# Supplementary material for: RNA-seq data of control and powdery mildew pathogen (Golovinomyces orontii) treated transcriptomes of Helianthus niveus
Source: Data Brief. 2018 Jan 4;17:210–7. doi: 10.1016/j.dib.2017.12.051 (PMC5988023; doi:10.1016/j.dib.2017.12.051)
Supplement: Supplementary file 2 — Supplementary material [file mmc5.xlsx]

## Sheet: Sheet1
S.no	Subject id	Query id	Isoform number	TPM in control	TPM in infected	Description	Identity	Positives	E value
1	NP_568859.2	TRINITY_DN52783_c0_g1	i1	26.793	0.282	xyloglucan endotransglucosylase/hydrolase 25 [Arabidopsis thaliana]	68	81	1
2	NP_194910.2	TRINITY_DN92076_c0_g1	i1	0.157	1.516	Phototropic-responsive NPH3 family protein [Arabidopsis thaliana]	232	526	1
3	NP_194910.2	TRINITY_DN92076_c0_g1	i2	0.157	1.516	Phototropic-responsive NPH3 family protein [Arabidopsis thaliana]	247	552	1
4	NP_199438.1	TRINITY_DN92089_c0_g1	i1	0.283	10.798	disease resistance protein (TIR-NBS-LRR class) family [Arabidopsis thaliana]	15	31	1
5	NP_564216.1	TRINITY_DN15695_c0_g1	i1	0	4.52	NAD(P)-binding Rossmann-fold superfamily protein [Arabidopsis thaliana]	81	243	1
6	NP_001190230.1	TRINITY_DN15646_c0_g1	i1	0	2.374	fatty acid desaturase 8 [Arabidopsis thaliana]	67	99	1
7	NP_001329433.1	TRINITY_DN81129_c0_g1	i1	0	2.321	ABC-2 and Plant PDR ABC-type transporter family protein [Arabidopsis thaliana]	14	45	1
8	NP_850273.1	TRINITY_DN84502_c0_g1	i1	0	1.569	TSL-kinase interacting protein 1 [Arabidopsis thaliana]	17	50	1
9	NP_171752.1	TRINITY_DN29725_c0_g1	i1	0	4.292	Outward rectifying potassium channel protein [Arabidopsis thaliana]	14	36	1
10	NP_194663.1	TRINITY_DN77371_c0_g1	i1	0	4.44	profilin 4 [Arabidopsis thaliana]	26	30	1
11		TRINITY_DN77323_c0_g1	i1	0	6.492	no_hits_found
12	NP_195489.1	TRINITY_DN77316_c0_g1	i1	1.454	0.054	Integrase-type DNA-binding superfamily protein [Arabidopsis thaliana]	109	281	1
13	NP_851127.1	TRINITY_DN53718_c0_g1	i1	3.109	0	RmlC-like cupins superfamily protein [Arabidopsis thaliana]	76	166	1
14	NP_195185.1	TRINITY_DN53793_c0_g1	i1	1.096	13.696	G-box binding factor 6 [Arabidopsis thaliana]	39	114	1
15	NP_001319430.1	TRINITY_DN53790_c0_g2	i1	0	6.841	H[+]-ATPase 9 [Arabidopsis thaliana]	101	116	1
16	NP_193728.2	TRINITY_DN53594_c0_g1	i1	0	9.403	polyadenylate-binding protein 1-B-binding protein [Arabidopsis thaliana]	12	29	1
17	NP_178108.1	TRINITY_DN66525_c0_g1	i1	0	1.019	Mitochondrial substrate carrier family protein [Arabidopsis thaliana]	138	235	1
18	NP_001327642.1	TRINITY_DN8268_c0_g1	i1	0	1.019	RNA-directed DNA polymerase (reverse transcriptase)-related family protein [Arabidopsis thaliana]	82	223	1
19	NP_180372.1	TRINITY_DN8210_c0_g1	i1	2.363	17.894	Pentatricopeptide repeat (PPR) superfamily protein [Arabidopsis thaliana]	19	43	1
20	NP_180150.1	TRINITY_DN87486_c0_g1	i1	1.513	0	Leucine-rich receptor-like protein kinase family protein [Arabidopsis thaliana]	97	223	1
21	NP_568726.1	TRINITY_DN24904_c0_g1	i1	0.559	11.415	hypothetical protein AT5G50335 [Arabidopsis thaliana]	19	57	1
22	NP_175689.1	TRINITY_DN7244_c0_g1	i1	2.393	0	2-oxoglutarate (2OG) and Fe(II)-dependent oxygenase superfamily protein [Arabidopsis thaliana]	161	311	1
23	NP_181264.1	TRINITY_DN95398_c0_g1	i1	0	2.052	ribosomal protein 5B [Arabidopsis thaliana]	146	202	1
24	NP_177203.1	TRINITY_DN95357_c0_g1	i1	0	7.391	root hair specific 10 [Arabidopsis thaliana]	15	38	1
25	NP_566009.1	TRINITY_DN20803_c0_g4	i1	0.097	1.006	Galactose oxidase/kelch repeat superfamily protein [Arabidopsis thaliana]	117	274	1
26	NP_566009.1	TRINITY_DN20803_c0_g5	i1	0	0.805	Galactose oxidase/kelch repeat superfamily protein [Arabidopsis thaliana]	117	274	1
27	NP_566009.1	TRINITY_DN20803_c0_g9	i1	0.395	3.555	Galactose oxidase/kelch repeat superfamily protein [Arabidopsis thaliana]	117	274	1
28	NP_196322.3	TRINITY_DN20808_c0_g1	i1	0.298	5.513	nodulin MtN21 /EamA-like transporter family protein [Arabidopsis thaliana]	107	153	1
29	NP_190085.1	TRINITY_DN22040_c0_g2	i1	0	18.431	xyloglucan endo-transglycosylase-related 8 [Arabidopsis thaliana]	197	270	1
30		TRINITY_DN22075_c0_g1	i1	0	1.811	no_hits_found
31	NP_568245.1	TRINITY_DN22088_c0_g1	i1	1.976	0.027	DEAD/DEAH box RNA helicase family protein [Arabidopsis thaliana]	164	238	1
32	NP_030524.1	TRINITY_DN85783_c0_g1	i1	0.224	4.735	ribonuclease 2 [Arabidopsis thaliana]	88	166	1
33	KMS65170.1	TRINITY_DN85780_c0_g1	i1	260.142	0.617	hypothetical protein BVRB_038700 [Beta vulgaris subsp. vulgaris]	0.25	2e-20	0.98
34	NP_974098.1	TRINITY_DN44858_c0_g1	i1	0	3.595	ribulose bisphosphate carboxylase small chain 1A [Arabidopsis thaliana]	14	28	1
35	NP_172865.1	TRINITY_DN22213_c0_g1	i1	0	1.61	2-oxoglutarate (2OG) and Fe(II)-dependent oxygenase superfamily protein [Arabidopsis thaliana]	134	287	1
36	NP_001325581.1	TRINITY_DN5868_c0_g1	i1	0	105.339	jasmonate-regulated gene 21 [Arabidopsis thaliana]	13	34	1
37	NP_566712.1	TRINITY_DN97417_c0_g1	i1	0.045	9.604	Bifunctional inhibitor/lipid-transfer protein/seed storage 2S albumin superfamily protein [Arabidopsis thaliana]	54	99	1
38	NP_566712.1	TRINITY_DN97417_c0_g1	i2	0.045	9.604	Bifunctional inhibitor/lipid-transfer protein/seed storage 2S albumin superfamily protein [Arabidopsis thaliana]	54	99	1
39	NP_051061.1	TRINITY_DN97494_c0_g1	i1	1.32	0	ribosomal protein S4 (chloroplast) [Arabidopsis thaliana]	81	199	1
40	NP_178011.1	TRINITY_DN90921_c0_g1	i1	0	1.1	vacuolar ATP synthase subunit A [Arabidopsis thaliana]	245	319	1
41	NP_565926.1	TRINITY_DN90976_c0_g1	i1	0	1.315	S-adenosyl-L-methionine-dependent methyltransferases superfamily protein [Arabidopsis thaliana]	17	54	1
42	NP_174348.1	TRINITY_DN45457_c0_g2	i1	0	11.509	Subtilase family protein [Arabidopsis thaliana]	16	33	1
43	NP_001325036.1	TRINITY_DN44753_c0_g1	i1	0	3.501	Major facilitator superfamily protein [Arabidopsis thaliana]	10	30	1
44	NP_180232.1	TRINITY_DN44734_c0_g1	i1	0.134	1.797	3-ketoacyl-CoA synthase 11 [Arabidopsis thaliana]	56	109	1
45	NP_001319206.1	TRINITY_DN44770_c0_g3	i1	0.313	4.038	hypothetical protein AT1G52342 [Arabidopsis thaliana]	19	36	1
46	NP_565273.1	TRINITY_DN50692_c0_g1	i1	28.299	2.066	nudix hydrolase homolog 17 [Arabidopsis thaliana]	99	167	1
47	NP_174523.2	TRINITY_DN50698_c1_g1	i1	58.79	2.146	nitrate transporter 1.5 [Arabidopsis thaliana]	401	592	1
48	NP_567775.1	TRINITY_DN50656_c0_g1	i1	1.334	40.174	aluminum induced protein with YGL and LRDR motifs [Arabidopsis thaliana]	149	249	1
49	NP_567010.5	TRINITY_DN73251_c0_g1	i1	0.037	2.535	Papain family cysteine protease [Arabidopsis thaliana]	239	334	1
50	NP_001319806.1	TRINITY_DN73242_c0_g1	i1	0	1.918	expansin B5 [Arabidopsis thaliana]	12	38	1
51	NP_190040.3	TRINITY_DN50354_c0_g1	i1	0	2.146	fatty acid reductase 4 [Arabidopsis thaliana]	70	277	1
52	NP_191859.1	TRINITY_DN50303_c0_g2	i1	1.32	0	NPL4-like protein 1 [Arabidopsis thaliana]	58	82	1
53	NP_189152.1	TRINITY_DN50319_c0_g1	i1	0	9.242	ER lumen protein retaining receptor family protein [Arabidopsis thaliana]	43	86	1
54	NP_189152.1	TRINITY_DN50319_c0_g2	i1	0.045	10.436	ER lumen protein retaining receptor family protein [Arabidopsis thaliana]	138	271	1
55	NP_001032025.1	TRINITY_DN96420_c0_g1	i1	1.163	0	low-molecular-weight cysteine-rich 6 [Arabidopsis thaliana]	13	28	1
56	NP_001322388.1	TRINITY_DN96446_c0_g1	i1	0	2.093	dyggve-melchior-clausen syndrome protein [Arabidopsis thaliana]	14	38	1
57	NP_001323093.1	TRINITY_DN96402_c0_g1	i1	0	25.942	serine carboxypeptidase-like 5 [Arabidopsis thaliana]	16	50	1
58	NP_001323093.1	TRINITY_DN96402_c0_g2	i1	0	33.843	serine carboxypeptidase-like 5 [Arabidopsis thaliana]	16	50	1
59	NP_190996.3	TRINITY_DN96402_c1_g1	i1	0	44.762	ROOT GROWTH DEFECTIVE 3 [Arabidopsis thaliana]	12	24	1
60	NP_172655.1	TRINITY_DN60112_c0_g1	i1	0.037	2.468	aspartic proteinase A1 [Arabidopsis thaliana]	117	227	1
61	NP_172655.1	TRINITY_DN60112_c0_g1	i2	0.037	2.468	aspartic proteinase A1 [Arabidopsis thaliana]	142	313	1
62	NP_189653.2	TRINITY_DN60191_c0_g1	i1	0	1.543	nodulin MtN21 /EamA-like transporter family protein [Arabidopsis thaliana]	166	340	1
63	NP_201083.1	TRINITY_DN43782_c0_g1	i1	14.254	128.746	membrane-associated kinase regulator, putative (DUF1645) [Arabidopsis thaliana]	13	39	1
64	NP_201083.1	TRINITY_DN43782_c0_g2	i1	3.057	84.883	membrane-associated kinase regulator, putative (DUF1645) [Arabidopsis thaliana]	13	39	1
65	NP_001328629.1	TRINITY_DN70935_c0_g1	i1	0	1.569	homeobox protein knotted-1-like 5 [Arabidopsis thaliana]	22	82	1
66	NP_566220.1	TRINITY_DN86436_c3_g1	i1	49.963	437.479	alpha/beta-Hydrolases superfamily protein [Arabidopsis thaliana]	193	263	1
67	NP_197574.1	TRINITY_DN3443_c0_g1	i1	0	13.025	Plant invertase/pectin methylesterase inhibitor superfamily protein [Arabidopsis thaliana]	93	190	1
68	NP_001330105.1	TRINITY_DN23615_c0_g2	i1	1.879	0	GPI-anchored protein [Arabidopsis thaliana]	35	107	1
69	NP_172327.1	TRINITY_DN23635_c0_g1	i1	0	2.844	fatty acyl-ACP thioesterases B [Arabidopsis thaliana]	154	240	1
70	NP_198322.1	TRINITY_DN23640_c0_g1	i1	0	2.254	GDSL-like Lipase/Acylhydrolase superfamily protein [Arabidopsis thaliana]	127	203	1
71	NP_190074.1	TRINITY_DN67876_c1_g1	i1	2.281	0.08	Pheophorbide a oxygenase family protein with Rieske 2Fe-2S domain-containing protein [Arabidopsis thaliana]	40	120	1
72	NP_564518.1	TRINITY_DN14201_c0_g1	i1	0.052	2.629	desiccation-like protein [Arabidopsis thaliana]	168	268	1
73	NP_001318616.1	TRINITY_DN88370_c0_g1	i1	2.945	0	YGGT family protein [Arabidopsis thaliana]	62	95	1
74	NP_182095.1	TRINITY_DN65500_c0_g1	i1	0	7.324	Zinc-binding ribosomal protein family protein [Arabidopsis thaliana]	53	78	1
75	NP_176802.1	TRINITY_DN9000_c0_g1	i1	0	4.641	Glycosyl hydrolase superfamily protein [Arabidopsis thaliana]	14	40	1
76	NP_001319159.1	TRINITY_DN18213_c0_g2	i1	14.694	0	Patched family protein [Arabidopsis thaliana]	59	78	1
77	NP_194607.1	TRINITY_DN17987_c0_g1	i1	0	1.824	GDSL-like Lipase/Acylhydrolase superfamily protein [Arabidopsis thaliana]	119	154	1
78	NP_567899.1	TRINITY_DN97256_c0_g3	i1	3.288	0	2Fe-2S ferredoxin-like superfamily protein [Arabidopsis thaliana]	100	162	1
79	NP_194809.1	TRINITY_DN97220_c0_g1	i1	0	1.301	Nucleic acid-binding, OB-fold-like protein [Arabidopsis thaliana]	98	150	1
80	NP_191070.1	TRINITY_DN97217_c0_g1	i1	2.557	0	ABC-2 type transporter family protein [Arabidopsis thaliana]	28	101	1
81	GAV57487.1	TRINITY_DN97217_c2_g1	i1	4.756	0.174	hypothetical protein CFOL_v3_01024 [Cephalotus follicularis]	0.53	0.13	0.29
82	NP_563908.1	TRINITY_DN90398_c0_g1	i1	0.239	11.871	armadillo repeat kinesin 3 [Arabidopsis thaliana]	19	64	1
83	NP_001328486.1	TRINITY_DN45777_c0_g1	i1	0	1.838	cellulose synthase like G2 [Arabidopsis thaliana]	90	191	1
84	NP_195545.1	TRINITY_DN87731_c0_g2	i1	0	1.65	heptahelical protein 5 [Arabidopsis thaliana]	61	177	1
85	NP_565564.1	TRINITY_DN87731_c0_g2	i2	0	1.65	heptahelical protein 3 [Arabidopsis thaliana]	83	316	1
86	NP_188456.1	TRINITY_DN87718_c0_g1	i1	0	283.26	Bifunctional inhibitor/lipid-transfer protein/seed storage 2S albumin superfamily protein [Arabidopsis thaliana]	36	74	1
87	NP_188456.1	TRINITY_DN87718_c0_g2	i1	0.045	242.952	Bifunctional inhibitor/lipid-transfer protein/seed storage 2S albumin superfamily protein [Arabidopsis thaliana]	36	74	1
88	NP_193092.1	TRINITY_DN87722_c0_g1	i1	0.104	4.829	Late embryogenesis abundant protein (LEA) family protein [Arabidopsis thaliana]	22	36	1
89		TRINITY_DN17303_c0_g1	i1	3.467	25.486	no_hits_found
90		TRINITY_DN17303_c0_g2	i1	0.939	11.375	no_hits_found
91	NP_197070.1	TRINITY_DN84739_c0_g1	i1	0.097	7.418	F-box and associated interaction domains-containing protein [Arabidopsis thaliana]	24	68	1
92	NP_974462.1	TRINITY_DN51656_c0_g1	i1	0	2.508	Calcium-dependent phosphotriesterase superfamily protein [Arabidopsis thaliana]	279	409	1
93	NP_173134.2	TRINITY_DN84379_c0_g1	i1	0.291	10.181	Alg9-like mannosyltransferase family [Arabidopsis thaliana]	11	26	1
94	NP_568876.1	TRINITY_DN94838_c0_g2	i1	1.409	0	P-loop containing nucleoside triphosphate hydrolases superfamily protein [Arabidopsis thaliana]	139	178	1
95	NP_200345.1	TRINITY_DN22974_c0_g1	i1	0	1.127	MBOAT (membrane bound O-acyl transferase) family protein [Arabidopsis thaliana]	97	245	1
96	NP_181209.1	TRINITY_DN50891_c0_g1	i1	0	1.435	Pectin lyase-like superfamily protein [Arabidopsis thaliana]	145	256	1
97	NP_181209.1	TRINITY_DN50891_c0_g2	i1	0	14.058	Pectin lyase-like superfamily protein [Arabidopsis thaliana]	179	322	1
98		TRINITY_DN50835_c0_g1	i1	0	1.18	no_hits_found
99		TRINITY_DN82282_c0_g1	i1	0.216	26.948	no_hits_found
100	NP_849349.1	TRINITY_DN82279_c0_g1	i1	0.015	54.179	glycosyl hydrolase 9B14 [Arabidopsis thaliana]	284	475	1
101	NP_568771.1	TRINITY_DN87155_c0_g1	i1	0	1.207	transmembrane protein [Arabidopsis thaliana]	86	192	1
102	NP_566716.1	TRINITY_DN87122_c0_g1	i1	0	1.113	Protein kinase superfamily protein [Arabidopsis thaliana]	24	79	1
103	NP_181039.1	TRINITY_DN87116_c0_g1	i1	1.595	0.054	disease resistance family protein / LRR family protein [Arabidopsis thaliana]	108	355	1
104	NP_187016.2	TRINITY_DN64887_c0_g1	i1	0	6.989	WUSCHEL related homeobox 11 [Arabidopsis thaliana]	14	39	1
105	NP_566023.1	TRINITY_DN96692_c0_g1	i1	0.567	18.793	senescence-associated family protein (DUF581)	22	30	1
106	NP_181808.1	TRINITY_DN96660_c0_g1	i1	0	1.073	receptor like protein 29 [Arabidopsis thaliana]	100	264	1
107	NP_180577.1	TRINITY_DN96695_c0_g1	i1	0.954	0	Mitochondrial substrate carrier family protein [Arabidopsis thaliana]	213	330	1
108	NP_177526.3	TRINITY_DN14836_c0_g1	i1	0	21.261	DNA ligase (DUF1666) [Arabidopsis thaliana]	11	32	1
109	NP_001328784.1	TRINITY_DN46039_c0_g1	i1	31.087	2.643	Transducin/WD40 repeat-like superfamily protein [Arabidopsis thaliana]	16	53	1
110	NP_177189.1	TRINITY_DN46039_c0_g1	i2	31.087	2.643	ubiquitin-protein ligase 2 [Arabidopsis thaliana]	22	75	1
111	NP_195916.1	TRINITY_DN46060_c0_g1	i1	0	2.267	Ribosomal protein S12/S23 family protein [Arabidopsis thaliana]	113	143	1
112	NP_200745.1	TRINITY_DN46025_c0_g2	i1	0	5.741	actin 4 [Arabidopsis thaliana]	114	115	1
113	NP_189233.1	TRINITY_DN46056_c0_g1	i1	0	0.751	HXXXD-type acyl-transferase family protein [Arabidopsis thaliana]	132	388	1
114	NP_565553.1	TRINITY_DN25666_c0_g1	i1	0	29.685	extra-large G-protein 1 [Arabidopsis thaliana]	15	42	1
115	NP_001325279.1	TRINITY_DN25666_c0_g2	i1	0	23.072	transmembrane protein, putative (DUF677) [Arabidopsis thaliana]	10	24	1
116	NP_974771.1	TRINITY_DN84977_c0_g1	i1	0	1.221	Lateral root primordium (LRP) protein-like protein [Arabidopsis thaliana]	100	160	1
117	NP_193747.2	TRINITY_DN84983_c0_g2	i1	0.075	2.052	Leucine-rich repeat transmembrane protein kinase [Arabidopsis thaliana]	488	889	1
118	NP_564906.1	TRINITY_DN1182_c0_g1	i1	0.246	9.926	Pectate lyase family protein [Arabidopsis thaliana]	73	86	1
119	NP_192888.1	TRINITY_DN1199_c0_g1	i1	2.93	0.067	cysteine-rich RLK (RECEPTOR-like protein kinase) 33 [Arabidopsis thaliana]	10	25	1
120	NP_199280.1	TRINITY_DN1155_c0_g1	i1	0	1.234	glycosyltransferase family protein (DUF23) [Arabidopsis thaliana]	19	33	1
121	NP_001031254.1	TRINITY_DN78821_c0_g1	i1	0	1.891	Defensin-like (DEFL) family protein [Arabidopsis thaliana]	22	81	1
122	NP_680430.1	TRINITY_DN89737_c0_g1	i1	50.247	637.587	prolamin-like protein [Arabidopsis thaliana]	16	25	1
123	NP_680430.1	TRINITY_DN89737_c0_g2	i1	1.484	70.409	prolamin-like protein [Arabidopsis thaliana]	16	25	1
124	NP_190826.1	TRINITY_DN89771_c0_g2	i1	0	2.334	Ribosomal protein S11 family protein [Arabidopsis thaliana]	108	149	1
125	NP_974506.1	TRINITY_DN92156_c0_g2	i1	0	1.476	RING membrane-anchor 1 [Arabidopsis thaliana]	74	192	1
126	NP_001326108.1	TRINITY_DN92189_c0_g2	i1	95.439	925.77	Zinc finger (C3HC4-type RING finger) family protein [Arabidopsis thaliana]	13	33	1
127	NP_181812.1	TRINITY_DN54166_c0_g1	i1	0.097	11.455	protodermal factor 1 [Arabidopsis thaliana]	69	120	1
128		TRINITY_DN54157_c0_g1	i1	0	1.422	no_hits_found
129	NP_566529.1	TRINITY_DN54152_c0_g1	i1	0.022	14.956	fatty acid desaturase 5 [Arabidopsis thaliana]	163	303	1
130	NP_171821.1	TRINITY_DN18571_c0_g1	i1	0.015	2.374	Eukaryotic aspartyl protease family protein [Arabidopsis thaliana]	204	437	1
131	NP_851188.1	TRINITY_DN63163_c0_g1	i1	0	3.38	cyclic nucleotide-gated cation channel 4 [Arabidopsis thaliana]	103	123	1
132		TRINITY_DN82390_c0_g1	i1	0	0.993	no_hits_found
133	NP_568136.1	TRINITY_DN15550_c0_g1	i1	0	2.803	Cysteine proteinases superfamily protein [Arabidopsis thaliana]	12	27	1
134	NP_182240.1	TRINITY_DN15590_c0_g1	i1	0.112	1.449	galactinol synthase 1 [Arabidopsis thaliana]	153	204	1
135	NP_001118686.1	TRINITY_DN88561_c1_g1	i1	0	20.563	topoisomerase II [Arabidopsis thaliana]	11	37	1
136	NP_194839.2	TRINITY_DN88548_c0_g1	i1	15.663	0.094	wall-associated kinase [Arabidopsis thaliana]	13	35	1
137		TRINITY_DN88548_c0_g1	i2	15.663	0.094	no_hits_found
138	NP_200969.4	TRINITY_DN88588_c0_g2	i1	0	16.365	Oleosin family protein [Arabidopsis thaliana]	11	27	1
139	NP_567346.2	TRINITY_DN7806_c0_g1	i1	0	1.247	nucleoside diphosphate kinase [Arabidopsis thaliana]	96	148	1
140	NP_173064.1	TRINITY_DN56774_c0_g1	i1	0.805	10.409	wall associated kinase-like 2 [Arabidopsis thaliana]	14	50	1
141	NP_173355.3	TRINITY_DN56792_c0_g2	i1	0	1.422	Integrase-type DNA-binding superfamily protein [Arabidopsis thaliana]	58	149	1
142	NP_173297.1	TRINITY_DN86332_c0_g1	i1	0	1.744	LONGIFOLIA protein [Arabidopsis thaliana]	67	218	1
143	NP_177906.1	TRINITY_DN3003_c0_g1	i1	0	0.671	RING/U-box superfamily protein [Arabidopsis thaliana]	25	89	1
144	NP_197015.4	TRINITY_DN3065_c0_g1	i1	0	2.2	Pectate lyase family protein [Arabidopsis thaliana]	135	222	1
145	NP_196810.5	TRINITY_DN65266_c0_g1	i1	30.595	3532.44	ARMADILLO BTB protein 1 [Arabidopsis thaliana]	12	20	1
146	NP_849501.1	TRINITY_DN97726_c0_g2	i1	0.596	0	phospholipase D delta [Arabidopsis thaliana]	601	864	1
147	NP_001327831.1	TRINITY_DN5185_c0_g2	i1	0.447	4.038	Phosphoglycerate mutase-like family protein [Arabidopsis thaliana]	14	38	1
148	NP_187818.1	TRINITY_DN90175_c0_g1	i1	3.668	0.134	actin-11 [Arabidopsis thaliana]	242	266	1
149	NP_177881.2	TRINITY_DN90173_c0_g1	i1	7.768	0.107	filament-like protein (DUF869) [Arabidopsis thaliana]	31	109	1
150	NP_566697.1	TRINITY_DN2711_c0_g1	i1	0	45.674	Receptor-like protein kinase-related family protein [Arabidopsis thaliana]	61	220	1
151	NP_001328054.1	TRINITY_DN2756_c0_g1	i1	0	5.969	Senescence/dehydration-associated protein-like protein [Arabidopsis thaliana]	11	23	1
152	NP_565360.1	TRINITY_DN85647_c0_g1	i1	0.738	30.423	Polymerase/histidinol phosphatase-like protein [Arabidopsis thaliana]	20	59	1
153	NP_568464.1	TRINITY_DN85647_c0_g2	i1	5.099	142.106	RNA recognition motif (RRM)-containing protein [Arabidopsis thaliana]	17	46	1
154	NP_001327686.1	TRINITY_DN85647_c1_g1	i1	1.006	23.635	nucleotidyltransferase [Arabidopsis thaliana]	12	35	1
155	NP_197270.1	TRINITY_DN88056_c0_g1	i1	248.579	0.067	disease resistance protein (TIR-NBS-LRR class) [Arabidopsis thaliana]	11	21	1
156	NP_564713.1	TRINITY_DN88056_c0_g2	i1	0	23.219	Heavy metal transport/detoxification superfamily protein [Arabidopsis thaliana]	15	34	1
157	NP_001031885.1	TRINITY_DN88856_c0_g1	i1	53.445	574.059	Gibberellin-regulated family protein [Arabidopsis thaliana]	26	80	1
158	NP_001031885.1	TRINITY_DN88856_c0_g2	i1	189.118	1917.12	Gibberellin-regulated family protein [Arabidopsis thaliana]	26	81	1
159	NP_193652.1	TRINITY_DN88820_c0_g1	i1	0	19.853	nine-cis-epoxycarotenoid dioxygenase 4 [Arabidopsis thaliana]	16	37	1
160	NP_194418.1	TRINITY_DN88820_c0_g2	i1	0	13.333	Stigma-specific Stig1 family protein [Arabidopsis thaliana]	15	50	1
161	NP_192732.1	TRINITY_DN88850_c0_g1	i1	0.075	1.958	P-loop containing nucleoside triphosphate hydrolases superfamily protein [Arabidopsis thaliana]	18	58	1
162	NP_200193.1	TRINITY_DN45166_c0_g2	i1	0	3.233	Late embryogenesis abundant protein (LEA) family protein [Arabidopsis thaliana]	32	64	1
163	NP_198150.1	TRINITY_DN91870_c0_g1	i1	0	1.623	Seed maturation protein [Arabidopsis thaliana]	90	190	1
164	NP_200335.1	TRINITY_DN10836_c0_g2	i1	0	4.279	PEROXYGENASE 2 [Arabidopsis thaliana]	152	223	1
165	NP_565939.1	TRINITY_DN50533_c0_g1	i1	1.409	0.013	NAD-dependent glycerol-3-phosphate dehydrogenase family protein [Arabidopsis thaliana]	125	340	1
166		TRINITY_DN50533_c0_g1	i2	1.409	0.013	no_hits_found
167	NP_564670.2	TRINITY_DN98629_c0_g1	i1	0.201	2.307	NAD(P)-binding Rossmann-fold superfamily protein [Arabidopsis thaliana]	220	313	1
168	NP_189337.1	TRINITY_DN98648_c0_g1	i1	1.051	18.672	TEOSINTE BRANCHED 1, cycloidea, PCF (TCP)-domain family protein 20 [Arabidopsis thaliana]	9	25	1
169	NP_001328701.1	TRINITY_DN89874_c0_g1	i1	1.759	0.08	cysteine-rich RECEPTOR-like kinase [Arabidopsis thaliana]	65	172	1
170	NP_001329589.1	TRINITY_DN89826_c0_g2	i1	2.878	38.565	putative recombination initiation defect 1 [Arabidopsis thaliana]	8	15	1
171	NP_001330875.1	TRINITY_DN53096_c0_g1	i1	0	147.499	GRAM domain family protein [Arabidopsis thaliana]	12	32	1
172	NP_001323472.1	TRINITY_DN53069_c0_g1	i1	0	1.972	Plant-specific transcription factor YABBY family protein [Arabidopsis thaliana]	48	71	1
173	NP_001032074.1	TRINITY_DN92792_c0_g1	i1	0	18.685	low-molecular-weight cysteine-rich 83 [Arabidopsis thaliana]	21	79	1
174	NP_566036.1	TRINITY_DN51980_c0_g1	i1	0	2.616	Bifunctional inhibitor/lipid-transfer protein/seed storage 2S albumin superfamily protein [Arabidopsis thaliana]	55	85	1
175	NP_195452.1	TRINITY_DN36614_c0_g2	i1	0	4.467	cytochrome P450, family 81, subfamily D, polypeptide 2 [Arabidopsis thaliana]	42	66	1
176	NP_001331191.1	TRINITY_DN28466_c0_g2	i1	3.988	0	glycine/proline-rich protein [Arabidopsis thaliana]	19	38	1
177	NP_197868.1	TRINITY_DN94117_c0_g2	i1	0	1.221	flowering promoting factor 1 [Arabidopsis thaliana]	69	109	1
178	NP_566125.4	TRINITY_DN94131_c0_g2	i1	0	6.747	reduced epidermal fluorescence 4 [Arabidopsis thaliana]	29	87	1
179	NP_001321429.1	TRINITY_DN85504_c0_g1	i1	4.138	0	Pentatricopeptide repeat (PPR) superfamily protein [Arabidopsis thaliana]	15	31	1
180		TRINITY_DN85504_c0_g1	i2	4.138	0	no_hits_found
181	NP_001330416.1	TRINITY_DN85545_c0_g1	i1	0	3.394	K-box region and MADS-box transcription factor family protein [Arabidopsis thaliana]	15	18	1
182	NP_191129.1	TRINITY_DN54747_c0_g1	i1	0	10.248	UDP-Glycosyltransferase superfamily protein [Arabidopsis thaliana]	15	25	1
183		TRINITY_DN88616_c0_g1	i1	0	1.663	no_hits_found
184	NP_567938.1	TRINITY_DN51024_c0_g1	i1	0	6.023	Ribosomal protein S14p/S29e family protein [Arabidopsis thaliana]	38	54	1
185	NP_565897.1	TRINITY_DN23700_c0_g1	i1	0	3.957	Low temperature and salt responsive protein family [Arabidopsis thaliana]	37	46	1
186	NP_565897.1	TRINITY_DN23700_c0_g1	i2	0	3.957	Low temperature and salt responsive protein family [Arabidopsis thaliana]	34	35	1
187	NP_199032.2	TRINITY_DN88410_c0_g1	i1	0	5.661	SGNH hydrolase-type esterase superfamily protein [Arabidopsis thaliana]	37	70	1
188	NP_176656.1	TRINITY_DN64924_c0_g2	i1	0	0.899	O-Glycosyl hydrolases family 17 protein [Arabidopsis thaliana]	223	308	1
189		TRINITY_DN97649_c0_g1	i1	0	1.69	no_hits_found
190	NP_568025.1	TRINITY_DN97619_c0_g1	i1	0	3.474	cytochrome P450, family 81, subfamily F, polypeptide 3 [Arabidopsis thaliana]	17	49	1
191	NP_567576.2	TRINITY_DN42262_c0_g1	i1	0	1.167	Replication factor-A protein 1-like protein [Arabidopsis thaliana]	26	83	1
192	NP_568228.1	TRINITY_DN42934_c0_g2	i1	0	9.001	Histone superfamily protein [Arabidopsis thaliana]	132	136	1
193	NP_001190299.1	TRINITY_DN89339_c0_g1	i1	0	1.797	cyclophilin 20-2 [Arabidopsis thaliana]	99	171	1
194	NP_001332468.1	TRINITY_DN89399_c0_g2	i1	3.101	0	Leucine-rich repeat protein kinase family protein [Arabidopsis thaliana]	25	58	1
195	NP_566529.1	TRINITY_DN89312_c0_g2	i1	0	4.024	fatty acid desaturase 5 [Arabidopsis thaliana]	167	307	1
196	NP_001319583.1	TRINITY_DN89343_c0_g1	i1	0	2.924	inflorescence deficient in abscission (IDA)-like 4 [Arabidopsis thaliana]	12	38	1
197	NP_175644.1	TRINITY_DN89388_c0_g1	i1	0	1.623	NAD(P)-binding Rossmann-fold superfamily protein [Arabidopsis thaliana]	131	271	1
198	NP_001324069.1	TRINITY_DN89357_c0_g1	i1	0	1.717	Major facilitator superfamily protein [Arabidopsis thaliana]	138	209	1
199	XP_018505180.1	TRINITY_DN53234_c0_g1	i1	519.463	2.106	PREDICTED: uncharacterized protein LOC108867875 [Pyrus x bretschneideri]	0.9	5e-26	0.45
200	NP_197999.1	TRINITY_DN53289_c0_g1	i1	0	4.36	transmembrane protein [Arabidopsis thaliana]	38	144	1
201	NP_001320984.1	TRINITY_DN53244_c0_g1	i1	2.393	0	L-fucokinase/GDP-L-fucose pyrophosphorylase [Arabidopsis thaliana]	14	37	1
202	NP_001320984.1	TRINITY_DN53244_c0_g1	i2	2.393	0	L-fucokinase/GDP-L-fucose pyrophosphorylase [Arabidopsis thaliana]	14	37	1
203	NP_001320691.1	TRINITY_DN77220_c0_g1	i1	1.923	0.04	pentatricopeptide (PPR) repeat-containing protein [Arabidopsis thaliana]	15	43	1
204	NP_173643.1	TRINITY_DN14756_c0_g2	i1	0	12.77	pumilio 8 [Arabidopsis thaliana]	17	63	1
205	NP_001326666.1	TRINITY_DN46334_c0_g1	i1	0.075	1.999	non-specific phospholipase C3 [Arabidopsis thaliana]	21	63	1
206		TRINITY_DN46336_c0_g1	i1	0.104	26.13	no_hits_found
207	NP_190295.1	TRINITY_DN89984_c0_g2	i1	0.663	15.922	Leucine-rich repeat protein kinase family protein [Arabidopsis thaliana]	13	31	1
208	NP_177849.2	TRINITY_DN89935_c0_g1	i1	0	2.508	RING/FYVE/PHD-type zinc finger family protein [Arabidopsis thaliana]	23	81	1
209	NP_566875.1	TRINITY_DN89939_c0_g1	i1	0	11.563	lipoxygenase 2 [Arabidopsis thaliana]	209	445	1
210	NP_564021.1	TRINITY_DN89939_c0_g2	i1	0	5.406	lipoxygenase 3 [Arabidopsis thaliana]	51	122	1
211	NP_199673.1	TRINITY_DN37666_c0_g2	i1	0	1.087	Disease resistance protein (CC-NBS-LRR class) family [Arabidopsis thaliana]	17	49	1
212	NP_179935.1	TRINITY_DN89230_c0_g1	i1	0	7.498	GDSL-like Lipase/Acylhydrolase superfamily protein [Arabidopsis thaliana]	160	337	1
213	NP_179935.1	TRINITY_DN89230_c0_g2	i1	0	6.372	GDSL-like Lipase/Acylhydrolase superfamily protein [Arabidopsis thaliana]	160	337	1
214	NP_001328701.1	TRINITY_DN89633_c0_g1	i1	1.469	0.027	cysteine-rich RECEPTOR-like kinase [Arabidopsis thaliana]	105	335	1
215	NP_191158.1	TRINITY_DN89602_c0_g1	i1	0.015	1.797	trichome birefringence-like protein (DUF828) [Arabidopsis thaliana]	296	477	1
216	NP_191158.1	TRINITY_DN89602_c0_g1	i2	0.015	1.797	trichome birefringence-like protein (DUF828) [Arabidopsis thaliana]	296	477	1
217	NP_188511.1	TRINITY_DN7619_c0_g2	i1	0	1.529	Protein kinase superfamily protein [Arabidopsis thaliana]	22	83	1
218	NP_197039.1	TRINITY_DN89120_c0_g1	i1	0	24.185	early nodulin-like protein 17 [Arabidopsis thaliana]	31	92	1
219	NP_564322.1	TRINITY_DN89106_c0_g1	i1	0	6.224	Cysteine proteinases superfamily protein [Arabidopsis thaliana]	16	37	1
220	NP_200137.1	TRINITY_DN89124_c0_g1	i1	0	12.287	arabinogalactan protein 22 [Arabidopsis thaliana]	23	40	1
221	NP_974828.1	TRINITY_DN89124_c0_g1	i2	0	12.287	arabinogalactan protein 41 [Arabidopsis thaliana]	22	27	1
222	NP_566041.2	TRINITY_DN89174_c0_g1	i1	0	1.06	Transketolase [Arabidopsis thaliana]	122	262	1
223	NP_566041.2	TRINITY_DN89174_c0_g1	i2	0	1.06	Transketolase [Arabidopsis thaliana]	19	52	1
224	NP_180081.1	TRINITY_DN89116_c0_g1	i1	0	4.427	CBL-interacting protein kinase 16 [Arabidopsis thaliana]	18	50	1
225	NP_001078261.1	TRINITY_DN89184_c0_g1	i1	15.096	0	breast basic conserved 1 [Arabidopsis thaliana]	59	67	1
226		TRINITY_DN28711_c0_g1	i1	1.066	0	no_hits_found
227	NP_001078172.2	TRINITY_DN98184_c0_g1	i1	0	1.207	Cupredoxin superfamily protein [Arabidopsis thaliana]	37	96	1
228	NP_182147.1	TRINITY_DN98181_c0_g2	i1	1.715	0	BCL-2-associated athanogene 6 [Arabidopsis thaliana]	123	462	1
229	NP_849868.1	TRINITY_DN98139_c0_g1	i1	0	2.964	expansin A1 [Arabidopsis thaliana]	161	247	1
230	NP_849868.1	TRINITY_DN98139_c0_g2	i1	1.409	35.627	expansin A1 [Arabidopsis thaliana]	161	247	1
231	NP_188412.2	TRINITY_DN98133_c0_g2	i1	1.752	0.08	Protein kinase superfamily protein [Arabidopsis thaliana]	202	278	1
232	NP_194534.1	TRINITY_DN79148_c0_g1	i1	0	3.327	tetraspanin7 [Arabidopsis thaliana]	14	43	1
233	NP_564668.1	TRINITY_DN51730_c0_g1	i1	0.045	1.422	GDSL-like Lipase/Acylhydrolase superfamily protein [Arabidopsis thaliana]	248	372	1
234	NP_564078.1	TRINITY_DN87833_c0_g1	i1	0.015	0.952	RING/U-box superfamily protein [Arabidopsis thaliana]	67	138	1
235	NP_001031864.1	TRINITY_DN21291_c0_g1	i1	0	8.25	asparagine synthetase 3 [Arabidopsis thaliana]	15	42	1
236	NP_001077510.1	TRINITY_DN21210_c0_g1	i1	0	6.881	maternally expressed family protein [Arabidopsis thaliana]	16	72	1
237	NP_849615.1	TRINITY_DN58015_c0_g2	i1	5.017	35.171	threonine aldolase 1 [Arabidopsis thaliana]	238	349	1
238	NP_187597.2	TRINITY_DN10795_c0_g1	i1	0	2.951	actin T1-like protein [Arabidopsis thaliana]	16	60	1
239	NP_568735.1	TRINITY_DN91142_c0_g1	i1	0	15.292	Major facilitator superfamily protein [Arabidopsis thaliana]	14	36	1
240		TRINITY_DN91142_c0_g2	i1	0	9.51	no_hits_found
241	NP_186883.1	TRINITY_DN91185_c0_g2	i1	0.321	2.643	RING/U-box superfamily protein [Arabidopsis thaliana]	75	195	1
242	NP_001332547.1	TRINITY_DN91104_c1_g2	i1	0	2.16	phosphoprotein phosphatase inhibitor [Arabidopsis thaliana]	22	52	1
243	NP_175738.1	TRINITY_DN91119_c1_g1	i1	0	1.462	phosphoenolpyruvate carboxylase 1 [Arabidopsis thaliana]	211	262	1
244	NP_051095.1	TRINITY_DN56078_c0_g7	i1	3.124	0	ribosomal protein L16 (chloroplast) [Arabidopsis thaliana]	110	131	1
245	NP_051095.1	TRINITY_DN56078_c0_g8	i1	7.105	0	ribosomal protein L16 (chloroplast) [Arabidopsis thaliana]	110	131	1
246	NP_051095.1	TRINITY_DN56078_c0_g10	i1	4.331	0	ribosomal protein L16 (chloroplast) [Arabidopsis thaliana]	110	131	1
247	NP_051095.1	TRINITY_DN56078_c0_g12	i1	2.945	0	ribosomal protein L16 (chloroplast) [Arabidopsis thaliana]	110	131	1
248	NP_051095.1	TRINITY_DN56078_c0_g15	i1	42.165	0	ribosomal protein L16 (chloroplast) [Arabidopsis thaliana]	110	131	1
249	NP_051095.1	TRINITY_DN56078_c0_g16	i1	1.998	0	ribosomal protein L16 (chloroplast) [Arabidopsis thaliana]	110	131	1
250	NP_085487.1	TRINITY_DN40286_c0_g1	i1	0	1.395	cytochrome c oxidase subunit 2 (mitochondrion) [Arabidopsis thaliana]	96	218	1
251	NP_171635.1	TRINITY_DN21952_c0_g1	i1	0	1.663	cytochrome P450, family 703, subfamily A, polypeptide 2 [Arabidopsis thaliana]	173	214	1
252	NP_974707.1	TRINITY_DN49724_c0_g1	i1	0	1.261	ATPase, V1 complex, subunit B protein [Arabidopsis thaliana]	133	170	1
253	NP_175916.1	TRINITY_DN79213_c0_g1	i1	2.147	25.741	kinase with adenine nucleotide alpha hydrolases-like domain-containing protein [Arabidopsis thaliana]	12	23	1
254	NP_001331912.1	TRINITY_DN88274_c0_g1	i1	0	10.986	Aldolase-type TIM barrel family protein [Arabidopsis thaliana]	13	38	1
255	NP_199368.1	TRINITY_DN88278_c0_g1	i1	54.436	2.817	Mob1/phocein family protein [Arabidopsis thaliana]	186	212	1
256	NP_001326963.1	TRINITY_DN88203_c0_g1	i1	0	2.321	plasmodesmata-located protein 8 [Arabidopsis thaliana]	12	41	1
257		TRINITY_DN3816_c0_g1	i1	0	4.601	no_hits_found
258	NP_001154611.1	TRINITY_DN44512_c0_g1	i1	0	1.194	Ribosomal protein S5/Elongation factor G/III/V family protein [Arabidopsis thaliana]	164	263	1
259	NP_849818.1	TRINITY_DN44512_c1_g1	i1	0	1.261	Ribosomal protein S5/Elongation factor G/III/V family protein [Arabidopsis thaliana]	177	286	1
260	NP_188942.1	TRINITY_DN44510_c1_g1	i1	2.14	0.04	Tetratricopeptide repeat (TPR)-like superfamily protein [Arabidopsis thaliana]	137	223	1
261	NP_850141.1	TRINITY_DN57647_c0_g1	i1	4.473	0	LOB domain-containing protein 13 [Arabidopsis thaliana]	23	67	1
262	NP_181901.2	TRINITY_DN95051_c0_g2	i1	2.893	0	Mannose-binding lectin superfamily protein [Arabidopsis thaliana]	47	171	1
263	NP_173344.2	TRINITY_DN25522_c0_g1	i1	0	0.993	Histidine kinase-, DNA gyrase B-, and HSP90-like ATPase family protein [Arabidopsis thaliana]	155	264	1
264	NP_174259.1	TRINITY_DN42722_c0_g1	i1	0	7.928	GDSL-like Lipase/Acylhydrolase superfamily protein [Arabidopsis thaliana]	16	28	1
265	NP_199171.3	TRINITY_DN53357_c0_g1	i1	0.328	8.276	Serine protease inhibitor, potato inhibitor I-type family protein [Arabidopsis thaliana]	38	63	1
266	NP_974243.1	TRINITY_DN92818_c0_g1	i1	0	1.261	plastid developmental protein DAG [Arabidopsis thaliana]	33	111	1
267	NP_001331158.1	TRINITY_DN92803_c0_g1	i1	0	1.274	Plant invertase/pectin methylesterase inhibitor superfamily [Arabidopsis thaliana]	87	222	1
268	NP_174357.1	TRINITY_DN99441_c0_g1	i1	0.164	2.119	FAD-binding Berberine family protein [Arabidopsis thaliana]	288	504	1
269	NP_198334.1	TRINITY_DN57833_c0_g1	i1	0	3.327	purple acid phosphatase 26 [Arabidopsis thaliana]	75	111	1
270	NP_568341.1	TRINITY_DN88757_c0_g1	i1	0	1.341	Fasciclin-like arabinogalactan family protein [Arabidopsis thaliana]	79	155	1
271	NP_001323136.1	TRINITY_DN68579_c0_g1	i1	0	6.009	auxin-responsive endogenous peptide protein	11	27	1
272	NP_001319459.1	TRINITY_DN93434_c0_g1	i1	0	5.433	Calcium-binding EF-hand family protein [Arabidopsis thaliana]	56	83	1
273	NP_849712.1	TRINITY_DN89428_c0_g1	i1	0	1.677	basic helix-loop-helix (bHLH) DNA-binding superfamily protein [Arabidopsis thaliana]	49	82	1
274	NP_175322.1	TRINITY_DN89416_c0_g1	i1	0	5.5	nucleolin like 1 [Arabidopsis thaliana]	13	49	1
275	NP_200795.1	TRINITY_DN75698_c0_g2	i1	0	4.869	histone H2A 6 [Arabidopsis thaliana]	84	102	1
276	NP_568020.1	TRINITY_DN34675_c0_g2	i1	24.326	1.677	HTH-type transcriptional regulator [Arabidopsis thaliana]	68	128	1
277	NP_181305.2	TRINITY_DN46959_c0_g1	i1	0	33.937	phosphoribosylaminoimidazole carboxylase, putative / AIR carboxylase [Arabidopsis thaliana]	20	75	1
278	NP_181305.2	TRINITY_DN46959_c0_g2	i1	0.559	61.382	phosphoribosylaminoimidazole carboxylase, putative / AIR carboxylase [Arabidopsis thaliana]	22	76	1
279	NP_193053.1	TRINITY_DN46909_c0_g1	i1	0	1.395	Ribosomal protein L13 family protein [Arabidopsis thaliana]	106	190	1
280	NP_172752.1	TRINITY_DN55146_c0_g1	i1	1.588	0	eukaryotic release factor 1-2 [Arabidopsis thaliana]	30	105	1
281	NP_194586.1	TRINITY_DN4111_c0_g1	i1	2.154	16.392	Long-chain fatty alcohol dehydrogenase family protein [Arabidopsis thaliana]	389	741	1
282	NP_186860.1	TRINITY_DN98805_c0_g1	i1	0	1.046	serine carboxypeptidase-like 25 [Arabidopsis thaliana]	198	259	1
283	NP_564096.1	TRINITY_DN99514_c0_g2	i1	0	11.04	Zinc finger C-x8-C-x5-C-x3-H type family protein [Arabidopsis thaliana]	21	80	1
284	NP_192882.1	TRINITY_DN99575_c0_g1	i1	3.027	0.04	hydroxyproline-rich glycoprotein family protein [Arabidopsis thaliana]	16	42	1
285	NP_180360.4	TRINITY_DN99503_c0_g2	i1	0	1.234	PLATZ transcription factor family protein [Arabidopsis thaliana]	116	201	1
286		TRINITY_DN34850_c0_g1	i1	0	15.654	no_hits_found
287	NP_568228.1	TRINITY_DN34843_c0_g1	i1	0	1.476	Histone superfamily protein [Arabidopsis thaliana]	121	136	1
288	NP_190872.1	TRINITY_DN95558_c0_g1	i1	0	1.811	late embryogenesis abundant protein, putative / LEA protein [Arabidopsis thaliana]	87	256	1
289	NP_171789.1	TRINITY_DN95546_c0_g2	i1	0.186	5.124	rapid alkalinization factor 1 [Arabidopsis thaliana]	43	81	1
290	NP_001328052.1	TRINITY_DN63799_c0_g1	i1	7.559	53.253	nodulin MtN21 /EamA-like transporter family protein [Arabidopsis thaliana]	14	37	1
291	NP_190462.1	TRINITY_DN53815_c0_g1	i1	0	2.964	Nucleic acid-binding, OB-fold-like protein [Arabidopsis thaliana]	78	117	1
292	NP_568675.1	TRINITY_DN56112_c0_g1	i1	0	0.939	lon protease 2 [Arabidopsis thaliana]	113	290	1
293	NP_193397.1	TRINITY_DN50039_c0_g1	i1	0.097	2.629	Matrixin family protein [Arabidopsis thaliana]	139	235	1
294	NP_174010.1	TRINITY_DN63605_c0_g1	i1	0	1.985	Ribosomal protein L34e superfamily protein [Arabidopsis thaliana]	66	112	1
295		TRINITY_DN1774_c0_g1	i1	0	7.512	no_hits_found
296	NP_196862.1	TRINITY_DN1775_c0_g3	i1	0	20.979	ABC-2 type transporter family protein [Arabidopsis thaliana]	472	731	1
297	NP_001325074.1	TRINITY_DN52596_c0_g2	i1	1.573	0	receptor like protein 21 [Arabidopsis thaliana]	69	164	1
298	NP_198322.1	TRINITY_DN46596_c0_g1	i1	0.015	124.548	GDSL-like Lipase/Acylhydrolase superfamily protein [Arabidopsis thaliana]	257	351	1
299	NP_198322.1	TRINITY_DN46596_c0_g2	i1	0	16.687	GDSL-like Lipase/Acylhydrolase superfamily protein [Arabidopsis thaliana]	251	334	1
300	NP_172395.1	TRINITY_DN46531_c0_g1	i1	18.623	1.449	nicotianamine synthase 3 [Arabidopsis thaliana]	184	280	1
301	NP_187210.1	TRINITY_DN11259_c0_g1	i1	0	4.869	ribosomal protein L18 [Arabidopsis thaliana]	108	188	1
302		TRINITY_DN11067_c0_g2	i1	0	0.966	no_hits_found
303	NP_567315.1	TRINITY_DN59636_c0_g2	i1	3.817	0	Mannose-P-dolichol utilization defect 1 protein [Arabidopsis thaliana]	21	57	1
304		TRINITY_DN22695_c0_g2	i1	0.358	4.346	no_hits_found
305	NP_172973.1	TRINITY_DN22611_c0_g1	i1	0	1.14	pleiotropic drug resistance 7 [Arabidopsis thaliana]	178	271	1
306	NP_568292.1	TRINITY_DN11150_c0_g1	i1	0	1.247	NAC domain containing protein 84 [Arabidopsis thaliana]	59	181	1
307	NP_200507.1	TRINITY_DN50996_c0_g1	i1	0	1.596	cytokinin oxidase 3 [Arabidopsis thaliana]	220	416	1
308	NP_190666.1	TRINITY_DN50943_c0_g2	i1	0	4.386	dehydrin family protein [Arabidopsis thaliana]	23	74	1
309	NP_177268.1	TRINITY_DN45205_c0_g1	i1	0	12.757	GDSL-motif lipase/hydrolase 6 [Arabidopsis thaliana]	21	38	1
310		TRINITY_DN51287_c0_g2	i1	6.344	56.982	no_hits_found
311	NP_001319593.1	TRINITY_DN51268_c0_g1	i1	0	3.474	hypothetical protein AT3G19660 [Arabidopsis thaliana]	26	57	1
312	NP_683542.1	TRINITY_DN34042_c0_g1	i1	5.875	94.138	Pollen Ole e 1 allergen and extensin family protein [Arabidopsis thaliana]	11	31	1
313	NP_187198.1	TRINITY_DN51856_c0_g1	i1	0	1.288	Actin-binding FH2 (formin homology 2) family protein [Arabidopsis thaliana]	83	170	1
314	NP_182002.1	TRINITY_DN95271_c0_g3	i1	23.834	0.778	cyclin p4;1 [Arabidopsis thaliana]	122	197	1
315	NP_172409.1	TRINITY_DN95232_c0_g1	i1	32.608	305.152	nodulin MtN21 /EamA-like transporter family protein [Arabidopsis thaliana]	27	85	1
316	NP_173657.1	TRINITY_DN95260_c0_g1	i1	0.663	0	Class-II DAHP synthetase family protein [Arabidopsis thaliana]	339	395	1
317	NP_973461.1	TRINITY_DN95289_c0_g2	i1	0	3.38	RING/U-box superfamily protein [Arabidopsis thaliana]	15	37	1
318	NP_196627.1	TRINITY_DN95775_c0_g1	i1	0.097	2.508	calmodulin-binding protein-like protein [Arabidopsis thaliana]	16	42	1
319		TRINITY_DN95775_c1_g1	i1	0	5.875	no_hits_found
320	NP_001119431.1	TRINITY_DN7183_c0_g1	i1	0	3.93	FBD-like domain family protein [Arabidopsis thaliana]	14	43	1
321	NP_198062.2	TRINITY_DN40970_c0_g1	i1	0	15.493	glutamate receptor 2.1 [Arabidopsis thaliana]	12	20	1
322		TRINITY_DN81582_c0_g1	i1	0	385.688	no_hits_found
323	NP_564140.1	TRINITY_DN85113_c0_g1	i1	0.656	36.352	Nodulin MtN3 family protein [Arabidopsis thaliana]	157	245	1
324	NP_177023.1	TRINITY_DN85177_c1_g1	i1	0	1.033	alpha-xylosidase 1 [Arabidopsis thaliana]	251	335	1
325	NP_196055.1	TRINITY_DN84831_c0_g1	i1	0	4.977	Plant self-incompatibility protein S1 family [Arabidopsis thaliana]	11	25	1
326	NP_001318342.1	TRINITY_DN94741_c0_g1	i1	0	5.969	RNA-binding (RRM/RBD/RNP motifs) family protein [Arabidopsis thaliana]	13	38	1
327	NP_190236.1	TRINITY_DN91994_c0_g1	i1	0	2.991	actin-12 [Arabidopsis thaliana]	129	136	1
328	NP_850122.1	TRINITY_DN91992_c0_g2	i1	0	20.832	vacuolar proton ATPase A1 [Arabidopsis thaliana]	12	20	1
329	NP_176867.2	TRINITY_DN91988_c0_g2	i1	0.037	1.596	pleiotropic drug resistance 11 [Arabidopsis thaliana]	165	264	1
330	NP_189062.3	TRINITY_DN52264_c0_g1	i1	0	0.858	FAD/NAD(P)-binding oxidoreductase family protein [Arabidopsis thaliana]	301	455	1
331	NP_187154.1	TRINITY_DN52206_c0_g2	i1	0	1.797	sodium hydrogen exchanger 2 [Arabidopsis thaliana]	211	317	1
332	NP_172050.1	TRINITY_DN83588_c0_g1	i1	0	2.213	beta-hexosaminidase 2 [Arabidopsis thaliana]	116	178	1
333	NP_563875.6	TRINITY_DN67764_c0_g1	i1	0	0.711	Pectin lyase-like superfamily protein [Arabidopsis thaliana]	140	267	1
334	NP_563875.6	TRINITY_DN67764_c0_g2	i1	0	0.885	Pectin lyase-like superfamily protein [Arabidopsis thaliana]	195	357	1
335	NP_194865.1	TRINITY_DN26955_c0_g1	i1	2.624	27.539	FASCICLIN-like arabinogalactan protein 5 precursor [Arabidopsis thaliana]	15	45	1
336	NP_564418.1	TRINITY_DN26979_c0_g1	i1	4.823	0.215	Ribosomal protein L6 family [Arabidopsis thaliana]	35	53	1
337	NP_192370.1	TRINITY_DN50150_c0_g2	i1	24.139	2.347	APS reductase 1 [Arabidopsis thaliana]	341	433	1
338		TRINITY_DN50154_c0_g1	i1	0	4.212	no_hits_found
339	NP_568204.1	TRINITY_DN90222_c0_g2	i1	0	2.857	ATP synthase alpha/beta family protein [Arabidopsis thaliana]	97	144	1
340	NP_001077542.1	TRINITY_DN90219_c0_g2	i1	0	1.985	Inorganic H pyrophosphatase family protein [Arabidopsis thaliana]	240	283	1
341	NP_001319141.1	TRINITY_DN90269_c0_g1	i1	0	1.328	P-loop containing nucleoside triphosphate hydrolases superfamily protein [Arabidopsis thaliana]	18	59	1
342		TRINITY_DN90292_c0_g1	i1	0	3.273	no_hits_found
343	NP_680175.2	TRINITY_DN90292_c0_g1	i2	0	3.273	guanine nucleotide-binding protein subunit gamma [Arabidopsis thaliana]	18	54	1
344	NP_001330048.1	TRINITY_DN90292_c0_g1	i3	0	3.273	methylthioalkylmalate synthase 1 [Arabidopsis thaliana]	13	40	1
345	NP_200415.2	TRINITY_DN59870_c0_g1	i1	0	11.201	Leucine-rich receptor-like protein kinase family protein [Arabidopsis thaliana]	19	58	1
346	NP_199773.1	TRINITY_DN59870_c0_g3	i1	0	11.831	myb domain protein 78 [Arabidopsis thaliana]	15	48	1
347	NP_001319788.1	TRINITY_DN16296_c0_g1	i1	11.742	0.416	hypothetical protein AT3G58050 [Arabidopsis thaliana]	68	286	1
348	NP_001154263.1	TRINITY_DN96537_c0_g1	i1	0	23.474	Bifunctional inhibitor/lipid-transfer protein/seed storage 2S albumin superfamily protein [Arabidopsis thaliana]	11	27	1
349	NP_001318857.1	TRINITY_DN96507_c0_g2	i1	0	0.684	Pectin lyase-like superfamily protein [Arabidopsis thaliana]	155	325	1
350	NP_187550.1	TRINITY_DN96540_c0_g1	i1	0.395	7.27	metallothionein 2A [Arabidopsis thaliana]	33	58	1
351	NP_181784.1	TRINITY_DN96540_c1_g1	i1	0.067	1.556	late embryogenesis abundant domain-containing protein / LEA domain-containing protein [Arabidopsis thaliana]	69	232	1
352	NP_563943.2	TRINITY_DN90093_c0_g1	i1	0	32.193	CAAX amino terminal protease family protein [Arabidopsis thaliana]	14	36	1
353		TRINITY_DN90047_c0_g2	i1	0	1.167	no_hits_found
354	NP_564767.1	TRINITY_DN61287_c0_g2	i1	0	1.502	SNARE-like superfamily protein [Arabidopsis thaliana]	126	174	1
355	NP_001031199.1	TRINITY_DN7049_c0_g1	i1	0	1.154	calreticulin 1a [Arabidopsis thaliana]	57	146	1
356	NP_199968.1	TRINITY_DN7063_c0_g2	i1	0.037	2.28	EXORDIUM like 3 [Arabidopsis thaliana]	175	282	1
357	NP_001331443.1	TRINITY_DN48162_c0_g1	i1	0	1.301	Subtilisin-like serine endopeptidase family protein [Arabidopsis thaliana]	137	236	1
358	NP_683599.1	TRINITY_DN48110_c0_g2	i1	0	2.388	ABC transporter family protein [Arabidopsis thaliana]	19	50	1
359	NP_201010.1	TRINITY_DN1803_c0_g1	i1	0	2.871	PEBP (phosphatidylethanolamine-binding protein) family protein [Arabidopsis thaliana]	88	124	1
360	NP_566100.2	TRINITY_DN1845_c0_g1	i1	0	2.763	CP12 domain-containing protein 1 [Arabidopsis thaliana]	32	73	1
361	NP_566529.1	TRINITY_DN87549_c0_g1	i1	0	2.079	fatty acid desaturase 5 [Arabidopsis thaliana]	123	238	1
362	NP_566587.1	TRINITY_DN485_c0_g1	i1	0	21.328	purple acid phosphatase 17 [Arabidopsis thaliana]	50	87	1
363	NP_001323725.1	TRINITY_DN405_c0_g1	i1	0	1.569	Actin family protein [Arabidopsis thaliana]	13	30	1
364	NP_173549.1	TRINITY_DN433_c0_g1	i1	0	0.966	wall-associated kinase 2 [Arabidopsis thaliana]	121	363	1
365	NP_001328701.1	TRINITY_DN45500_c0_g1	i1	1.498	0.04	cysteine-rich RECEPTOR-like kinase [Arabidopsis thaliana]	35	117	1
366	NP_001328701.1	TRINITY_DN45500_c0_g1	i2	1.498	0.04	cysteine-rich RECEPTOR-like kinase [Arabidopsis thaliana]	35	117	1
367	NP_181529.1	TRINITY_DN4786_c0_g1	i1	0	1.234	ortholog of sugar beet HS1 PRO-1 2 [Arabidopsis thaliana]	16	36	1
368		TRINITY_DN69402_c0_g1	i1	0	32.22	no_hits_found
369	NP_171715.1	TRINITY_DN14675_c0_g1	i1	0	2.025	RAS 5 [Arabidopsis thaliana]	96	118	1
370	NP_174506.1	TRINITY_DN20316_c0_g1	i1	0	12.005	syntaxin [Arabidopsis thaliana]	14	36	1
371	NP_001332598.1	TRINITY_DN20302_c0_g2	i1	0	0.751	pumilio 12 [Arabidopsis thaliana]	169	435	1
372	NP_001032034.1	TRINITY_DN85270_c0_g1	i1	0	31.281	low-molecular-weight cysteine-rich 1 [Arabidopsis thaliana]	13	31	1
373	NP_566510.1	TRINITY_DN78458_c0_g1	i1	0	2.495	phosphopantothenoylcysteine decarboxylase subunit [Arabidopsis thaliana]	18	43	1
374	NP_197195.2	TRINITY_DN78401_c0_g2	i1	3.683	0	AAA-type ATPase family protein [Arabidopsis thaliana]	29	42	1
375	NP_565875.1	TRINITY_DN78443_c0_g2	i1	0	1.985	Inositol phosphorylceramide synthase 2 [Arabidopsis thaliana]	16	19	1
376	NP_001154263.1	TRINITY_DN61837_c0_g1	i1	0	266.493	Bifunctional inhibitor/lipid-transfer protein/seed storage 2S albumin superfamily protein [Arabidopsis thaliana]	29	73	1
377	NP_974726.1	TRINITY_DN50485_c0_g1	i1	0	2.589	zinc finger protein [Arabidopsis thaliana]	14	41	1
378	NP_001077530.1	TRINITY_DN99210_c0_g1	i1	0	2.736	glyceraldehyde-3-phosphate dehydrogenase C2 [Arabidopsis thaliana]	68	86	1
379	NP_001077530.1	TRINITY_DN99210_c0_g1	i2	0	2.736	glyceraldehyde-3-phosphate dehydrogenase C2 [Arabidopsis thaliana]	68	86	1
380	NP_180825.2	TRINITY_DN99242_c0_g1	i1	2.721	0.04	receptor like protein 22 [Arabidopsis thaliana]	58	130	1
381	NP_001320765.1	TRINITY_DN99242_c0_g1	i2	2.721	0.04	LRR receptor-like Serine/Threonine-kinase [Arabidopsis thaliana]	56	120	1
382	NP_001320765.1	TRINITY_DN99242_c0_g1	i3	2.721	0.04	LRR receptor-like Serine/Threonine-kinase [Arabidopsis thaliana]	56	120	1
383		TRINITY_DN48789_c0_g1	i1	0	1.73	no_hits_found
384	NP_187703.1	TRINITY_DN48787_c0_g1	i1	0	3.139	manganese superoxide dismutase 1 [Arabidopsis thaliana]	80	173	1
385	NP_173055.1	TRINITY_DN71398_c0_g1	i1	0	1.127	heat shock protein 70B [Arabidopsis thaliana]	132	246	1
386	NP_564860.3	TRINITY_DN91050_c0_g1	i1	0	31.804	expansin B2 [Arabidopsis thaliana]	105	223	1
387	NP_198334.1	TRINITY_DN93260_c0_g1	i1	0	2.508	purple acid phosphatase 26 [Arabidopsis thaliana]	161	212	1
388	NP_194284.2	TRINITY_DN93253_c0_g2	i1	1.26	0	homolog of DNA mismatch repair protein MSH3 [Arabidopsis thaliana]	128	272	1
389	NP_180260.1	TRINITY_DN93256_c0_g1	i1	0	15.399	Ubiquitin-associated/translation elongation factor EF1B protein [Arabidopsis thaliana]	18	58	1
390	NP_001154356.1	TRINITY_DN93256_c0_g1	i2	0	15.399	transmembrane protein [Arabidopsis thaliana]	13	47	1
391	NP_197997.1	TRINITY_DN93114_c0_g1	i1	0	0.684	Major facilitator superfamily protein [Arabidopsis thaliana]	280	452	1
392	NP_198334.1	TRINITY_DN29205_c0_g1	i1	0	2.374	purple acid phosphatase 26 [Arabidopsis thaliana]	98	145	1
393	NP_566396.1	TRINITY_DN83846_c0_g1	i1	0	1.395	NDR1/HIN1-like 1 [Arabidopsis thaliana]	99	174	1
394	NP_001328301.1	TRINITY_DN9156_c0_g1	i1	0	1.194	Leucine-rich repeat protein kinase family protein [Arabidopsis thaliana]	15	35	1
395	NP_173365.2	TRINITY_DN91606_c0_g1	i1	0	2.28	Pathogenesis-related thaumatin superfamily protein [Arabidopsis thaliana]	118	246	1
396	NP_566036.1	TRINITY_DN54042_c0_g1	i1	0	3.622	Bifunctional inhibitor/lipid-transfer protein/seed storage 2S albumin superfamily protein [Arabidopsis thaliana]	55	81	1
397	NP_172575.2	TRINITY_DN52018_c0_g1	i1	0	1.06	serine carboxypeptidase-like 31 [Arabidopsis thaliana]	185	257	1
398	NP_001327532.1	TRINITY_DN52058_c0_g1	i1	0	13.789	Pectin lyase-like superfamily protein [Arabidopsis thaliana]	95	105	1
399	NP_191537.4	TRINITY_DN73697_c0_g2	i1	11.123	0	Rhodanese/Cell cycle control phosphatase superfamily protein [Arabidopsis thaliana]	18	60	1
400	NP_850180.1	TRINITY_DN3538_c0_g1	i1	0	5.969	Ribosomal protein L7Ae/L30e/S12e/Gadd45 family protein [Arabidopsis thaliana]	62	115	1
401	NP_180518.1	TRINITY_DN11409_c0_g2	i1	0	1.167	CCCH-type zinc fingerfamily protein with RNA-binding domain-containing protein [Arabidopsis thaliana]	43	167	1
402	NP_850289.1	TRINITY_DN11488_c0_g1	i1	1.528	22.24	copper transporter 4 [Arabidopsis thaliana]	15	49	1
403	NP_193146.1	TRINITY_DN19745_c0_g1	i1	2.52	0	UDP-Glycosyltransferase superfamily protein [Arabidopsis thaliana]	76	180	1
404	NP_191684.1	TRINITY_DN63813_c0_g1	i1	0	1.435	myb domain protein 17 [Arabidopsis thaliana]	117	232	1
405	NP_565369.1	TRINITY_DN80925_c0_g1	i1	0	22.884	Plant basic secretory protein (BSP) family protein [Arabidopsis thaliana]	96	224	1
406	NP_001031267.1	TRINITY_DN30654_c0_g1	i1	1.826	0	40s ribosomal protein SA [Arabidopsis thaliana]	121	199	1
407	NP_200151.2	TRINITY_DN64751_c0_g1	i1	0	62.844	O-acyltransferase (WSD1-like) family protein [Arabidopsis thaliana]	218	476	1
408	NP_178388.1	TRINITY_DN86522_c0_g1	i1	0	3.313	plantacyanin [Arabidopsis thaliana]	43	124	1
409	NP_178970.3	TRINITY_DN86546_c0_g1	i1	0.753	8.719	chromatin remodeling 5 [Arabidopsis thaliana]	12	29	1
410	NP_187346.1	TRINITY_DN86535_c2_g1	i1	200.002	1983.94	syntaxin KNOLLE-like protein [Arabidopsis thaliana]	19	28	1
411	NP_187346.1	TRINITY_DN86535_c2_g2	i1	2511.58	17377.3	syntaxin KNOLLE-like protein [Arabidopsis thaliana]	11	11	1
412	NP_174260.1	TRINITY_DN93937_c0_g1	i1	0	6.653	GDSL-like Lipase/Acylhydrolase superfamily protein [Arabidopsis thaliana]	21	56	1
413	NP_191802.1	TRINITY_DN46172_c0_g2	i1	56.665	0	Protein with RNI-like/FBD-like domain [Arabidopsis thaliana]	12	28	1
414	NP_201488.1	TRINITY_DN83294_c0_g1	i1	0	0.993	ASYMMETRIC LEAVES 2-like 1 [Arabidopsis thaliana]	102	129	1
415	NP_001318364.1	TRINITY_DN97800_c0_g1	i1	0	17.465	Aldolase superfamily protein [Arabidopsis thaliana]	58	70	1
416	NP_001318364.1	TRINITY_DN97800_c0_g1	i2	0	17.465	Aldolase superfamily protein [Arabidopsis thaliana]	59	70	1
417	NP_568856.1	TRINITY_DN92452_c0_g2	i1	0.41	5.459	U4/U6.U5 small nuclear ribonucleoprotein [Arabidopsis thaliana]	18	57	1
418	NP_001119361.1	TRINITY_DN92483_c0_g1	i1	0	4.252	Abscisic acid-responsive (TB2/DP1, HVA22) family protein [Arabidopsis thaliana]	81	137	1
419	NP_567472.1	TRINITY_DN99967_c0_g1	i1	0.388	12.649	Uncharacterized protein family (UPF0497) [Arabidopsis thaliana]	56	151	1
420	NP_001331903.1	TRINITY_DN99910_c0_g1	i1	0	2.24	beta-D-xylosidase 4 [Arabidopsis thaliana]	192	284	1
421	NP_176897.1	TRINITY_DN81789_c0_g2	i1	0	2.28	glyoxal oxidase-related protein [Arabidopsis thaliana]	23	85	1
422	NP_176442.2	TRINITY_DN81789_c0_g2	i2	0	2.28	hypothetical protein (DUF863) [Arabidopsis thaliana]	14	41	1
423	NP_195650.1	TRINITY_DN23068_c0_g1	i1	0	20.215	Leucine-rich receptor-like protein kinase family protein [Arabidopsis thaliana]	13	25	1
424	NP_565986.1	TRINITY_DN49944_c0_g1	i1	0	8.893	K-box region and MADS-box transcription factor family protein [Arabidopsis thaliana]	30	109	1
425	NP_565986.1	TRINITY_DN49944_c0_g2	i1	0	7.767	K-box region and MADS-box transcription factor family protein [Arabidopsis thaliana]	30	109	1
426		TRINITY_DN11571_c0_g1	i1	0	3.971	no_hits_found
427	NP_189269.2	TRINITY_DN88907_c0_g1	i1	0	2071.98	Melibiase family protein [Arabidopsis thaliana]	19	75	1
428	NP_189269.2	TRINITY_DN88907_c0_g2	i1	0	3.152	Melibiase family protein [Arabidopsis thaliana]	19	75	1
429	NP_197262.1	TRINITY_DN88910_c0_g1	i1	0	1.476	RING/U-box superfamily protein [Arabidopsis thaliana]	14	48	1
430	NP_191612.1	TRINITY_DN25027_c0_g1	i1	0.194	12.971	GATA transcription factor 4 [Arabidopsis thaliana]	103	163	1
431	NP_566529.1	TRINITY_DN80522_c0_g1	i1	0	2.535	fatty acid desaturase 5 [Arabidopsis thaliana]	183	307	1
432	NP_177752.1	TRINITY_DN91716_c0_g1	i1	0.328	2.643	transmembrane protein [Arabidopsis thaliana]	62	91	1
433	NP_177752.1	TRINITY_DN91716_c0_g1	i2	0.328	2.643	transmembrane protein [Arabidopsis thaliana]	221	341	1
434	NP_001319106.1	TRINITY_DN78170_c0_g1	i1	0	4.199	B-cell lymphoma 6 protein [Arabidopsis thaliana]	13	25	1
435	NP_199647.2	TRINITY_DN70124_c0_g1	i1	0	1.65	Actin-binding FH2 (formin homology 2) family protein [Arabidopsis thaliana]	27	90	1
436	NP_567175.2	TRINITY_DN91407_c0_g2	i1	0	0.751	Major facilitator superfamily protein [Arabidopsis thaliana]	128	357	1
437	NP_974957.1	TRINITY_DN91468_c0_g1	i1	0	1.502	FRAGILE HISTIDINE TRIAD [Arabidopsis thaliana]	87	149	1
438	NP_188245.1	TRINITY_DN1906_c0_g1	i1	3.72	30.047	delta tonoplast integral protein [Arabidopsis thaliana]	86	109	1
439		TRINITY_DN1942_c0_g1	i1	0	7.914	no_hits_found
440	NP_001326036.1	TRINITY_DN84257_c0_g1	i1	0	2.388	RNApolymerase sigma-subunit C [Arabidopsis thaliana]	19	56	1
441	NP_566430.3	TRINITY_DN92569_c0_g1	i1	0.007	1.046	RNA binding (RRM/RBD/RNP motifs) family protein [Arabidopsis thaliana]	33	128	1
442	NP_175296.1	TRINITY_DN92558_c0_g1	i1	0	1.341	receptor for activated C kinase 1B [Arabidopsis thaliana]	159	237	1
443	NP_187819.1	TRINITY_DN92517_c0_g1	i1	0.82	11.268	fatty acid desaturase 2 [Arabidopsis thaliana]	154	207	1
444	NP_567842.1	TRINITY_DN44454_c0_g1	i1	0	21.945	Syntaxin/t-SNARE family protein [Arabidopsis thaliana]	19	50	1
445	NP_189914.1	TRINITY_DN44453_c0_g1	i1	0	3.032	hypothetical protein AT3G43280 [Arabidopsis thaliana]	21	61	1
446	NP_176733.2	TRINITY_DN86211_c0_g1	i1	0	40.899	Xanthine/uracil permease family protein [Arabidopsis thaliana]	18	61	1
447	NP_001318602.1	TRINITY_DN99789_c0_g1	i1	0	1.502	Major facilitator superfamily protein [Arabidopsis thaliana]	120	213	1
448	NP_564133.1	TRINITY_DN99738_c0_g1	i1	0.03	4.641	Nucleotide-sugar transporter family protein [Arabidopsis thaliana]	177	240	1
449	NP_197953.1	TRINITY_DN99783_c0_g1	i1	0	5.406	Integrase-type DNA-binding superfamily protein [Arabidopsis thaliana]	88	166	1
450		TRINITY_DN94280_c0_g1	i1	0	1.851	no_hits_found
451	NP_850953.1	TRINITY_DN96984_c0_g1	i1	0	1.382	K-box region and MADS-box transcription factor family protein [Arabidopsis thaliana]	179	247	1
452	NP_565460.1	TRINITY_DN96954_c0_g1	i1	5.054	0.08	Nucleotide-diphospho-sugar transferases superfamily protein [Arabidopsis thaliana]	53	79	1
453	NP_193142.1	TRINITY_DN96914_c0_g1	i1	0	14.071	Polyketide cyclase/dehydrase and lipid transport superfamily protein [Arabidopsis thaliana]	22	67	1
454	NP_194917.1	TRINITY_DN98014_c0_g1	i1	0	1.462	ARM repeat superfamily protein [Arabidopsis thaliana]	70	120	1
455	NP_194917.1	TRINITY_DN98014_c0_g1	i2	0	1.462	ARM repeat superfamily protein [Arabidopsis thaliana]	176	290	1
456	NP_194917.1	TRINITY_DN98014_c0_g1	i3	0	1.462	ARM repeat superfamily protein [Arabidopsis thaliana]	177	290	1
457	NP_199052.1	TRINITY_DN98087_c0_g2	i1	0.022	1.1	Calcineurin-like metallo-phosphoesterase superfamily protein [Arabidopsis thaliana]	247	335	1
458	NP_178353.3	TRINITY_DN98070_c0_g1	i1	0	13.508	transmembrane protein [Arabidopsis thaliana]	25	75	1
459		TRINITY_DN59359_c0_g1	i1	0.089	2.2	no_hits_found
460	NP_195443.1	TRINITY_DN97085_c0_g2	i1	0	0.657	myb domain protein 73 [Arabidopsis thaliana]	130	275	1
461	NP_193821.1	TRINITY_DN97012_c0_g1	i1	0	1.328	tubulin beta-9 chain [Arabidopsis thaliana]	297	390	1
462	NP_188331.1	TRINITY_DN44618_c0_g1	i1	0	0.791	Pectin lyase-like superfamily protein [Arabidopsis thaliana]	144	244	1
463	NP_191354.1	TRINITY_DN1036_c0_g1	i1	0.075	1.824	cotton fiber protein [Arabidopsis thaliana]	82	175	1
464	NP_189492.1	TRINITY_DN1038_c0_g1	i1	0.082	3.032	P-loop containing nucleoside triphosphate hydrolases superfamily protein [Arabidopsis thaliana]	20	43	1
465	NP_001154756.1	TRINITY_DN95181_c0_g1	i1	0	0.858	Cytochrome C1 family [Arabidopsis thaliana]	127	206	1
466	NP_566005.1	TRINITY_DN95179_c0_g2	i1	0	0.778	Mitochondrial transcription termination factor family protein [Arabidopsis thaliana]	27	89	1
467	NP_177605.2	TRINITY_DN95157_c0_g1	i1	2.751	155.963	Gibberellin-regulated family protein [Arabidopsis thaliana]	48	81	1
468	NP_850708.1	TRINITY_DN89545_c0_g3	i1	0	1.355	hypothetical protein AT3G55760 [Arabidopsis thaliana]	15	42	1
469	NP_173510.1	TRINITY_DN89598_c0_g1	i1	0	11.549	phosphate transporter 1;8 [Arabidopsis thaliana]	12	23	1
470	NP_001185071.1	TRINITY_DN89506_c0_g1	i1	0	0.55	mediator of RNA polymerase II transcription subunit [Arabidopsis thaliana]	243	444	1
471	NP_001185071.1	TRINITY_DN89506_c0_g2	i1	1.185	0	mediator of RNA polymerase II transcription subunit [Arabidopsis thaliana]	243	444	1
472	NP_178093.1	TRINITY_DN89531_c0_g1	i1	0	1.1	NADP-malic enzyme 4 [Arabidopsis thaliana]	144	213	1
473	NP_178093.1	TRINITY_DN89531_c0_g1	i2	0	1.1	NADP-malic enzyme 4 [Arabidopsis thaliana]	200	277	1
474	NP_178093.1	TRINITY_DN89531_c0_g1	i3	0	1.1	NADP-malic enzyme 4 [Arabidopsis thaliana]	185	252	1
475	NP_178093.1	TRINITY_DN89531_c0_g1	i4	0	1.1	NADP-malic enzyme 4 [Arabidopsis thaliana]	129	188	1
476	NP_178319.1	TRINITY_DN1613_c0_g1	i1	0.358	4.105	low-molecular-weight cysteine-rich 69 [Arabidopsis thaliana]	30	53	1
477	NP_196888.2	TRINITY_DN91562_c0_g2	i1	11.704	248.559	FIZZY-related 3 [Arabidopsis thaliana]	13	38	1
478	NP_001329538.1	TRINITY_DN91562_c0_g3	i1	10.758	363.234	mediator of RNA polymerase II transcription subunit [Arabidopsis thaliana]	24	89	1
479	NP_174026.1	TRINITY_DN91555_c0_g1	i1	0	2.093	Regulator of chromosome condensation (RCC1) family protein [Arabidopsis thaliana]	15	37	1
480	NP_187181.1	TRINITY_DN91594_c0_g1	i1	0	3.461	Cytidine/deoxycytidylate deaminase family protein [Arabidopsis thaliana]	15	35	1
481	NP_173077.1	TRINITY_DN91569_c0_g2	i1	1.715	0	kinase superfamily with octicosapeptide/Phox/Bem1p domain-containing protein [Arabidopsis thaliana]	119	135	1
482	NP_563839.1	TRINITY_DN91545_c0_g1	i1	0	1.221	basic helix-loop-helix (bHLH) DNA-binding superfamily protein [Arabidopsis thaliana]	23	91	1
483	NP_973433.1	TRINITY_DN764_c0_g2	i1	1.521	0	replication protein A 1A [Arabidopsis thaliana]	183	231	1
484		TRINITY_DN63449_c0_g2	i1	0.03	1.502	no_hits_found
485	NP_566037.1	TRINITY_DN87279_c0_g1	i1	0.388	8.799	Plant-specific transcription factor YABBY family protein [Arabidopsis thaliana]	38	72	1
486	NP_566037.1	TRINITY_DN87279_c0_g1	i2	0.388	8.799	Plant-specific transcription factor YABBY family protein [Arabidopsis thaliana]	57	103	1
487	NP_566037.1	TRINITY_DN87279_c0_g1	i3	0.388	8.799	Plant-specific transcription factor YABBY family protein [Arabidopsis thaliana]	51	93	1
488	NP_188759.1	TRINITY_DN57263_c0_g2	i1	0.79	0	MAP kinase kinase 5 [Arabidopsis thaliana]	194	266	1
489	NP_200465.1	TRINITY_DN59157_c0_g1	i1	0	13.87	arabinogalactan protein 14 [Arabidopsis thaliana]	19	42	1
490	NP_680113.3	TRINITY_DN83974_c0_g2	i1	0	5.406	Cysteine proteinases superfamily protein [Arabidopsis thaliana]	17	68	1
491	NP_568920.1	TRINITY_DN83936_c1_g1	i1	106.211	650.558	TARGET OF MONOPTEROS 6 [Arabidopsis thaliana]	19	61	1
492	NP_564906.1	TRINITY_DN46838_c0_g1	i1	1.61	43.3	Pectate lyase family protein [Arabidopsis thaliana]	65	74	1
493	NP_188718.1	TRINITY_DN46819_c1_g1	i1	4.108	83.045	Leucine-rich repeat (LRR) family protein [Arabidopsis thaliana]	217	345	1
494	NP_195098.1	TRINITY_DN46807_c0_g1	i1	0	52.301	CAP (Cysteine-rich secretory proteins, Antigen 5, and Pathogenesis-related 1 protein) superfamily protein [Arabidopsis thaliana]	13	48	1
495	NP_201395.1	TRINITY_DN46858_c0_g1	i1	0	2.2	beta-hydroxyisobutyryl-CoA hydrolase 1 [Arabidopsis thaliana]	176	356	1
496	NP_201395.1	TRINITY_DN46858_c0_g2	i1	0.44	27.083	beta-hydroxyisobutyryl-CoA hydrolase 1 [Arabidopsis thaliana]	178	360	1
497	NP_201173.1	TRINITY_DN62041_c0_g1	i1	0	2.562	Pyruvate kinase family protein [Arabidopsis thaliana]	16	35	1
498	NP_001330627.1	TRINITY_DN35932_c0_g1	i1	15.648	138.471	Tetratricopeptide repeat (TPR)-like superfamily protein [Arabidopsis thaliana]	11	29	1
499	NP_001330627.1	TRINITY_DN35932_c0_g2	i1	3.809	46.6	Tetratricopeptide repeat (TPR)-like superfamily protein [Arabidopsis thaliana]	11	29	1
500	NP_172611.1	TRINITY_DN3145_c0_g1	i1	0	2.012	hypothetical protein AT1G11440 [Arabidopsis thaliana]	18	25	1
501	NP_189674.1	TRINITY_DN99624_c0_g2	i1	0.522	5.419	basic leucine-zipper 42 [Arabidopsis thaliana]	73	124	1
502	NP_563980.2	TRINITY_DN34598_c0_g1	i1	0.992	32.26	Leucine-rich repeat family protein [Arabidopsis thaliana]	17	55	1
503	NP_186791.1	TRINITY_DN34535_c0_g1	i1	0	2.093	Peroxidase superfamily protein [Arabidopsis thaliana]	10	15	1
504	NP_565808.1	TRINITY_DN20716_c0_g1	i1	0	8.035	cystic fibrosis transmembrane conductance regulator [Arabidopsis thaliana]	19	65	1
505	NP_568849.2	TRINITY_DN20726_c0_g1	i1	3.198	0.134	Clp amino terminal domain-containing protein [Arabidopsis thaliana]	26	84	1
506	NP_973416.1	TRINITY_DN20747_c0_g1	i1	0.082	4.172	RING/U-box superfamily protein [Arabidopsis thaliana]	73	151	1
507	NP_973416.1	TRINITY_DN20747_c0_g2	i1	0	0.791	RING/U-box superfamily protein [Arabidopsis thaliana]	73	151	1
508	NP_973416.1	TRINITY_DN20747_c0_g3	i1	0.716	31.523	RING/U-box superfamily protein [Arabidopsis thaliana]	73	151	1
509	NP_180923.1	TRINITY_DN20723_c0_g1	i1	0	0.966	Seven transmembrane MLO family protein [Arabidopsis thaliana]	250	492	1
510	NP_188103.2	TRINITY_DN82750_c0_g1	i1	0	8.88	TRICHOME BIREFRINGENCE-LIKE 41 [Arabidopsis thaliana]	25	71	1
511	NP_197901.1	TRINITY_DN82760_c0_g1	i1	5.725	0.335	Integrase-type DNA-binding superfamily protein [Arabidopsis thaliana]	90	184	1
512	NP_001319632.1	TRINITY_DN82717_c0_g1	i1	1.036	22.267	Adenine nucleotide alpha hydrolases-like superfamily protein [Arabidopsis thaliana]	11	24	1
513	NP_001320747.1	TRINITY_DN82780_c0_g1	i1	0	1.435	Metal-dependent phosphohydrolase [Arabidopsis thaliana]	17	44	1
514	NP_175408.1	TRINITY_DN82815_c0_g1	i1	0	1.623	glutathione S-transferase (class phi) 14 [Arabidopsis thaliana]	55	205	1
515	NP_566328.1	TRINITY_DN82802_c0_g1	i1	0	6.398	DNA-directed RNA polymerase subunit beta (Protein of unknown function, DUF642) [Arabidopsis thaliana]	256	339	1
516	NP_198646.1	TRINITY_DN18124_c0_g1	i1	0	2.871	homeobox Hox-B3-like protein [Arabidopsis thaliana]	22	47	1
517		TRINITY_DN84658_c0_g1	i1	2.281	0.027	no_hits_found
518	NP_001031332.1	TRINITY_DN40587_c0_g1	i1	0	1.207	GLYCINE RICH PROTEIN 9 [Arabidopsis thaliana]	14	35	1
519	NP_197744.1	TRINITY_DN53633_c0_g2	i1	0	0.885	carboxyesterase 18 [Arabidopsis thaliana]	137	272	1
520	NP_180476.3	TRINITY_DN53654_c0_g1	i1	0.283	25.459	glutamate receptor 2.7 [Arabidopsis thaliana]	10	22	1
521	NP_181084.1	TRINITY_DN2200_c0_g1	i1	0	0.993	RNA-binding (RRM/RBD/RNP motifs) family protein [Arabidopsis thaliana]	36	120	1
522	NP_173984.1	TRINITY_DN29066_c0_g1	i1	0	14.246	T-box transcription factor, putative (DUF863) [Arabidopsis thaliana]	15	42	1
523	NP_565741.4	TRINITY_DN80200_c0_g1	i1	0	18.551	early endosome antigen [Arabidopsis thaliana]	15	45	1
524	NP_568095.1	TRINITY_DN80234_c0_g1	i1	0	2.2	LURP-one-like protein (DUF567) [Arabidopsis thaliana]	44	146	1
525	NP_566550.1	TRINITY_DN98360_c0_g1	i1	0.239	62.696	UDP-glucosyl transferase 88A1 [Arabidopsis thaliana]	196	465	1
526	NP_564742.1	TRINITY_DN89093_c0_g1	i1	0	1.824	Carbohydrate-binding protein [Arabidopsis thaliana]	16	47	1
527	NP_175933.1	TRINITY_DN89051_c0_g2	i1	0	0.644	tRNA-splicing ligase (DUF239) [Arabidopsis thaliana]	121	192	1
528	NP_001331523.1	TRINITY_DN89054_c0_g1	i1	2.766	0.04	ERECTA-like 2 [Arabidopsis thaliana]	18	57	1
529	NP_197244.1	TRINITY_DN89019_c0_g1	i1	0.104	1.569	Cellulose synthase family protein [Arabidopsis thaliana]	234	275	1
530	NP_001324669.1	TRINITY_DN69911_c0_g2	i1	3.004	0	U11/U12 small nuclear ribonucleoprotein [Arabidopsis thaliana]	20	86	1
531	NP_850665.1	TRINITY_DN55346_c0_g1	i1	0	4.199	Ribosomal protein S10p/S20e family protein [Arabidopsis thaliana]	83	113	1
532	NP_001031885.1	TRINITY_DN78057_c0_g1	i1	0	1.274	Gibberellin-regulated family protein [Arabidopsis thaliana]	11	26	1
533	NP_563801.1	TRINITY_DN91226_c0_g1	i1	0	1.046	GTP binding Elongation factor Tu family protein [Arabidopsis thaliana]	141	193	1
534	XP_015902890.1	TRINITY_DN91282_c0_g1	i1	0	1.18	PREDICTED: uncharacterized protein LOC107435776 [Ziziphus jujuba]	0.16	6.6	0.4
535	NP_187257.2	TRINITY_DN92281_c0_g1	i1	0	1.865	NAD(P)-binding Rossmann-fold superfamily protein [Arabidopsis thaliana]	92	152	1
536	NP_564878.1	TRINITY_DN92237_c0_g1	i1	0.022	1.355	senescence associated gene 24 [Arabidopsis thaliana]	140	208	1
537	NP_189461.1	TRINITY_DN92260_c0_g2	i1	8.909	0.59	zinc finger (AN1-like) family protein [Arabidopsis thaliana]	101	193	1
538	NP_181192.1	TRINITY_DN92203_c0_g1	i1	0	4.4	Enolase [Arabidopsis thaliana]	100	122	1
539	NP_176717.1	TRINITY_DN28180_c0_g1	i1	1.141	0	Leucine-rich repeat (LRR) family protein [Arabidopsis thaliana]	319	554	1
540	NP_176717.1	TRINITY_DN28180_c0_g2	i1	0	1.006	Leucine-rich repeat (LRR) family protein [Arabidopsis thaliana]	383	693	1
541	NP_565785.1	TRINITY_DN96873_c0_g1	i1	0.656	7.404	senescence regulator (Protein of unknown function, DUF584) [Arabidopsis thaliana]	49	136	1
542	NP_171804.1	TRINITY_DN96802_c0_g2	i1	0	1.355	ENTH/ANTH/VHS superfamily protein [Arabidopsis thaliana]	94	153	1
543	NP_564001.1	TRINITY_DN96836_c0_g2	i1	0	1.449	molybdenum cofactor sulfurase (LOS5) (ABA3) [Arabidopsis thaliana]	15	46	1
544		TRINITY_DN26780_c0_g1	i1	0	1.704	no_hits_found
545	NP_194234.1	TRINITY_DN80662_c0_g1	i1	0	50.181	Uncharacterized protein family (UPF0497) [Arabidopsis thaliana]	53	159	1
546		TRINITY_DN59518_c0_g2	i1	0	1.918	no_hits_found
547	NP_180232.1	TRINITY_DN34110_c0_g1	i1	0	5.231	3-ketoacyl-CoA synthase 11 [Arabidopsis thaliana]	30	73	1
548	NP_175630.1	TRINITY_DN85457_c0_g1	i1	0.075	10.557	Major facilitator superfamily protein [Arabidopsis thaliana]	270	485	1
549	NP_179159.1	TRINITY_DN23354_c0_g1	i1	0	3.514	Thioredoxin superfamily protein [Arabidopsis thaliana]	16	50	1
550	NP_189243.1	TRINITY_DN23336_c0_g1	i1	0	2.186	cytochrome P450, family 86, subfamily C, polypeptide 2 [Arabidopsis thaliana]	133	212	1
551	NP_001118982.1	TRINITY_DN7549_c0_g1	i1	0.104	8.263	high affinity nitrate transporter [Arabidopsis thaliana]	13	41	1
552	NP_188848.1	TRINITY_DN12563_c0_g1	i1	0	0.993	basic helix-loop-helix (bHLH) DNA-binding superfamily protein [Arabidopsis thaliana]	48	114	1
553	GAU51394.1	TRINITY_DN99855_c0_g1	i1	0.455	7.579	hypothetical protein TSUD_138070 [Trifolium subterraneum]	0.54	2e-08	0.43
554	NP_849610.2	TRINITY_DN99829_c0_g1	i1	0	13.535	cation/H+ exchanger 6B [Arabidopsis thaliana]	10	29	1
555	NP_849610.2	TRINITY_DN99829_c0_g2	i1	0.283	16.539	cation/H+ exchanger 6B [Arabidopsis thaliana]	10	29	1
556	NP_175428.1	TRINITY_DN78556_c0_g1	i1	0	33.226	CAP (Cysteine-rich secretory proteins, Antigen 5, and Pathogenesis-related 1 protein) superfamily protein [Arabidopsis thaliana]	86	161	1
557	NP_172357.2	TRINITY_DN63572_c0_g1	i1	0	1.087	myosin-binding protein (Protein of unknown function, DUF593) [Arabidopsis thaliana]	19	59	1
558	NP_001078326.1	TRINITY_DN91391_c0_g1	i1	0	73.937	SET domain protein 14 [Arabidopsis thaliana]	13	39	1
559	NP_001328701.1	TRINITY_DN79747_c0_g2	i1	0	2.857	cysteine-rich RECEPTOR-like kinase [Arabidopsis thaliana]	53	108	1
560	NP_174901.1	TRINITY_DN23835_c0_g1	i1	97.705	6.103	nitrate reductase 2 [Arabidopsis thaliana]	672	924	1
561	NP_051072.1	TRINITY_DN97586_c4_g6	i1	0	0.402	cytochrome f (chloroplast) [Arabidopsis thaliana]	289	320	1
562	NP_051072.1	TRINITY_DN97586_c4_g8	i1	30.014	0.644	cytochrome f (chloroplast) [Arabidopsis thaliana]	289	320	1
563	NP_051072.1	TRINITY_DN97586_c4_g18	i1	33.726	0.349	cytochrome f (chloroplast) [Arabidopsis thaliana]	289	320	1
564	NP_051072.1	TRINITY_DN97586_c4_g28	i1	9.058	0	cytochrome f (chloroplast) [Arabidopsis thaliana]	289	320	1
565	NP_190202.1	TRINITY_DN97526_c0_g1	i1	0.999	9.121	Protein kinase superfamily protein [Arabidopsis thaliana]	19	54	1
566	NP_190458.1	TRINITY_DN82474_c0_g1	i1	0.44	3.608	membrane-associated progesterone binding protein 3 [Arabidopsis thaliana]	101	162	1
567	NP_850284.1	TRINITY_DN20283_c0_g1	i1	0	6.694	actin 1 [Arabidopsis thaliana]	99	100	1
568	NP_199705.2	TRINITY_DN22857_c0_g2	i1	0	0.577	Leucine-rich repeat transmembrane protein kinase family protein [Arabidopsis thaliana]	171	283	1
569	NP_178183.2	TRINITY_DN21344_c0_g1	i1	9.259	172.636	SUPPRESSOR OF AUXIN RESISTANCE 3 [Arabidopsis thaliana]	9	20	1
570	NP_190378.2	TRINITY_DN98954_c0_g1	i1	0	26.855	H[+]-ATPase 4 [Arabidopsis thaliana]	75	81	1
571	NP_568437.1	TRINITY_DN98944_c0_g1	i1	0	5.916	tubulin beta 8 [Arabidopsis thaliana]	107	107	1
572	NP_196245.1	TRINITY_DN98919_c0_g1	i1	0	2.254	hypothetical protein AT5G06270 [Arabidopsis thaliana]	64	104	1
573	NP_001031345.1	TRINITY_DN60841_c0_g1	i1	0.075	176.365	low-molecular-weight cysteine-rich 29 [Arabidopsis thaliana]	15	42	1
574	NP_001031345.1	TRINITY_DN60841_c0_g2	i1	0	174.018	low-molecular-weight cysteine-rich 29 [Arabidopsis thaliana]	15	42	1
575	NP_196692.1	TRINITY_DN93808_c0_g1	i1	0	2.079	Pentatricopeptide repeat (PPR) superfamily protein [Arabidopsis thaliana]	15	38	1
576	NP_181889.1	TRINITY_DN19822_c0_g1	i1	0	2.254	Chitinase family protein [Arabidopsis thaliana]	20	34	1
577	NP_176750.1	TRINITY_DN87624_c0_g1	i1	0.701	0	YELLOW STRIPE like 7 [Arabidopsis thaliana]	476	663	1
578	NP_564590.1	TRINITY_DN87673_c1_g1	i1	12.852	0.577	alpha/beta-Hydrolases superfamily protein [Arabidopsis thaliana]	15	46	1
579	NP_196908.1	TRINITY_DN93010_c0_g1	i1	0	2.83	phosphate transporter 3;1 [Arabidopsis thaliana]	169	242	1
580	NP_564623.2	TRINITY_DN93045_c0_g1	i1	67.482	2.696	sodium/calcium exchanger family protein / calcium-binding EF hand family protein [Arabidopsis thaliana]	335	580	1
581	NP_565337.1	TRINITY_DN93023_c0_g1	i1	0	3.058	Phospholipase A2 family protein [Arabidopsis thaliana]	55	96	1
582	NP_565337.1	TRINITY_DN93023_c0_g1	i2	0	3.058	Phospholipase A2 family protein [Arabidopsis thaliana]	81	151	1
583	NP_001328313.1	TRINITY_DN31217_c0_g2	i1	48.681	4.735	Major Facilitator Superfamily with SPX (SYG1/Pho81/XPR1) domain-containing protein [Arabidopsis thaliana]	542	698	1
584	NP_568377.1	TRINITY_DN98407_c0_g1	i1	0	7.74	sulfate transporter 3;5 [Arabidopsis thaliana]	383	623	1
585	NP_176321.2	TRINITY_DN98473_c0_g2	i1	1.685	0	cotton fiber (DUF761) [Arabidopsis thaliana]	97	259	1
586	NP_568604.1	TRINITY_DN98458_c0_g1	i1	0	2.267	FtsH extracellular protease family [Arabidopsis thaliana]	14	56	1
587	NP_850530.1	TRINITY_DN97120_c0_g1	i1	0	4.239	GPI transamidase component Gpi16 subunit family protein [Arabidopsis thaliana]	16	47	1
588	NP_196002.2	TRINITY_DN97194_c0_g1	i1	0.283	2.75	GDSL-like Lipase/Acylhydrolase family protein [Arabidopsis thaliana]	219	362	1
589	NP_196002.2	TRINITY_DN97194_c0_g1	i2	0.283	2.75	GDSL-like Lipase/Acylhydrolase family protein [Arabidopsis thaliana]	219	362	1
590	NP_196002.2	TRINITY_DN97194_c0_g1	i3	0.283	2.75	GDSL-like Lipase/Acylhydrolase family protein [Arabidopsis thaliana]	206	362	1
591	NP_196002.2	TRINITY_DN97194_c0_g1	i4	0.283	2.75	GDSL-like Lipase/Acylhydrolase family protein [Arabidopsis thaliana]	206	362	1
592	NP_201233.1	TRINITY_DN97175_c0_g1	i1	0	6.103	dicarboxylate transporter 2.2 [Arabidopsis thaliana]	17	41	1
593	NP_174669.1	TRINITY_DN97161_c0_g2	i1	2.49	0.013	Copia-like polyprotein/retrotransposon [Arabidopsis thaliana]	52	199	1
594	NP_001328701.1	TRINITY_DN97161_c1_g1	i1	3.325	0.04	cysteine-rich RECEPTOR-like kinase [Arabidopsis thaliana]	41	85	1
595	NP_178124.2	TRINITY_DN72557_c0_g1	i1	0	1.958	Pre-mRNA-processing-splicing factor [Arabidopsis thaliana]	44	51	1
596	NP_568001.1	TRINITY_DN859_c0_g1	i1	0	1.221	beta-galactosidase 3 [Arabidopsis thaliana]	127	280	1
597	NP_851191.1	TRINITY_DN839_c0_g1	i1	0	15.573	formin homology5 [Arabidopsis thaliana]	22	59	1
598	NP_851191.1	TRINITY_DN839_c0_g2	i1	0	4.588	formin homology5 [Arabidopsis thaliana]	22	59	1
599	NP_851191.1	TRINITY_DN839_c0_g4	i1	0	5.647	formin homology5 [Arabidopsis thaliana]	22	59	1
600	NP_198700.2	TRINITY_DN86075_c0_g1	i1	2.781	33.253	SMAD/FHA domain-containing protein [Arabidopsis thaliana]	15	40	1
601	NP_001329694.1	TRINITY_DN66105_c0_g1	i1	0	1.154	cellulose synthase like G3 [Arabidopsis thaliana]	31	111	1
602	NP_201321.1	TRINITY_DN6316_c0_g1	i1	0	4.936	VQ motif-containing protein [Arabidopsis thaliana]	15	30	1
603	NP_001117554.1	TRINITY_DN6391_c0_g1	i1	0.231	970.036	beta expansin 6 [Arabidopsis thaliana]	22	66	1
604	NP_567055.1	TRINITY_DN92604_c0_g1	i1	0	1.06	Pectin lyase-like superfamily protein [Arabidopsis thaliana]	34	123	1
605	NP_974624.1	TRINITY_DN77414_c0_g1	i1	0	15.694	F-box/RNI-like superfamily protein [Arabidopsis thaliana]	19	64	1
606	NP_198403.1	TRINITY_DN77445_c0_g2	i1	0	1.14	Ribosomal protein S3 family protein [Arabidopsis thaliana]	168	221	1
607	NP_568196.1	TRINITY_DN98257_c0_g2	i1	12.509	160.644	Radical SAM superfamily protein [Arabidopsis thaliana]	14	40	1
608	NP_200635.1	TRINITY_DN98274_c0_g3	i1	6.232	47.123	ABC transporter of the mitochondrion 3 [Arabidopsis thaliana]	21	76	1
609	NP_197774.1	TRINITY_DN98270_c0_g1	i1	0.298	13.454	O-glucosyltransferase rumi-like protein (DUF821) [Arabidopsis thaliana]	228	384	1
610	NP_001326440.1	TRINITY_DN98230_c0_g2	i1	0	1.516	RNA-binding (RRM/RBD/RNP motifs) family protein [Arabidopsis thaliana]	16	28	1
611	NP_680374.1	TRINITY_DN98279_c0_g1	i1	0	8.491	DNA-binding storekeeper protein-related transcriptional regulator [Arabidopsis thaliana]	28	105	1
612	NP_173556.1	TRINITY_DN98223_c0_g2	i1	0	7.592	Dof-type zinc finger DNA-binding family protein [Arabidopsis thaliana]	60	85	1
613	NP_190812.1	TRINITY_DN98223_c0_g3	i1	0	4.655	Dof-type zinc finger DNA-binding family protein [Arabidopsis thaliana]	35	72	1
614	NP_176371.1	TRINITY_DN22117_c0_g3	i1	0	0.765	postsynaptic protein-like protein [Arabidopsis thaliana]	10	24	1
615	NP_175244.1	TRINITY_DN22160_c0_g2	i1	0	1.234	Pectin lyase-like superfamily protein [Arabidopsis thaliana]	299	446	1
616	NP_177605.2	TRINITY_DN22166_c0_g1	i1	0.962	57.465	Gibberellin-regulated family protein [Arabidopsis thaliana]	58	66	1
617	NP_177605.2	TRINITY_DN22166_c0_g2	i1	0.321	144.212	Gibberellin-regulated family protein [Arabidopsis thaliana]	58	66	1
618	NP_564853.2	TRINITY_DN22159_c0_g1	i1	0.089	1.704	HXXXD-type acyl-transferase family protein [Arabidopsis thaliana]	262	449	1
619		TRINITY_DN62784_c0_g1	i1	7.172	101.851	no_hits_found
620	NP_175734.1	TRINITY_DN95455_c0_g1	i1	0	1.516	ABC-2 type transporter family protein [Arabidopsis thaliana]	294	556	1
621	NP_175734.1	TRINITY_DN95455_c0_g2	i1	0	0.791	ABC-2 type transporter family protein [Arabidopsis thaliana]	213	429	1
622	NP_176377.1	TRINITY_DN95405_c0_g1	i1	8.536	974.516	Cysteine/Histidine-rich C1 domain family protein [Arabidopsis thaliana]	11	27	1
623	NP_195350.5	TRINITY_DN95405_c0_g2	i1	326.327	0.094	ATP binding protein [Arabidopsis thaliana]	14	32	1
624	NP_973556.1	TRINITY_DN95405_c1_g1	i1	368.94	0	Protein kinase superfamily protein [Arabidopsis thaliana]	12	19	1
625	NP_186791.1	TRINITY_DN95402_c0_g1	i1	0	1.14	Peroxidase superfamily protein [Arabidopsis thaliana]	126	214	1
626	NP_187889.1	TRINITY_DN95436_c0_g1	i1	0.164	6.345	SAUR-like auxin-responsive protein family [Arabidopsis thaliana]	56	78	1
627	NP_001119024.1	TRINITY_DN57997_c0_g1	i1	2.453	0.067	hypothetical protein AT4G21902 [Arabidopsis thaliana]	16	65	1
628	NP_177217.1	TRINITY_DN81226_c0_g2	i1	0	2.374	Ribosomal protein L18e/L15 superfamily protein [Arabidopsis thaliana]	86	139	1
629	NP_567685.1	TRINITY_DN81267_c0_g1	i1	0	1.69	SPIRAL1-like5 [Arabidopsis thaliana]	32	72	1
630		TRINITY_DN78943_c0_g1	i1	0	5.138	no_hits_found
631	NP_198864.2	TRINITY_DN82141_c0_g1	i1	0	1.462	embryo defective 3012 [Arabidopsis thaliana]	20	59	1
632	NP_563787.2	TRINITY_DN4830_c0_g1	i1	0.03	1.06	RNA-binding (RRM/RBD/RNP motifs) family protein [Arabidopsis thaliana]	51	113	1
633	NP_001320622.1	TRINITY_DN38514_c0_g1	i1	0	2.575	keratin-associated protein [Arabidopsis thaliana]	24	83	1
634	NP_199729.1	TRINITY_DN585_c0_g1	i1	8.461	0	Plant invertase/pectin methylesterase inhibitor superfamily [Arabidopsis thaliana]	14	38	1
635	NP_195383.1	TRINITY_DN506_c0_g1	i1	44.737	348.036	plant-specific TFIIB-related protein [Arabidopsis thaliana]	12	26	1
636	NP_849999.1	TRINITY_DN513_c0_g2	i1	0	0.55	Pyridoxal phosphate (PLP)-dependent transferases superfamily protein [Arabidopsis thaliana]	155	387	1
637	NP_680187.2	TRINITY_DN92315_c0_g1	i1	0.037	1.1	Tetratricopeptide repeat (TPR)-like superfamily protein [Arabidopsis thaliana]	290	579	1
638	NP_680187.2	TRINITY_DN92315_c0_g1	i2	0.037	1.1	Tetratricopeptide repeat (TPR)-like superfamily protein [Arabidopsis thaliana]	303	579	1
639	NP_197839.1	TRINITY_DN92382_c0_g1	i1	0	3.716	60S acidic ribosomal protein family [Arabidopsis thaliana]	45	110	1
640	NP_001328701.1	TRINITY_DN92301_c0_g1	i1	3.795	0	cysteine-rich RECEPTOR-like kinase [Arabidopsis thaliana]	159	363	1
641	NP_195737.1	TRINITY_DN92384_c0_g1	i1	22.171	0.563	hypothetical protein (DUF740) [Arabidopsis thaliana]	15	44	1
642	NP_172360.1	TRINITY_DN92305_c0_g1	i1	0	2.012	copper/zinc superoxide dismutase 1 [Arabidopsis thaliana]	86	135	1
643	NP_194034.1	TRINITY_DN80382_c0_g1	i1	0.022	0.832	MATE efflux family protein [Arabidopsis thaliana]	222	342	1
644	NP_194034.1	TRINITY_DN80382_c0_g2	i1	0	0.684	MATE efflux family protein [Arabidopsis thaliana]	222	342	1
645	NP_850882.2	TRINITY_DN87398_c0_g1	i1	0.373	9.591	MADS-box transcription factor family protein [Arabidopsis thaliana]	14	28	1
646	NP_181238.4	TRINITY_DN50222_c0_g1	i1	0	3.555	non-intrinsic ABC protein 12 [Arabidopsis thaliana]	13	35	1
647	NP_181238.4	TRINITY_DN50222_c0_g2	i1	77.375	949.728	non-intrinsic ABC protein 12 [Arabidopsis thaliana]	13	35	1
648	NP_189212.1	TRINITY_DN94388_c0_g2	i1	0	0.671	terpene synthase-like sequence-1,8-cineole [Arabidopsis thaliana]	163	342	1
649	NP_001031885.1	TRINITY_DN46225_c0_g1	i1	391.878	3765.93	Gibberellin-regulated family protein [Arabidopsis thaliana]	19	42	1
650	NP_174690.1	TRINITY_DN46267_c0_g1	i1	17.482	0.993	lectin protein kinase family protein [Arabidopsis thaliana]	153	316	1
651	NP_001324820.1	TRINITY_DN46297_c0_g1	i1	0	105.446	RNA-binding (RRM/RBD/RNP motifs) family protein [Arabidopsis thaliana]	16	31	1
652	NP_085518.1	TRINITY_DN13916_c0_g1	i1	0	1.408	NADH dehydrogenase subunit 4 (mitochondrion) [Arabidopsis thaliana]	82	193	1
653	NP_001030663.1	TRINITY_DN3338_c0_g1	i1	0	0.966	Ribosomal protein L4/L1 family [Arabidopsis thaliana]	128	261	1
654	NP_564083.1	TRINITY_DN2084_c0_g2	i1	0	1.61	membrane protein [Arabidopsis thaliana]	17	62	1
655	NP_176793.1	TRINITY_DN71495_c0_g1	i1	2.028	19.826	hypothetical protein AT1G66190 [Arabidopsis thaliana]	10	25	1
656	NP_567742.1	TRINITY_DN45971_c0_g1	i1	0	1.087	phosphofructokinase 3 [Arabidopsis thaliana]	139	198	1
657	NP_190606.6	TRINITY_DN90605_c0_g1	i1	4.011	0.174	hypothetical protein AT3G50370 [Arabidopsis thaliana]	20	61	1
658	NP_188371.1	TRINITY_DN65075_c0_g1	i1	0	8.773	hAT dimerization domain-containing protein [Arabidopsis thaliana]	16	62	1
659	NP_563715.1	TRINITY_DN3217_c0_g1	i1	0	3.152	Pectin lyase-like superfamily protein [Arabidopsis thaliana]	59	97	1
660	NP_850939.1	TRINITY_DN93677_c0_g1	i1	0	1.301	Histone superfamily protein [Arabidopsis thaliana]	74	82	1
661	NP_001077477.1	TRINITY_DN93677_c0_g1	i2	0	1.301	Histone superfamily protein [Arabidopsis thaliana]	42	48	1
662	NP_195274.1	TRINITY_DN86128_c0_g1	i1	0	1.999	mitochondrial ribosomal protein L11 [Arabidopsis thaliana]	24	81	1
663	NP_171763.1	TRINITY_DN47054_c0_g1	i1	0	1.449	Nucleoside transporter family protein [Arabidopsis thaliana]	190	379	1
664	NP_173516.1	TRINITY_DN22405_c0_g1	i1	0	90.168	P-loop containing nucleoside triphosphate hydrolases superfamily protein [Arabidopsis thaliana]	21	76	1
665		TRINITY_DN22405_c1_g1	i1	0.045	271.604	no_hits_found
666		TRINITY_DN22410_c0_g1	i1	0	17.948	no_hits_found
667	NP_194289.2	TRINITY_DN54655_c0_g1	i1	0	1.167	actin depolymerizing factor 7 [Arabidopsis thaliana]	57	140	1
668	NP_194289.2	TRINITY_DN54655_c0_g1	i2	0	1.167	actin depolymerizing factor 7 [Arabidopsis thaliana]	57	140	1
669	NP_174493.1	TRINITY_DN1450_c0_g1	i1	0	55.587	F-box family protein [Arabidopsis thaliana]	18	47	1
670	NP_178140.1	TRINITY_DN1413_c0_g1	i1	0	4.507	Rubredoxin-like superfamily protein [Arabidopsis thaliana]	37	94	1
671	NP_001119050.1	TRINITY_DN1446_c0_g1	i1	1.722	27.606	Plant self-incompatibility protein S1 family [Arabidopsis thaliana]	20	47	1
672	NP_850250.1	TRINITY_DN1446_c1_g1	i1	1.804	58.176	xyloglucanase 113 [Arabidopsis thaliana]	11	30	1
673	NP_195268.2	TRINITY_DN52377_c0_g1	i1	0.045	4.024	dihydroflavonol 4-reductase-like1 [Arabidopsis thaliana]	73	241	1
674	NP_197445.1	TRINITY_DN52377_c0_g1	i2	0.045	4.024	NAD(P)-binding Rossmann-fold superfamily protein [Arabidopsis thaliana]	105	339	1
675	NP_001077720.1	TRINITY_DN52397_c0_g1	i1	0	1.865	Plant thionin family protein [Arabidopsis thaliana]	21	57	1
676	NP_001320117.1	TRINITY_DN79345_c0_g1	i1	0	1.556	Protein kinase superfamily protein [Arabidopsis thaliana]	33	118	1
677	NP_173695.1	TRINITY_DN46675_c0_g2	i1	3.385	0	Integrase-type DNA-binding superfamily protein [Arabidopsis thaliana]	76	132	1
678	NP_683445.1	TRINITY_DN51429_c0_g1	i1	0	0.456	B-block-binding subunit of TFIIIC protein [Arabidopsis thaliana]	255	652	1
679	NP_683445.1	TRINITY_DN51429_c0_g2	i1	1.141	0	B-block-binding subunit of TFIIIC protein [Arabidopsis thaliana]	263	679	1
680	NP_195193.1	TRINITY_DN96378_c0_g1	i1	0	2.455	Ribosomal protein S3Ae [Arabidopsis thaliana]	92	113	1
681		TRINITY_DN96365_c0_g1	i1	1.461	76.982	no_hits_found
682	NP_565178.1	TRINITY_DN81922_c0_g1	i1	0	1.636	glutathione S-transferase TAU 19 [Arabidopsis thaliana]	120	188	1
683	NP_178307.2	TRINITY_DN81996_c0_g1	i1	0	0.926	sodium proton exchanger, putative (NHX7) (SOS1) [Arabidopsis thaliana]	26	120	1
684	NP_178341.1	TRINITY_DN60936_c0_g2	i1	5.3	0	phloem protein 2-B10 [Arabidopsis thaliana]	9	17	1
685	NP_192902.1	TRINITY_DN37745_c0_g2	i1	0.768	15.372	osmotin 34 [Arabidopsis thaliana]	54	72	1
686	NP_190963.1	TRINITY_DN81457_c0_g1	i1	0.015	2.83	glyoxal oxidase-related protein [Arabidopsis thaliana]	151	435	1
687	NP_001327378.1	TRINITY_DN81488_c0_g1	i1	0	3.058	sodium hydrogen exchanger 4 [Arabidopsis thaliana]	68	95	1
688	NP_172571.1	TRINITY_DN78237_c0_g1	i1	0.03	1.019	HSP40/DnaJ peptide-binding protein [Arabidopsis thaliana]	26	80	1
689	NP_187509.1	TRINITY_DN45872_c0_g1	i1	0	0.671	DNAJ heat shock N-terminal domain-containing protein [Arabidopsis thaliana]	210	357	1
690	NP_001331373.1	TRINITY_DN45857_c0_g1	i1	0	3.313	cysteine and histidine-rich domain-containing protein RAR1 [Arabidopsis thaliana]	25	86	1
691	NP_201088.1	TRINITY_DN61426_c0_g1	i1	0.082	53.964	Uncharacterized protein family (UPF0497) [Arabidopsis thaliana]	14	46	1
692	NP_174794.1	TRINITY_DN78358_c0_g1	i1	0	17.599	Cysteine/Histidine-rich C1 domain family protein [Arabidopsis thaliana]	13	37	1
693	NP_200411.1	TRINITY_DN90731_c0_g1	i1	0	1.824	HEAT SHOCK PROTEIN 81.4 [Arabidopsis thaliana]	150	216	1
694	NP_172988.1	TRINITY_DN90729_c0_g1	i1	0	1.234	Integrase-type DNA-binding superfamily protein [Arabidopsis thaliana]	78	172	1
695	NP_172988.1	TRINITY_DN90729_c0_g2	i1	0	1.221	Integrase-type DNA-binding superfamily protein [Arabidopsis thaliana]	100	198	1
696	NP_186775.4	TRINITY_DN82520_c0_g1	i1	2.028	0	Galactose mutarotase-like superfamily protein [Arabidopsis thaliana]	15	53	1
697	NP_001325720.1	TRINITY_DN94546_c0_g1	i1	0	2.736	Zinc finger C-x8-C-x5-C-x3-H type family protein [Arabidopsis thaliana]	17	53	1
698	NP_196940.1	TRINITY_DN20919_c0_g2	i1	0.194	2.803	Ubiquitin-like superfamily protein [Arabidopsis thaliana]	57	102	1
699	NP_850939.1	TRINITY_DN20978_c0_g1	i1	0	2.79	Histone superfamily protein [Arabidopsis thaliana]	80	82	1
700	NP_172718.2	TRINITY_DN95679_c0_g1	i1	0.686	18.015	Glucose-methanol-choline (GMC) oxidoreductase family protein [Arabidopsis thaliana]	375	581	1
701	NP_192117.1	TRINITY_DN95642_c0_g1	i1	0	1.14	secretion-associated RAS super family 2 [Arabidopsis thaliana]	128	192	1
702	NP_180304.1	TRINITY_DN95602_c0_g1	i1	0	2.924	GDSL-like Lipase/Acylhydrolase superfamily protein [Arabidopsis thaliana]	28	76	1
703	NP_680446.1	TRINITY_DN95607_c0_g1	i1	0	1.315	Protein kinase superfamily protein [Arabidopsis thaliana]	13	28	1
704	NP_001323932.1	TRINITY_DN8593_c0_g1	i1	0.41	21.784	phospholipase-like protein (PEARLI 4) family protein [Arabidopsis thaliana]	11	33	1
705	NP_001331918.1	TRINITY_DN87982_c0_g1	i1	263.929	0.389	pentatricopeptide (PPR) repeat-containing protein [Arabidopsis thaliana]	12	37	1
706	NP_177063.1	TRINITY_DN90490_c0_g1	i1	0.015	1.797	male gametophyte defective 3 [Arabidopsis thaliana]	109	448	1
707	NP_197053.1	TRINITY_DN90419_c0_g1	i1	0	3.461	UDP-glucose 6-dehydrogenase family protein [Arabidopsis thaliana]	124	137	1
708	NP_850743.1	TRINITY_DN90441_c0_g1	i1	0	2.71	fibronectin type III domain protein (DUF1423) [Arabidopsis thaliana]	24	68	1
709	NP_181238.4	TRINITY_DN90444_c0_g1	i1	0	10.664	non-intrinsic ABC protein 12 [Arabidopsis thaliana]	15	41	1
710	NP_194642.1	TRINITY_DN52846_c0_g1	i1	0	2.254	hexokinase 1 [Arabidopsis thaliana]	16	32	1
711	NP_567404.1	TRINITY_DN64140_c0_g1	i1	0	1.663	high affinity K+ transporter 5 [Arabidopsis thaliana]	33	104	1
712	NP_173664.1	TRINITY_DN64183_c0_g1	i1	0	2.012	Cupredoxin superfamily protein [Arabidopsis thaliana]	56	174	1
713	NP_001319534.1	TRINITY_DN80452_c0_g1	i1	0	3.662	Ribosomal protein S5/Elongation factor G/III/V family protein [Arabidopsis thaliana]	12	47	1
714	NP_178007.1	TRINITY_DN90516_c0_g1	i1	2.251	0	D-mannose binding lectin protein with Apple-like carbohydrate-binding domain-containing protein [Arabidopsis thaliana]	58	134	1
715	NP_001077526.1	TRINITY_DN90593_c0_g1	i1	0	2.549	thionin-like protein [Arabidopsis thaliana]	33	110	1
716	NP_191351.1	TRINITY_DN51567_c0_g1	i1	0	72.569	squamosa promoter binding protein-like 15 [Arabidopsis thaliana]	11	26	1
717	NP_001321935.1	TRINITY_DN73172_c0_g1	i1	0.134	6.975	squamosa promoter binding protein-like 4 [Arabidopsis thaliana]	53	85	1
718	NP_173966.1	TRINITY_DN20124_c0_g2	i1	12.554	0.08	FAD-binding Berberine family protein [Arabidopsis thaliana]	15	42	1
719	NP_181727.1	TRINITY_DN20180_c0_g1	i1	0	2.911	hypothetical protein AT2G41960 [Arabidopsis thaliana]	15	55	1
720	NP_850708.1	TRINITY_DN177816_c0_g1	i1	0	7.042	hypothetical protein AT3G55760 [Arabidopsis thaliana]	12	19	1
721	NP_192776.1	TRINITY_DN177861_c0_g1	i1	0	1.127	NOD26-like intrinsic protein 5;1 [Arabidopsis thaliana]	199	275	1
722	NP_192776.1	TRINITY_DN177861_c0_g6	i1	1.118	0	NOD26-like intrinsic protein 5;1 [Arabidopsis thaliana]	199	275	1
723	NP_192776.1	TRINITY_DN177861_c0_g7	i1	0	1.073	NOD26-like intrinsic protein 5;1 [Arabidopsis thaliana]	199	275	1
724	NP_563707.1	TRINITY_DN177858_c0_g1	i1	0	1.717	Ribosomal protein L14p/L23e family protein [Arabidopsis thaliana]	111	139	1
725	NP_173391.2	TRINITY_DN177864_c0_g1	i1	0	28.102	defensin-like protein [Arabidopsis thaliana]	20	50	1
726	NP_175418.1	TRINITY_DN177802_c0_g1	i1	0	0.805	Xanthine/uracil permease family protein [Arabidopsis thaliana]	157	253	1
727	NP_850638.1	TRINITY_DN177878_c0_g1	i1	0.06	1.476	DHHC-type zinc finger family protein [Arabidopsis thaliana]	116	210	1
728	NP_177616.1	TRINITY_DN140376_c0_g1	i1	0	27.659	Nodulin-like / Major Facilitator Superfamily protein [Arabidopsis thaliana]	19	48	1
729	NP_191723.1	TRINITY_DN140302_c0_g1	i1	0	1.046	arabinogalactan protein 20 [Arabidopsis thaliana]	12	27	1
730	NP_563933.1	TRINITY_DN140315_c0_g2	i1	0	1.824	ABI five binding protein 2 [Arabidopsis thaliana]	52	65	1
731	NP_193590.1	TRINITY_DN140341_c0_g1	i1	0.06	70.731	alpha/beta-Hydrolases superfamily protein [Arabidopsis thaliana]	197	394	1
732	NP_001320420.1	TRINITY_DN140379_c0_g1	i1	0	3.729	H[+]-ATPase 9 [Arabidopsis thaliana]	245	333	1
733	NP_974525.1	TRINITY_DN140326_c0_g1	i1	0	1.127	cytosolic invertase 2 [Arabidopsis thaliana]	213	282	1
734	NP_172236.2	TRINITY_DN140383_c0_g1	i1	0	2.173	Leucine-rich repeat protein kinase family protein [Arabidopsis thaliana]	23	63	1
735	NP_190733.2	TRINITY_DN140336_c0_g1	i1	0	543.288	stress response NST1-like protein [Arabidopsis thaliana]	10	30	1
736	NP_195348.2	TRINITY_DN108631_c0_g1	i1	0.037	1.033	aldehyde dehydrogenase 3F1 [Arabidopsis thaliana]	141	265	1
737	NP_001077616.1	TRINITY_DN108699_c0_g1	i1	0.015	2.616	arabinogalactan protein 31 [Arabidopsis thaliana]	12	34	1
738	NP_566602.1	TRINITY_DN108638_c0_g1	i1	0.291	4.4	Phosphatidic acid phosphatase (PAP2) family protein [Arabidopsis thaliana]	39	77	1
739	NP_566602.1	TRINITY_DN108638_c0_g1	i2	0.291	4.4	Phosphatidic acid phosphatase (PAP2) family protein [Arabidopsis thaliana]	164	263	1
740	NP_173228.1	TRINITY_DN108641_c0_g1	i1	0.194	6.64	Kunitz family trypsin and protease inhibitor protein [Arabidopsis thaliana]	63	148	1
741	NP_195643.1	TRINITY_DN136968_c0_g1	i1	0	3.541	cinnamyl alcohol dehydrogenase 9 [Arabidopsis thaliana]	14	34	1
742	NP_001322314.1	TRINITY_DN136956_c0_g1	i1	0	25.688	2-oxoglutarate decarboxylase/hydro-lyase/magnesium ion-binding protein [Arabidopsis thaliana]	17	51	1
743		TRINITY_DN142465_c0_g1	i1	2.154	0	no_hits_found
744	NP_179544.1	TRINITY_DN142446_c0_g1	i1	0	0.885	Transducin family protein / WD-40 repeat family protein [Arabidopsis thaliana]	18	65	1
745	NP_198716.1	TRINITY_DN133872_c3_g2	i1	8.551	0.402	Malectin/receptor-like protein kinase family protein [Arabidopsis thaliana]	62	185	1
746	NP_198719.1	TRINITY_DN133872_c6_g1	i1	25.362	2.28	Protein kinase superfamily protein [Arabidopsis thaliana]	62	165	1
747	NP_190723.1	TRINITY_DN133872_c6_g1	i2	25.362	2.28	Malectin/receptor-like protein kinase family protein [Arabidopsis thaliana]	62	130	1
748	NP_190723.1	TRINITY_DN133872_c6_g1	i3	25.362	2.28	Malectin/receptor-like protein kinase family protein [Arabidopsis thaliana]	117	289	1
749	NP_190723.1	TRINITY_DN133872_c6_g4	i1	36.962	3.394	Malectin/receptor-like protein kinase family protein [Arabidopsis thaliana]	77	147	1
750	NP_190723.1	TRINITY_DN133872_c6_g4	i2	36.962	3.394	Malectin/receptor-like protein kinase family protein [Arabidopsis thaliana]	93	247	1
751	NP_190723.1	TRINITY_DN133872_c6_g4	i3	36.962	3.394	Malectin/receptor-like protein kinase family protein [Arabidopsis thaliana]	96	245	1
752	NP_085542.1	TRINITY_DN133889_c1_g2	i1	7.023	0.604	hypothetical protein ArthMp075 (mitochondrion) [Arabidopsis thaliana]	58	125	1
753	NP_179121.1	TRINITY_DN133889_c1_g2	i2	7.023	0.604	Zinc knuckle (CCHC-type) family protein [Arabidopsis thaliana]	21	66	1
754	NP_051039.1	TRINITY_DN133899_c0_g7	i1	0.574	14.178	photosystem II protein D1 (chloroplast) [Arabidopsis thaliana]	107	130	1
755	NP_051039.1	TRINITY_DN133899_c0_g7	i2	0.574	14.178	photosystem II protein D1 (chloroplast) [Arabidopsis thaliana]	229	276	1
756	NP_001078689.1	TRINITY_DN133892_c4_g8	i1	0	3.555	Nucleotide-sugar transporter family protein [Arabidopsis thaliana]	92	143	1
757	NP_187972.2	TRINITY_DN133855_c1_g6	i1	11.943	0.657	hypothetical protein AT3G13630 [Arabidopsis thaliana]	13	30	1
758	NP_001189747.1	TRINITY_DN133855_c1_g6	i2	11.943	0.657	cytochrome P450, family 704, subfamily A, polypeptide 1 [Arabidopsis thaliana]	17	60	1
759	NP_001031970.1	TRINITY_DN130079_c7_g1	i1	0	3.072	YAK1-like protein 1 [Arabidopsis thaliana]	14	46	1
760	NP_001119184.1	TRINITY_DN130079_c7_g1	i2	0	3.072	glutamate dehydrogenase 2 [Arabidopsis thaliana]	17	48	1
761	NP_188540.1	TRINITY_DN130079_c7_g1	i3	0	3.072	RNA-binding protein [Arabidopsis thaliana]	22	71	1
762	NP_192967.1	TRINITY_DN130078_c2_g2	i1	44.961	3.93	cytochrome P450, family 706, subfamily A, polypeptide 4 [Arabidopsis thaliana]	171	291	1
763	NP_192967.1	TRINITY_DN130078_c2_g2	i2	44.961	3.93	cytochrome P450, family 706, subfamily A, polypeptide 4 [Arabidopsis thaliana]	182	303	1
764	NP_177504.1	TRINITY_DN130078_c2_g6	i1	85.591	5.62	EF hand calcium-binding protein family [Arabidopsis thaliana]	80	141	1
765	NP_177504.1	TRINITY_DN130078_c2_g6	i2	85.591	5.62	EF hand calcium-binding protein family [Arabidopsis thaliana]	83	154	1
766	NP_001321199.1	TRINITY_DN130073_c0_g1	i1	0.343	4.762	trehalose-6-phosphatase synthase S8 [Arabidopsis thaliana]	27	100	1
767	NP_568228.1	TRINITY_DN130041_c0_g1	i1	1.163	13.803	Histone superfamily protein [Arabidopsis thaliana]	74	75	1
768	NP_568228.1	TRINITY_DN130041_c0_g1	i2	1.163	13.803	Histone superfamily protein [Arabidopsis thaliana]	90	92	1
769	NP_568228.1	TRINITY_DN130041_c0_g1	i3	1.163	13.803	Histone superfamily protein [Arabidopsis thaliana]	89	91	1
770	NP_568228.1	TRINITY_DN130041_c0_g1	i4	1.163	13.803	Histone superfamily protein [Arabidopsis thaliana]	74	75	1
771	NP_568228.1	TRINITY_DN130041_c0_g1	i5	1.163	13.803	Histone superfamily protein [Arabidopsis thaliana]	73	74	1
772	NP_568228.1	TRINITY_DN130041_c0_g1	i6	1.163	13.803	Histone superfamily protein [Arabidopsis thaliana]	74	75	1
773	NP_568228.1	TRINITY_DN130041_c0_g1	i7	1.163	13.803	Histone superfamily protein [Arabidopsis thaliana]	93	95	1
774	NP_173898.2	TRINITY_DN130096_c4_g4	i1	0	11.697	nodulin MtN21 /EamA-like transporter family protein [Arabidopsis thaliana]	48	127	1
775	NP_001323391.1	TRINITY_DN130096_c4_g4	i2	0	11.697	nodulin MtN21 /EamA-like transporter family protein [Arabidopsis thaliana]	143	335	1
776	NP_192980.1	TRINITY_DN130085_c0_g1	i1	0.313	4.118	Haloacid dehalogenase-like hydrolase (HAD) superfamily protein [Arabidopsis thaliana]	269	372	1
777	NP_192980.1	TRINITY_DN130085_c0_g1	i2	0.313	4.118	Haloacid dehalogenase-like hydrolase (HAD) superfamily protein [Arabidopsis thaliana]	254	330	1
778	NP_171918.1	TRINITY_DN130025_c0_g1	i1	0.104	8.021	3-ketoacyl-CoA synthase 2 [Arabidopsis thaliana]	93	187	1
779	NP_171918.1	TRINITY_DN130025_c0_g2	i1	0.201	19.021	3-ketoacyl-CoA synthase 2 [Arabidopsis thaliana]	208	417	1
780	NP_180232.1	TRINITY_DN130025_c0_g3	i1	0	2.321	3-ketoacyl-CoA synthase 11 [Arabidopsis thaliana]	51	77	1
781	NP_171918.1	TRINITY_DN130025_c0_g2	i2	0.201	19.021	3-ketoacyl-CoA synthase 2 [Arabidopsis thaliana]	119	241	1
782	NP_171918.1	TRINITY_DN130025_c0_g2	i3	0.201	19.021	3-ketoacyl-CoA synthase 2 [Arabidopsis thaliana]	208	395	1
783	NP_199189.1	TRINITY_DN130025_c0_g4	i1	0.127	23.286	3-ketoacyl-CoA synthase 20 [Arabidopsis thaliana]	219	409	1
784	NP_974205.1	TRINITY_DN130035_c0_g1	i1	0	1.1	Expressed protein [Arabidopsis thaliana]	80	111	1
785	NP_001031284.1	TRINITY_DN130050_c0_g1	i1	0	4.453	Sec14p-like phosphatidylinositol transfer family protein [Arabidopsis thaliana]	34	51	1
786	NP_200446.1	TRINITY_DN130012_c0_g1	i1	0	4.641	Pyruvate kinase family protein [Arabidopsis thaliana]	386	493	1
787	NP_001189617.1	TRINITY_DN170500_c0_g1	i1	0	94.675	Pollen Ole e 1 allergen and extensin family protein [Arabidopsis thaliana]	57	142	1
788	NP_191906.1	TRINITY_DN170546_c1_g1	i1	0	48.961	serine carboxypeptidase-like 40 [Arabidopsis thaliana]	214	431	1
789	NP_680175.2	TRINITY_DN170535_c0_g1	i1	0	10.329	guanine nucleotide-binding protein subunit gamma [Arabidopsis thaliana]	10	19	1
790	NP_192421.1	TRINITY_DN127999_c0_g1	i1	32.951	0.671	Major facilitator superfamily protein [Arabidopsis thaliana]	186	308	1
791	NP_192423.1	TRINITY_DN127999_c0_g3	i1	28.59	0.993	Nucleoside transporter family protein [Arabidopsis thaliana]	41	69	1
792	NP_192421.1	TRINITY_DN127999_c0_g3	i2	28.59	0.993	Major facilitator superfamily protein [Arabidopsis thaliana]	75	107	1
793	NP_191308.1	TRINITY_DN127947_c0_g1	i1	0	6.546	Ribosomal protein S5 family protein [Arabidopsis thaliana]	156	218	1
794	NP_173924.1	TRINITY_DN127907_c0_g1	i1	0.149	15.962	Transmembrane amino acid transporter family protein [Arabidopsis thaliana]	306	439	1
795	NP_195236.1	TRINITY_DN127981_c0_g1	i1	4.488	134.863	plasma membrane intrinsic protein 3 [Arabidopsis thaliana]	248	280	1
796	NP_172567.1	TRINITY_DN127985_c0_g1	i1	2.55	32.904	Lung seven transmembrane receptor family protein [Arabidopsis thaliana]	9	43	1
797	NP_172567.1	TRINITY_DN127985_c0_g3	i1	5.561	61.328	Lung seven transmembrane receptor family protein [Arabidopsis thaliana]	9	43	1
798	NP_172567.1	TRINITY_DN127985_c0_g8	i1	3.571	52.435	Lung seven transmembrane receptor family protein [Arabidopsis thaliana]	9	43	1
799	NP_190869.3	TRINITY_DN127942_c0_g1	i1	0	29.752	carbohydrate esterase, putative (DUF303) [Arabidopsis thaliana]	135	248	1
800	NP_190869.3	TRINITY_DN127942_c0_g1	i2	0	29.752	carbohydrate esterase, putative (DUF303) [Arabidopsis thaliana]	60	99	1
801	NP_683273.1	TRINITY_DN127984_c3_g1	i1	0	7.27	C2H2-like zinc finger protein [Arabidopsis thaliana]	24	65	1
802	NP_683273.1	TRINITY_DN127984_c3_g1	i2	0	7.27	C2H2-like zinc finger protein [Arabidopsis thaliana]	25	71	1
803	NP_850541.1	TRINITY_DN127998_c0_g1	i1	0	3.313	ADP/ATP carrier 1 [Arabidopsis thaliana]	155	181	1
804	NP_850541.1	TRINITY_DN127998_c0_g2	i1	0	6.586	ADP/ATP carrier 1 [Arabidopsis thaliana]	154	182	1
805	NP_850541.1	TRINITY_DN127998_c0_g2	i2	0	6.586	ADP/ATP carrier 1 [Arabidopsis thaliana]	285	386	1
806	NP_177177.2	TRINITY_DN127989_c0_g1	i1	0	1.65	RNA-binding (RRM/RBD/RNP motifs) family protein [Arabidopsis thaliana]	23	84	1
807	NP_177177.2	TRINITY_DN127989_c0_g1	i2	0	1.65	RNA-binding (RRM/RBD/RNP motifs) family protein [Arabidopsis thaliana]	23	84	1
808	NP_193283.2	TRINITY_DN127920_c0_g1	i1	0.529	5.298	UDP-Glycosyltransferase superfamily protein [Arabidopsis thaliana]	88	152	1
809	NP_193283.2	TRINITY_DN127920_c0_g1	i2	0.529	5.298	UDP-Glycosyltransferase superfamily protein [Arabidopsis thaliana]	175	312	1
810	NP_565756.1	TRINITY_DN106271_c0_g2	i1	0	1.194	Protein kinase superfamily protein [Arabidopsis thaliana]	72	254	1
811	NP_974830.1	TRINITY_DN106299_c0_g1	i1	0	2.911	Heavy metal transport/detoxification superfamily protein [Arabidopsis thaliana]	115	164	1
812	NP_566342.1	TRINITY_DN106205_c0_g1	i1	0	3.877	transmembrane protein (DUF962) [Arabidopsis thaliana]	61	106	1
813	NP_177182.2	TRINITY_DN106250_c0_g1	i1	0	12.341	receptor serine/threonine kinase [Arabidopsis thaliana]	17	32	1
814	NP_194100.1	TRINITY_DN106291_c0_g1	i1	0	2.535	Disease resistance-responsive (dirigent-like protein) family protein [Arabidopsis thaliana]	103	175	1
815	NP_001190649.1	TRINITY_DN106220_c0_g1	i1	0.067	5.889	UDP-Glycosyltransferase superfamily protein [Arabidopsis thaliana]	85	151	1
816	NP_974640.1	TRINITY_DN109157_c1_g1	i1	0.037	1.328	sequence-specific DNA binding transcription factor [Arabidopsis thaliana]	60	152	1
817	NP_199836.1	TRINITY_DN109180_c0_g1	i1	2.393	0.027	chloroplast RNA-binding protein 31B [Arabidopsis thaliana]	24	82	1
818	NP_179791.1	TRINITY_DN109136_c1_g4	i1	1.059	0	elicitor peptide 6 precursor [Arabidopsis thaliana]	15	44	1
819	NP_197012.1	TRINITY_DN109197_c0_g2	i1	0	1.355	Protein kinase superfamily protein [Arabidopsis thaliana]	101	166	1
820	NP_200414.1	TRINITY_DN109128_c0_g2	i1	0	1.677	heat shock protein 81-2 [Arabidopsis thaliana]	208	354	1
821	NP_178306.1	TRINITY_DN109171_c0_g2	i1	0	0.402	Endomembrane protein 70 protein family [Arabidopsis thaliana]	359	451	1
822	NP_177672.2	TRINITY_DN109148_c0_g1	i1	0.388	8.639	basic leucine-zipper 44 [Arabidopsis thaliana]	34	90	1
823	NP_001322802.1	TRINITY_DN142395_c0_g1	i1	0	12.072	CASC3/Barentsz eIF4AIII binding protein [Arabidopsis thaliana]	12	30	1
824	NP_197153.1	TRINITY_DN142315_c0_g1	i1	0	1.288	ROP-interactive CRIB motif-containing protein 4 [Arabidopsis thaliana]	54	154	1
825	NP_196763.1	TRINITY_DN152021_c0_g1	i1	0.067	2.307	17.6 kDa class II heat shock protein [Arabidopsis thaliana]	77	150	1
826	NP_175759.1	TRINITY_DN179680_c0_g1	i1	0.089	2.012	HSP20-like chaperones superfamily protein [Arabidopsis thaliana]	75	160	1
827	NP_001077724.1	TRINITY_DN123998_c0_g1	i1	0	12.394	Sec14p-like phosphatidylinositol transfer family protein [Arabidopsis thaliana]	11	35	1
828	NP_180399.2	TRINITY_DN123995_c0_g1	i1	0	3.447	Pleckstrin homology (PH) and lipid-binding START domains-containing protein [Arabidopsis thaliana]	147	292	1
829	NP_568480.2	TRINITY_DN123980_c0_g1	i1	0.246	5.366	histone deacetylase 2 [Arabidopsis thaliana]	20	48	1
830	NP_187805.1	TRINITY_DN123977_c0_g2	i1	0.015	1.999	Jojoba acyl CoA reductase-related male sterility protein [Arabidopsis thaliana]	308	505	1
831	NP_187805.1	TRINITY_DN123977_c0_g2	i2	0.015	1.999	Jojoba acyl CoA reductase-related male sterility protein [Arabidopsis thaliana]	285	469	1
832	NP_187805.1	TRINITY_DN123977_c0_g2	i3	0.015	1.999	Jojoba acyl CoA reductase-related male sterility protein [Arabidopsis thaliana]	73	112	1
833	NP_001190565.1	TRINITY_DN123985_c0_g1	i1	0	2.696	Calcineurin-like metallo-phosphoesterase superfamily protein [Arabidopsis thaliana]	26	42	1
834		TRINITY_DN123950_c1_g1	i1	2.855	0.013	no_hits_found
835	NP_973758.2	TRINITY_DN123996_c1_g1	i1	5.763	0	breast cancer associated RING 1 [Arabidopsis thaliana]	11	24	1
836	NP_179753.1	TRINITY_DN123996_c1_g1	i2	5.763	0	Glucose-1-phosphate adenylyltransferase family protein [Arabidopsis thaliana]	17	43	1
837	NP_179064.1	TRINITY_DN123984_c0_g1	i1	0	7.378	basic pathogenesis-related protein 1 [Arabidopsis thaliana]	70	161	1
838	NP_178981.1	TRINITY_DN178693_c0_g1	i1	0	1.73	nuclear factor Y, subunit B7 [Arabidopsis thaliana]	105	179	1
839	NP_973838.1	TRINITY_DN178619_c0_g1	i1	0	3.689	Polynucleotidyl transferase, ribonuclease H-like superfamily protein [Arabidopsis thaliana]	25	100	1
840	NP_568905.1	TRINITY_DN178674_c0_g1	i1	0	113.79	lipid transfer protein 3 [Arabidopsis thaliana]	26	46	1
841	NP_192763.1	TRINITY_DN178690_c0_g1	i1	0	1.315	HSP20-like chaperones superfamily protein [Arabidopsis thaliana]	109	168	1
842		TRINITY_DN120701_c0_g2	i1	0	6.854	no_hits_found
843	NP_001327207.1	TRINITY_DN120750_c0_g1	i1	0.052	2.347	Galactose oxidase/kelch repeat superfamily protein [Arabidopsis thaliana]	253	422	1
844	NP_568786.1	TRINITY_DN120732_c0_g1	i1	0.067	6.331	Protein phosphatase 2C family protein [Arabidopsis thaliana]	16	45	1
845	NP_568786.1	TRINITY_DN120732_c0_g1	i2	0.067	6.331	Protein phosphatase 2C family protein [Arabidopsis thaliana]	16	45	1
846	NP_568786.1	TRINITY_DN120732_c0_g1	i3	0.067	6.331	Protein phosphatase 2C family protein [Arabidopsis thaliana]	16	45	1
847		TRINITY_DN120799_c0_g1	i1	0.38	88.706	no_hits_found
848		TRINITY_DN120799_c0_g1	i2	0.38	88.706	no_hits_found
849	NP_190592.1	TRINITY_DN120799_c0_g1	i3	0.38	88.706	Leucine-rich repeat protein kinase family protein [Arabidopsis thaliana]	12	24	1
850	NP_196245.1	TRINITY_DN120709_c0_g2	i1	0	2.871	hypothetical protein AT5G06270 [Arabidopsis thaliana]	57	87	1
851	NP_001319451.1	TRINITY_DN120756_c0_g1	i1	0	12.971	TRICHOME BIREFRINGENCE-LIKE 20 [Arabidopsis thaliana]	14	43	1
852	NP_001324549.1	TRINITY_DN120756_c1_g1	i1	0	6.653	maternally expressed family protein [Arabidopsis thaliana]	12	27	1
853	NP_001324549.1	TRINITY_DN120756_c1_g2	i1	0	50.02	maternally expressed family protein [Arabidopsis thaliana]	12	27	1
854		TRINITY_DN120756_c1_g2	i2	0	50.02	no_hits_found
855		TRINITY_DN120756_c1_g2	i3	0	50.02	no_hits_found
856		TRINITY_DN120756_c1_g2	i4	0	50.02	no_hits_found
857	NP_175909.1	TRINITY_DN120756_c1_g2	i5	0	50.02	Endomembrane protein 70 protein family [Arabidopsis thaliana]	11	39	1
858	NP_001319451.1	TRINITY_DN120756_c1_g2	i6	0	50.02	TRICHOME BIREFRINGENCE-LIKE 20 [Arabidopsis thaliana]	17	53	1
859	NP_180287.2	TRINITY_DN120756_c1_g3	i1	0	57.8	purple acid phosphatase 12 [Arabidopsis thaliana]	12	26	1
860	NP_188574.2	TRINITY_DN120756_c1_g3	i2	0	57.8	late embryogenesis abundant protein-related / LEA protein-like protein [Arabidopsis thaliana]	14	28	1
861	NP_188574.2	TRINITY_DN120756_c1_g3	i3	0	57.8	late embryogenesis abundant protein-related / LEA protein-like protein [Arabidopsis thaliana]	14	28	1
862	NP_188574.2	TRINITY_DN120756_c1_g3	i4	0	57.8	late embryogenesis abundant protein-related / LEA protein-like protein [Arabidopsis thaliana]	14	28	1
863	NP_199686.1	TRINITY_DN120755_c0_g1	i1	0	4.923	Cytochrome b561/ferric reductase transmembrane with DOMON related domain-containing protein [Arabidopsis thaliana]	17	50	1
864	NP_001190882.1	TRINITY_DN120716_c0_g1	i1	0.007	6.197	transcriptional regulator [Arabidopsis thaliana]	18	63	1
865	NP_174294.1	TRINITY_DN120716_c0_g1	i2	0.007	6.197	Intron maturase, type II family protein [Arabidopsis thaliana]	97	444	1
866	NP_566970.1	TRINITY_DN120743_c0_g1	i1	0	4.225	GATA zinc finger protein [Arabidopsis thaliana]	26	67	1
867	NP_566970.1	TRINITY_DN120743_c0_g1	i2	0	4.225	GATA zinc finger protein [Arabidopsis thaliana]	57	180	1
868	NP_174683.1	TRINITY_DN120770_c0_g1	i1	0.03	1.1	somatic embryogenesis receptor-like kinase 2 [Arabidopsis thaliana]	230	322	1
869	NP_001328018.1	TRINITY_DN120721_c0_g1	i1	2.102	0.08	UDP-glucosyl transferase 71B5 [Arabidopsis thaliana]	121	303	1
870	NP_565427.1	TRINITY_DN138915_c0_g1	i1	0	1.985	cold shock domain protein 3 [Arabidopsis thaliana]	29	56	1
871	NP_565555.1	TRINITY_DN160965_c0_g1	i1	0	1.408	Reticulan like protein B13 [Arabidopsis thaliana]	58	184	1
872	NP_566406.1	TRINITY_DN160997_c0_g1	i1	4.287	29.215	Adenine nucleotide alpha hydrolases-like superfamily protein [Arabidopsis thaliana]	82	179	1
873	NP_849506.1	TRINITY_DN160906_c0_g1	i1	0	2.696	beta-galactosidase 3 [Arabidopsis thaliana]	116	136	1
874	NP_198315.2	TRINITY_DN160968_c0_g1	i1	0	1.65	chromosome-associated kinesin-like protein [Arabidopsis thaliana]	13	26	1
875	NP_680469.1	TRINITY_DN111166_c0_g1	i1	0	1.328	Major facilitator superfamily protein [Arabidopsis thaliana]	17	60	1
876		TRINITY_DN111168_c0_g1	i1	0	2.964	no_hits_found
877		TRINITY_DN111168_c0_g1	i2	0	2.964	no_hits_found
878	NP_974810.1	TRINITY_DN111168_c0_g2	i1	0	2.213	GPI transamidase component family protein / Gaa1-like family protein [Arabidopsis thaliana]	11	35	1
879	NP_187068.1	TRINITY_DN111114_c0_g1	i1	1.633	14.192	RmlC-like cupins superfamily protein [Arabidopsis thaliana]	20	50	1
880	NP_181039.1	TRINITY_DN111124_c0_g1	i1	4.794	0.362	disease resistance family protein / LRR family protein [Arabidopsis thaliana]	139	421	1
881	NP_181039.1	TRINITY_DN111124_c1_g1	i1	2.117	0.094	disease resistance family protein / LRR family protein [Arabidopsis thaliana]	211	656	1
882		TRINITY_DN111188_c0_g1	i1	0	11.549	no_hits_found
883	NP_198885.1	TRINITY_DN183663_c0_g1	i1	0	3.394	histone-lysine N-methyltransferase trithorax-like protein [Arabidopsis thaliana]	58	119	1
884	NP_201388.1	TRINITY_DN104998_c0_g1	i1	0	6.72	phytosulfokine 5 precursor [Arabidopsis thaliana]	33	76	1
885	NP_180367.1	TRINITY_DN107402_c0_g1	i1	7.671	0	chaperonin-60alpha [Arabidopsis thaliana]	13	28	1
886	NP_177268.1	TRINITY_DN107438_c0_g1	i1	0	4.789	GDSL-motif lipase/hydrolase 6 [Arabidopsis thaliana]	61	126	1
887	NP_195453.1	TRINITY_DN107403_c0_g1	i1	0	11.938	cytochrome P450, family 81, subfamily D, polypeptide 8 [Arabidopsis thaliana]	208	455	1
888	NP_001320860.1	TRINITY_DN107481_c0_g1	i1	0.224	4.628	Sterile alpha motif (SAM) domain-containing protein [Arabidopsis thaliana]	26	80	1
889	NP_001320860.1	TRINITY_DN107481_c0_g1	i2	0.224	4.628	Sterile alpha motif (SAM) domain-containing protein [Arabidopsis thaliana]	26	80	1
890	NP_201041.1	TRINITY_DN107430_c0_g1	i1	0	1.462	Plant invertase/pectin methylesterase inhibitor superfamily protein [Arabidopsis thaliana]	61	172	1
891	NP_199100.1	TRINITY_DN107407_c0_g1	i1	0	2.133	late embryogenesis abundant protein, group 2 [Arabidopsis thaliana]	12	20	1
892	NP_193855.2	TRINITY_DN107440_c0_g1	i1	0	4.266	cysteine-rich RLK (RECEPTOR-like protein kinase) 27 [Arabidopsis thaliana]	45	174	1
893	NP_191789.2	TRINITY_DN174383_c0_g1	i1	2.333	18.525	agenet domain protein (DOMAIN OF UNKNOWN FUNCTION 724 7) [Arabidopsis thaliana]	14	43	1
894		TRINITY_DN174367_c0_g1	i1	0	7.767	no_hits_found
895	NP_195512.1	TRINITY_DN126192_c1_g1	i1	10.564	1.046	cinnamyl alcohol dehydrogenase 8 [Arabidopsis thaliana]	16	50	1
896	NP_180502.2	TRINITY_DN126192_c1_g1	i2	10.564	1.046	metal tolerance protein B1 [Arabidopsis thaliana]	10	22	1
897	NP_180502.2	TRINITY_DN126192_c1_g1	i3	10.564	1.046	metal tolerance protein B1 [Arabidopsis thaliana]	10	22	1
898	NP_001329603.1	TRINITY_DN126176_c1_g1	i1	24.706	1.315	NAC domain containing protein 71 [Arabidopsis thaliana]	51	166	1
899	NP_001329603.1	TRINITY_DN126176_c1_g1	i2	24.706	1.315	NAC domain containing protein 71 [Arabidopsis thaliana]	52	169	1
900	NP_001322792.1	TRINITY_DN126190_c2_g1	i1	34.017	347.191	aspartic proteinase A1 [Arabidopsis thaliana]	337	508	1
901	NP_172655.1	TRINITY_DN126190_c2_g1	i2	34.017	347.191	aspartic proteinase A1 [Arabidopsis thaliana]	328	488	1
902	NP_001322792.1	TRINITY_DN126190_c2_g1	i3	34.017	347.191	aspartic proteinase A1 [Arabidopsis thaliana]	335	508	1
903	NP_172655.1	TRINITY_DN126190_c2_g1	i4	34.017	347.191	aspartic proteinase A1 [Arabidopsis thaliana]	328	488	1
904	NP_001322882.1	TRINITY_DN126190_c2_g1	i5	34.017	347.191	Saposin-like aspartyl protease family protein [Arabidopsis thaliana]	46	99	1
905	NP_194922.1	TRINITY_DN126146_c1_g2	i1	0	2.643	cytochrome P450, family 82, subfamily C, polypeptide 4 [Arabidopsis thaliana]	37	59	1
906	NP_199276.1	TRINITY_DN126142_c0_g1	i1	0	3.313	Terpenoid cyclases/Protein prenyltransferases superfamily protein [Arabidopsis thaliana]	13	42	1
907	NP_201395.1	TRINITY_DN126173_c0_g1	i1	0	8.518	beta-hydroxyisobutyryl-CoA hydrolase 1 [Arabidopsis thaliana]	181	377	1
908	NP_680193.2	TRINITY_DN126118_c7_g3	i1	19.562	121.878	Core-2/I-branching beta-1,6-N-acetylglucosaminyltransferase family protein [Arabidopsis thaliana]	13	38	1
909	NP_176815.1	TRINITY_DN110408_c0_g1	i1	2.833	0.107	DNA-binding storekeeper protein-related transcriptional regulator [Arabidopsis thaliana]	14	35	1
910	NP_173898.2	TRINITY_DN113661_c0_g1	i1	0	5.352	nodulin MtN21 /EamA-like transporter family protein [Arabidopsis thaliana]	38	74	1
911	NP_175666.1	TRINITY_DN113629_c0_g2	i1	0	2.803	phospholipase D alpha 2 [Arabidopsis thaliana]	334	438	1
912	NP_187290.1	TRINITY_DN113608_c0_g1	i1	28.001	232.167	Uncharacterized protein family (UPF0497) [Arabidopsis thaliana]	77	178	1
913	NP_001319995.1	TRINITY_DN113675_c0_g2	i1	40.488	420.256	kelch repeat F-box protein [Arabidopsis thaliana]	18	42	1
914		TRINITY_DN113657_c0_g1	i1	0.522	9.873	no_hits_found
915		TRINITY_DN113657_c0_g1	i2	0.522	9.873	no_hits_found
916		TRINITY_DN113636_c0_g1	i1	2.341	0.054	no_hits_found
917	NP_850759.1	TRINITY_DN113662_c0_g1	i1	0	14.178	Aldolase superfamily protein [Arabidopsis thaliana]	79	89	1
918	NP_850759.1	TRINITY_DN113662_c0_g2	i1	0.947	15.775	Aldolase superfamily protein [Arabidopsis thaliana]	73	79	1
919	NP_187939.1	TRINITY_DN113613_c0_g1	i1	0.462	6.237	Chaperone DnaJ-domain superfamily protein [Arabidopsis thaliana]	63	121	1
920	NP_850284.1	TRINITY_DN113633_c0_g1	i1	0	5.406	actin 1 [Arabidopsis thaliana]	100	100	1
921	NP_179139.1	TRINITY_DN113624_c0_g1	i1	0	2.401	fucosyltransferase 5 [Arabidopsis thaliana]	20	62	1
922		TRINITY_DN113673_c0_g2	i1	0.03	5.433	no_hits_found
923	NP_568155.1	TRINITY_DN133494_c1_g3	i1	0	2.924	Peptide-N4-(N-acetyl-beta-glucosaminyl)asparagine amidase A protein [Arabidopsis thaliana]	83	136	1
924	NP_190754.2	TRINITY_DN133491_c1_g1	i1	0	1.932	cation exchanger 3 [Arabidopsis thaliana]	16	44	1
925	NP_001190740.1	TRINITY_DN133491_c1_g1	i2	0	1.932	2-oxoglutarate (2OG) and Fe(II)-dependent oxygenase superfamily protein [Arabidopsis thaliana]	31	99	1
926	NP_001190740.1	TRINITY_DN133491_c1_g1	i3	0	1.932	2-oxoglutarate (2OG) and Fe(II)-dependent oxygenase superfamily protein [Arabidopsis thaliana]	31	99	1
927	NP_001118609.1	TRINITY_DN133491_c2_g4	i1	0	4.105	plant/protein [Arabidopsis thaliana]	19	80	1
928	NP_195877.1	TRINITY_DN133491_c2_g4	i2	0	4.105	Histone superfamily protein [Arabidopsis thaliana]	16	67	1
929	NP_181040.1	TRINITY_DN133491_c2_g4	i3	0	4.105	VACUOLAR SORTING RECEPTOR 5 [Arabidopsis thaliana]	13	31	1
930	NP_195877.1	TRINITY_DN133491_c2_g4	i4	0	4.105	Histone superfamily protein [Arabidopsis thaliana]	16	67	1
931	NP_680104.1	TRINITY_DN133491_c2_g4	i5	0	4.105	Phox (PX) domain-containing protein [Arabidopsis thaliana]	19	56	1
932	NP_172740.1	TRINITY_DN133491_c2_g4	i6	0	4.105	Nucleic acid-binding, OB-fold-like protein [Arabidopsis thaliana]	23	67	1
933	NP_680104.1	TRINITY_DN133491_c2_g4	i7	0	4.105	Phox (PX) domain-containing protein [Arabidopsis thaliana]	19	69	1
934	NP_001118609.1	TRINITY_DN133491_c2_g4	i8	0	4.105	plant/protein [Arabidopsis thaliana]	19	80	1
935	NP_849453.1	TRINITY_DN133491_c2_g5	i1	0	2.562	Dihydrolipoamide succinyltransferase [Arabidopsis thaliana]	39	147	1
936	NP_190324.1	TRINITY_DN133491_c2_g5	i2	0	2.562	Plant invertase/pectin methylesterase inhibitor superfamily [Arabidopsis thaliana]	25	79	1
937	NP_177448.1	TRINITY_DN133482_c2_g4	i1	15.745	1.288	Glucose-methanol-choline (GMC) oxidoreductase family protein [Arabidopsis thaliana]	104	239	1
938	NP_177448.1	TRINITY_DN133482_c2_g4	i2	15.745	1.288	Glucose-methanol-choline (GMC) oxidoreductase family protein [Arabidopsis thaliana]	104	239	1
939	NP_186791.1	TRINITY_DN133407_c0_g2	i1	0	7.19	Peroxidase superfamily protein [Arabidopsis thaliana]	64	88	1
940	NP_179220.2	TRINITY_DN133456_c3_g1	i1	26.793	1.704	Leucine-rich repeat protein kinase family protein [Arabidopsis thaliana]	359	813	1
941	NP_179220.2	TRINITY_DN133456_c3_g1	i2	26.793	1.704	Leucine-rich repeat protein kinase family protein [Arabidopsis thaliana]	141	234	1
942	NP_179220.2	TRINITY_DN133456_c3_g1	i3	26.793	1.704	Leucine-rich repeat protein kinase family protein [Arabidopsis thaliana]	358	813	1
943	NP_191649.1	TRINITY_DN133427_c1_g5	i1	8.051	0	FASCICLIN-like arabinogalactan-protein 10 [Arabidopsis thaliana]	13	22	1
944	NP_566865.2	TRINITY_DN133485_c0_g3	i1	0	4.373	sucrose synthase 4 [Arabidopsis thaliana]	120	137	1
945	NP_197583.1	TRINITY_DN133485_c0_g4	i1	0	8.987	sucrose synthase 1 [Arabidopsis thaliana]	62	103	1
946	NP_199216.2	TRINITY_DN133406_c2_g4	i1	0.134	1.583	cellulose synthase A4 [Arabidopsis thaliana]	759	1035	1
947	NP_850475.2	TRINITY_DN125945_c0_g1	i1	0.067	2.495	P-loop nucleoside triphosphate hydrolases superfamily protein with CH (Calponin Homology) domain-containing protein [Arabidopsis thaliana]	148	329	1
948	NP_850475.2	TRINITY_DN125945_c0_g1	i2	0.067	2.495	P-loop nucleoside triphosphate hydrolases superfamily protein with CH (Calponin Homology) domain-containing protein [Arabidopsis thaliana]	305	516	1
949	NP_568491.1	TRINITY_DN125945_c0_g1	i3	0.067	2.495	kinesin 4 [Arabidopsis thaliana]	15	32	1
950	NP_001321214.1	TRINITY_DN125966_c0_g1	i1	0	4.869	Transcriptional factor B3 family protein / auxin-responsive factor AUX/IAA-like protein [Arabidopsis thaliana]	167	235	1
951	NP_198220.1	TRINITY_DN125958_c0_g3	i1	4.294	0.335	Malectin/receptor-like protein kinase family protein [Arabidopsis thaliana]	133	299	1
952	NP_173999.1	TRINITY_DN125985_c0_g1	i1	2.647	24.333	expansin A10 [Arabidopsis thaliana]	161	231	1
953	NP_195253.4	TRINITY_DN133125_c1_g3	i1	2.013	0	Plant regulator RWP-RK family protein [Arabidopsis thaliana]	69	135	1
954	NP_001078745.1	TRINITY_DN133141_c2_g1	i1	6.836	0	K-box region and MADS-box transcription factor family protein [Arabidopsis thaliana]	9	21	1
955	NP_851276.1	TRINITY_DN133141_c2_g1	i2	6.836	0	kinesin-like calmodulin-binding protein (ZWICHEL) [Arabidopsis thaliana]	22	104	1
956	NP_001323745.1	TRINITY_DN133141_c2_g1	i3	6.836	0	Tetratricopeptide repeat (TPR)-like superfamily protein [Arabidopsis thaliana]	15	50	1
957	NP_851276.1	TRINITY_DN133141_c2_g1	i4	6.836	0	kinesin-like calmodulin-binding protein (ZWICHEL) [Arabidopsis thaliana]	22	104	1
958	NP_851276.1	TRINITY_DN133141_c2_g1	i5	6.836	0	kinesin-like calmodulin-binding protein (ZWICHEL) [Arabidopsis thaliana]	22	104	1
959	NP_851276.1	TRINITY_DN133141_c2_g1	i6	6.836	0	kinesin-like calmodulin-binding protein (ZWICHEL) [Arabidopsis thaliana]	22	104	1
960	NP_189756.1	TRINITY_DN133141_c2_g1	i7	6.836	0	non-LTR retroelement reverse transcriptase [Arabidopsis thaliana]	22	88	1
961	NP_180864.1	TRINITY_DN133197_c4_g1	i1	7.694	0.134	receptor like protein 26 [Arabidopsis thaliana]	79	167	1
962	NP_180864.1	TRINITY_DN133197_c4_g1	i2	7.694	0.134	receptor like protein 26 [Arabidopsis thaliana]	20	50	1
963	NP_175139.1	TRINITY_DN133197_c6_g1	i1	15.894	0.818	receptor like protein 6 [Arabidopsis thaliana]	204	707	1
964	NP_175139.1	TRINITY_DN133197_c6_g1	i2	15.894	0.818	receptor like protein 6 [Arabidopsis thaliana]	225	777	1
965	NP_175139.1	TRINITY_DN133197_c6_g1	i3	15.894	0.818	receptor like protein 6 [Arabidopsis thaliana]	216	695	1
966	NP_175139.1	TRINITY_DN133197_c6_g1	i4	15.894	0.818	receptor like protein 6 [Arabidopsis thaliana]	234	825	1
967	NP_175139.1	TRINITY_DN133197_c6_g1	i5	15.894	0.818	receptor like protein 6 [Arabidopsis thaliana]	228	802	1
968	NP_849957.1	TRINITY_DN133197_c6_g1	i6	15.894	0.818	receptor like protein 19 [Arabidopsis thaliana]	226	788	1
969	NP_175139.1	TRINITY_DN133197_c6_g1	i7	15.894	0.818	receptor like protein 6 [Arabidopsis thaliana]	210	602	1
970	NP_175139.1	TRINITY_DN133197_c6_g1	i8	15.894	0.818	receptor like protein 6 [Arabidopsis thaliana]	233	797	1
971	NP_001185371.1	TRINITY_DN133171_c3_g2	i1	0.701	22.294	DNAse I-like superfamily protein [Arabidopsis thaliana]	20	54	1
972	NP_179466.1	TRINITY_DN133171_c3_g2	i2	0.701	22.294	chromatin remodeling 8 [Arabidopsis thaliana]	10	32	1
973	NP_974665.1	TRINITY_DN133171_c3_g4	i1	4.533	1.073	potassium channel protein [Arabidopsis thaliana]	17	65	1
974	NP_974665.1	TRINITY_DN133171_c3_g4	i2	4.533	1.073	potassium channel protein [Arabidopsis thaliana]	17	60	1
975	NP_188816.1	TRINITY_DN133171_c3_g4	i3	4.533	1.073	UDP-Glycosyltransferase superfamily protein [Arabidopsis thaliana]	19	60	1
976	NP_001331677.1	TRINITY_DN133171_c3_g4	i4	4.533	1.073	RING-H2 group F2A [Arabidopsis thaliana]	23	100	1
977	NP_180035.1	TRINITY_DN133171_c3_g4	i5	4.533	1.073	RNA recognition motif and CCHC-type zinc finger domains containing protein [Arabidopsis thaliana]	13	19	1
978	NP_563877.1	TRINITY_DN133144_c1_g1	i1	19.413	1.247	Pyruvate phosphate dikinase, PEP/pyruvate binding domain-containing protein [Arabidopsis thaliana]	87	120	1
979	NP_683508.1	TRINITY_DN133110_c0_g1	i1	0	7.069	camelliol C synthase 1 [Arabidopsis thaliana]	437	758	1
980	NP_001321747.1	TRINITY_DN133110_c0_g1	i2	0	7.069	camelliol C synthase 1 [Arabidopsis thaliana]	44	61	1
981	NP_001321747.1	TRINITY_DN133110_c0_g1	i3	0	7.069	camelliol C synthase 1 [Arabidopsis thaliana]	44	61	1
982	NP_195027.1	TRINITY_DN133153_c3_g2	i1	121.591	8.853	glycine decarboxylase P-protein 1 [Arabidopsis thaliana]	857	1027	1
983	NP_001119106.1	TRINITY_DN133153_c3_g2	i2	121.591	8.853	glycine decarboxylase P-protein 1 [Arabidopsis thaliana]	248	314	1
984	NP_680148.1	TRINITY_DN123586_c0_g1	i1	0.097	2.468	RING/U-box superfamily protein [Arabidopsis thaliana]	97	223	1
985	NP_001119376.1	TRINITY_DN123586_c0_g1	i2	0.097	2.468	Glutathione S-transferase family protein [Arabidopsis thaliana]	12	29	1
986	NP_192218.5	TRINITY_DN123546_c0_g1	i1	0	2.871	sequence-specific DNA binding transcription factor ATNDX [Arabidopsis thaliana]	17	59	1
987	NP_001326216.1	TRINITY_DN123594_c0_g1	i1	0.082	2.374	MIZU-KUSSEI-like protein (Protein of unknown function, DUF617) [Arabidopsis thaliana]	134	293	1
988	NP_193519.1	TRINITY_DN123571_c2_g2	i1	0	3.675	hypothetical protein AT4G17850 [Arabidopsis thaliana]	13	34	1
989	NP_179444.2	TRINITY_DN123571_c2_g2	i2	0	3.675	RmlC-like cupins superfamily protein [Arabidopsis thaliana]	12	17	1
990		TRINITY_DN123540_c0_g3	i1	0	5.057	no_hits_found
991	CAA57846.1	TRINITY_DN123540_c0_g4	i1	0	4.789	legumin precur [Magnolia salicifolia]	0.16	2	0.43
992		TRINITY_DN123540_c1_g1	i1	0	5.835	no_hits_found
993		TRINITY_DN123540_c1_g2	i1	0.119	6.103	no_hits_found
994		TRINITY_DN123540_c2_g2	i1	0	14.755	no_hits_found
995	NP_187332.2	TRINITY_DN123539_c0_g1	i1	0	36.794	Drought-responsive family protein [Arabidopsis thaliana]	15	29	1
996	NP_187332.2	TRINITY_DN123539_c0_g1	i2	0	36.794	Drought-responsive family protein [Arabidopsis thaliana]	14	29	1
997	NP_175517.1	TRINITY_DN123562_c1_g1	i1	0	3.407	histone H2A 10 [Arabidopsis thaliana]	84	100	1
998	NP_200795.1	TRINITY_DN123562_c1_g2	i1	0.082	11.751	histone H2A 6 [Arabidopsis thaliana]	62	73	1
999	NP_175517.1	TRINITY_DN123562_c1_g2	i2	0.082	11.751	histone H2A 10 [Arabidopsis thaliana]	84	100	1
1000	NP_175517.1	TRINITY_DN123562_c1_g2	i3	0.082	11.751	histone H2A 10 [Arabidopsis thaliana]	84	100	1
1001	NP_001331794.1	TRINITY_DN123519_c1_g1	i1	0.149	45.366	UDP-Glycosyltransferase superfamily protein [Arabidopsis thaliana]	13	32	1
1002	NP_189274.1	TRINITY_DN123519_c1_g1	i2	0.149	45.366	GDSL-like Lipase/Acylhydrolase superfamily protein [Arabidopsis thaliana]	24	75	1
1003		TRINITY_DN123519_c1_g1	i3	0.149	45.366	no_hits_found
1004	NP_191514.1	TRINITY_DN123519_c1_g2	i1	0.321	75.466	Rad21/Rec8-like family protein [Arabidopsis thaliana]	15	37	1
1005	NP_001319695.1	TRINITY_DN123519_c1_g2	i2	0.321	75.466	GRAS family transcription factor [Arabidopsis thaliana]	15	35	1
1006	NP_191514.1	TRINITY_DN123519_c1_g2	i3	0.321	75.466	Rad21/Rec8-like family protein [Arabidopsis thaliana]	15	37	1
1007	NP_001319695.1	TRINITY_DN123519_c1_g2	i4	0.321	75.466	GRAS family transcription factor [Arabidopsis thaliana]	15	35	1
1008	NP_564146.1	TRINITY_DN123519_c1_g3	i1	0.432	9.39	DPP6 amino-terminal domain protein [Arabidopsis thaliana]	10	34	1
1009	NP_191514.1	TRINITY_DN123519_c1_g3	i2	0.432	9.39	Rad21/Rec8-like family protein [Arabidopsis thaliana]	15	37	1
1010	NP_198946.1	TRINITY_DN123520_c0_g1	i1	111.705	6.533	Receptor-like protein kinase-related family protein [Arabidopsis thaliana]	10	20	1
1011	NP_176482.1	TRINITY_DN115318_c0_g1	i1	0	1.972	acyl-CoA synthetase 5 [Arabidopsis thaliana]	200	313	1
1012	NP_176482.1	TRINITY_DN115318_c0_g1	i2	0	1.972	acyl-CoA synthetase 5 [Arabidopsis thaliana]	44	62	1
1013	NP_001032162.1	TRINITY_DN115300_c0_g1	i1	0.537	7.485	Dehydrin family protein [Arabidopsis thaliana]	19	33	1
1014	NP_001332750.1	TRINITY_DN115312_c1_g1	i1	0.097	10.771	cytochrome P450, family 714, subfamily A, polypeptide 1 [Arabidopsis thaliana]	12	31	1
1015	NP_179188.1	TRINITY_DN115312_c1_g1	i2	0.097	10.771	Leucine-rich repeat (LRR) family protein [Arabidopsis thaliana]	18	60	1
1016	NP_974324.2	TRINITY_DN115323_c0_g1	i1	0.253	9.484	Mannose-binding lectin superfamily protein [Arabidopsis thaliana]	21	63	1
1017	NP_193677.2	TRINITY_DN115341_c0_g1	i1	0.164	5.178	Pectinacetylesterase family protein [Arabidopsis thaliana]	134	249	1
1018	NP_193677.2	TRINITY_DN115341_c0_g1	i2	0.164	5.178	Pectinacetylesterase family protein [Arabidopsis thaliana]	186	375	1
1019	NP_181388.1	TRINITY_DN181134_c0_g1	i1	0	2.133	lipid transfer protein 1 [Arabidopsis thaliana]	53	115	1
1020	NP_176447.1	TRINITY_DN126298_c1_g1	i1	0	3.85	pentatricopeptide (PPR) repeat-containing protein [Arabidopsis thaliana]	14	35	1
1021	NP_196764.1	TRINITY_DN126260_c0_g1	i1	0	4.44	heat shock protein 17.6A [Arabidopsis thaliana]	40	157	1
1022	NP_001331096.1	TRINITY_DN126260_c0_g1	i2	0	4.44	acetyl-CoA synthetase [Arabidopsis thaliana]	13	48	1
1023	NP_001331096.1	TRINITY_DN126260_c0_g1	i3	0	4.44	acetyl-CoA synthetase [Arabidopsis thaliana]	13	48	1
1024	NP_566712.1	TRINITY_DN126207_c0_g2	i1	0	7.311	Bifunctional inhibitor/lipid-transfer protein/seed storage 2S albumin superfamily protein [Arabidopsis thaliana]	87	168	1
1025	NP_195494.1	TRINITY_DN126273_c0_g1	i1	1.364	16.351	xyloglucan endotransglucosylase/hydrolase 7 [Arabidopsis thaliana]	90	117	1
1026	NP_569019.1	TRINITY_DN126273_c1_g2	i1	12.852	0.215	xyloglucan endotransglucosylase/hydrolase 6 [Arabidopsis thaliana]	133	170	1
1027	NP_172330.1	TRINITY_DN126232_c0_g1	i1	0.276	2.911	RNApolymerase sigma subunit 2 [Arabidopsis thaliana]	70	257	1
1028	NP_172330.1	TRINITY_DN126232_c0_g1	i2	0.276	2.911	RNApolymerase sigma subunit 2 [Arabidopsis thaliana]	70	257	1
1029	NP_565856.1	TRINITY_DN126232_c0_g1	i3	0.276	2.911	RNApolymerase sigma-subunit F [Arabidopsis thaliana]	56	206	1
1030	NP_565856.1	TRINITY_DN126232_c0_g1	i4	0.276	2.911	RNApolymerase sigma-subunit F [Arabidopsis thaliana]	56	206	1
1031	NP_565856.1	TRINITY_DN126232_c0_g1	i5	0.276	2.911	RNApolymerase sigma-subunit F [Arabidopsis thaliana]	60	211	1
1032	NP_850035.1	TRINITY_DN170363_c0_g1	i1	0	29.779	sinapoylglucose 1 [Arabidopsis thaliana]	14	40	1
1033	NP_001332395.1	TRINITY_DN170330_c0_g10	i1	3.623	0	Disease resistance protein (TIR-NBS-LRR class) family [Arabidopsis thaliana]	20	69	1
1034	NP_001332395.1	TRINITY_DN170330_c0_g12	i1	0	1.918	Disease resistance protein (TIR-NBS-LRR class) family [Arabidopsis thaliana]	20	69	1
1035	NP_190369.2	TRINITY_DN164964_c0_g1	i1	0	50.543	tRNA (Ile)-lysidine synthase [Arabidopsis thaliana]	23	68	1
1036		TRINITY_DN171494_c0_g1	i1	0	1.288	no_hits_found
1037	NP_176799.2	TRINITY_DN171411_c0_g1	i1	0	1.18	O-Glycosyl hydrolases family 17 protein [Arabidopsis thaliana]	79	314	1
1038	NP_191463.2	TRINITY_DN102311_c0_g1	i1	1.26	0	Tetratricopeptide repeat (TPR)-like superfamily protein [Arabidopsis thaliana]	166	254	1
1039		TRINITY_DN174862_c0_g1	i1	0	1.73	no_hits_found
1040	NP_197547.1	TRINITY_DN160677_c0_g1	i1	0	4.99	myosin [Arabidopsis thaliana]	11	41	1
1041	NP_973399.1	TRINITY_DN160664_c0_g1	i1	0	1.677	F-box family protein [Arabidopsis thaliana]	73	156	1
1042	NP_173028.1	TRINITY_DN160697_c0_g1	i1	0.127	12.891	Sterile alpha motif (SAM) domain-containing protein [Arabidopsis thaliana]	71	173	1
1043	NP_001154408.1	TRINITY_DN145424_c0_g1	i1	0	2.079	transmembrane protein [Arabidopsis thaliana]	13	28	1
1044	NP_085571.2	TRINITY_DN178773_c0_g1	i1	0	1.368	ATPase subunit 1 (mitochondrion) [Arabidopsis thaliana]	161	213	1
1045	NP_178983.1	TRINITY_DN121596_c0_g1	i1	0	7.378	Pentatricopeptide repeat (PPR) superfamily protein [Arabidopsis thaliana]	11	37	1
1046	NP_974218.1	TRINITY_DN121584_c0_g1	i1	1.58	15.225	Signal transduction histidine kinase, hybrid-type, ethylene sensor [Arabidopsis thaliana]	12	30	1
1047	NP_085537.1	TRINITY_DN121598_c0_g1	i1	20.524	0	hypothetical protein ArthMp070 (mitochondrion) [Arabidopsis thaliana]	22	56	1
1048	NP_563685.2	TRINITY_DN121575_c0_g1	i1	0.104	2.24	Leucine-rich repeat (LRR) family protein [Arabidopsis thaliana]	242	397	1
1049	NP_564601.1	TRINITY_DN121519_c0_g1	i1	0	5.339	Avr9/Cf-9 rapidly elicited protein [Arabidopsis thaliana]	71	200	1
1050	NP_564601.1	TRINITY_DN121519_c0_g1	i2	0	5.339	Avr9/Cf-9 rapidly elicited protein [Arabidopsis thaliana]	63	185	1
1051	NP_564601.1	TRINITY_DN121519_c0_g1	i3	0	5.339	Avr9/Cf-9 rapidly elicited protein [Arabidopsis thaliana]	73	200	1
1052	XP_009596532.1	TRINITY_DN121543_c0_g1	i1	0	9.001	PREDICTED: putative F-box/LRR-repeat protein At3g59230 [Nicotiana tomentosiformis]	0.2	3.1	0.42
1053	NP_027544.1	TRINITY_DN121543_c0_g1	i2	0	9.001	Homeodomain-like superfamily protein [Arabidopsis thaliana]	9	16	1
1054	NP_027544.1	TRINITY_DN121543_c0_g1	i3	0	9.001	Homeodomain-like superfamily protein [Arabidopsis thaliana]	12	32	1
1055	NP_197453.1	TRINITY_DN121543_c0_g1	i4	0	9.001	mechanosensitive channel of small conductance-like 9 [Arabidopsis thaliana]	12	31	1
1056	NP_851179.1	TRINITY_DN121555_c2_g1	i1	0.417	13.226	spermidine synthase 3 [Arabidopsis thaliana]	44	72	1
1057	NP_197574.1	TRINITY_DN121500_c0_g1	i1	0.186	21.61	Plant invertase/pectin methylesterase inhibitor superfamily protein [Arabidopsis thaliana]	84	167	1
1058	NP_189525.2	TRINITY_DN120505_c0_g1	i1	0	1.368	mucin-like protein, putative (DUF1216) [Arabidopsis thaliana]	23	41	1
1059	NP_195392.2	TRINITY_DN120520_c0_g1	i1	0	2.777	homeobox protein 40 [Arabidopsis thaliana]	59	74	1
1060		TRINITY_DN120527_c1_g1	i1	0	2.079	no_hits_found
1061	NP_001320847.1	TRINITY_DN120527_c1_g1	i2	0	2.079	Ubiquitin carboxyl-terminal hydrolase-related protein [Arabidopsis thaliana]	17	40	1
1062		TRINITY_DN120527_c1_g2	i1	0	7.834	no_hits_found
1063		TRINITY_DN120527_c2_g1	i1	0	1.368	no_hits_found
1064		TRINITY_DN120504_c0_g1	i1	0	6.05	no_hits_found
1065	NP_187911.1	TRINITY_DN120548_c1_g1	i1	0	9.242	Major facilitator superfamily protein [Arabidopsis thaliana]	14	40	1
1066	NP_566875.1	TRINITY_DN120548_c1_g1	i2	0	9.242	lipoxygenase 2 [Arabidopsis thaliana]	85	154	1
1067	NP_566875.1	TRINITY_DN120548_c1_g1	i3	0	9.242	lipoxygenase 2 [Arabidopsis thaliana]	93	183	1
1068	NP_973551.1	TRINITY_DN120535_c1_g1	i1	0	1.623	serine carboxypeptidase-like 51 [Arabidopsis thaliana]	55	184	1
1069	NP_973551.1	TRINITY_DN120535_c1_g1	i2	0	1.623	serine carboxypeptidase-like 51 [Arabidopsis thaliana]	91	277	1
1070	NP_187616.1	TRINITY_DN129413_c1_g1	i1	0	3.756	L-O-methylthreonine resistant 1 [Arabidopsis thaliana]	246	375	1
1071	NP_187616.1	TRINITY_DN129413_c1_g1	i2	0	3.756	L-O-methylthreonine resistant 1 [Arabidopsis thaliana]	247	410	1
1072	NP_188160.2	TRINITY_DN129475_c0_g1	i1	0	6.184	Leucine-rich repeat (LRR) family protein [Arabidopsis thaliana]	40	177	1
1073	NP_174809.1	TRINITY_DN129475_c0_g1	i2	0	6.184	kinase family with leucine-rich repeat domain-containing protein [Arabidopsis thaliana]	24	76	1
1074	NP_180150.1	TRINITY_DN129475_c0_g1	i3	0	6.184	Leucine-rich receptor-like protein kinase family protein [Arabidopsis thaliana]	33	88	1
1075	NP_193070.1	TRINITY_DN129475_c0_g1	i4	0	6.184	Leucine-rich repeat (LRR) family protein [Arabidopsis thaliana]	39	125	1
1076	NP_188160.2	TRINITY_DN129475_c0_g1	i5	0	6.184	Leucine-rich repeat (LRR) family protein [Arabidopsis thaliana]	40	180	1
1077	NP_174809.1	TRINITY_DN129475_c0_g1	i6	0	6.184	kinase family with leucine-rich repeat domain-containing protein [Arabidopsis thaliana]	24	76	1
1078	NP_564335.3	TRINITY_DN129494_c1_g1	i1	0	11.429	Leucine-rich repeat transmembrane protein kinase [Arabidopsis thaliana]	15	23	1
1079	NP_001184930.1	TRINITY_DN129494_c1_g1	i2	0	11.429	Leucine-rich repeat transmembrane protein kinase [Arabidopsis thaliana]	96	236	1
1080	NP_001184930.1	TRINITY_DN129494_c1_g1	i3	0	11.429	Leucine-rich repeat transmembrane protein kinase [Arabidopsis thaliana]	33	49	1
1081	NP_001321137.1	TRINITY_DN129494_c1_g1	i4	0	11.429	Leucine-rich repeat transmembrane protein kinase [Arabidopsis thaliana]	28	72	1
1082	NP_001184930.1	TRINITY_DN129494_c1_g1	i5	0	11.429	Leucine-rich repeat transmembrane protein kinase [Arabidopsis thaliana]	92	213	1
1083	NP_001184930.1	TRINITY_DN129494_c1_g1	i6	0	11.429	Leucine-rich repeat transmembrane protein kinase [Arabidopsis thaliana]	33	49	1
1084	NP_001184930.1	TRINITY_DN129494_c1_g1	i7	0	11.429	Leucine-rich repeat transmembrane protein kinase [Arabidopsis thaliana]	61	97	1
1085	NP_001184930.1	TRINITY_DN129494_c1_g1	i8	0	11.429	Leucine-rich repeat transmembrane protein kinase [Arabidopsis thaliana]	61	97	1
1086	NP_001184930.1	TRINITY_DN129494_c1_g1	i9	0	11.429	Leucine-rich repeat transmembrane protein kinase [Arabidopsis thaliana]	33	49	1
1087	NP_001184930.1	TRINITY_DN129494_c1_g1	i10	0	11.429	Leucine-rich repeat transmembrane protein kinase [Arabidopsis thaliana]	33	49	1
1088	NP_001184930.1	TRINITY_DN129494_c1_g1	i11	0	11.429	Leucine-rich repeat transmembrane protein kinase [Arabidopsis thaliana]	92	213	1
1089	NP_001321137.1	TRINITY_DN129494_c1_g1	i12	0	11.429	Leucine-rich repeat transmembrane protein kinase [Arabidopsis thaliana]	32	95	1
1090	NP_001184930.1	TRINITY_DN129494_c1_g1	i13	0	11.429	Leucine-rich repeat transmembrane protein kinase [Arabidopsis thaliana]	61	97	1
1091	NP_001184930.1	TRINITY_DN129494_c1_g1	i14	0	11.429	Leucine-rich repeat transmembrane protein kinase [Arabidopsis thaliana]	96	236	1
1092	NP_001184930.1	TRINITY_DN129494_c1_g1	i15	0	11.429	Leucine-rich repeat transmembrane protein kinase [Arabidopsis thaliana]	33	49	1
1093	NP_001184930.1	TRINITY_DN129494_c1_g1	i16	0	11.429	Leucine-rich repeat transmembrane protein kinase [Arabidopsis thaliana]	61	97	1
1094	NP_567481.1	TRINITY_DN129482_c0_g1	i1	0	10.315	hypothetical protein AT4G16000 [Arabidopsis thaliana]	12	22	1
1095	NP_001326121.1	TRINITY_DN129482_c0_g1	i2	0	10.315	uridine kinase-like 5 [Arabidopsis thaliana]	29	98	1
1096	NP_567481.1	TRINITY_DN129482_c0_g1	i3	0	10.315	hypothetical protein AT4G16000 [Arabidopsis thaliana]	11	22	1
1097	NP_849475.1	TRINITY_DN129452_c3_g1	i1	7.336	0.322	Putative endonuclease or glycosyl hydrolase [Arabidopsis thaliana]	12	31	1
1098	NP_850117.1	TRINITY_DN129452_c3_g1	i2	7.336	0.322	P-loop containing nucleoside triphosphate hydrolases superfamily protein [Arabidopsis thaliana]	25	79	1
1099	NP_850117.1	TRINITY_DN129452_c3_g1	i3	7.336	0.322	P-loop containing nucleoside triphosphate hydrolases superfamily protein [Arabidopsis thaliana]	22	79	1
1100	NP_850117.1	TRINITY_DN129452_c3_g1	i4	7.336	0.322	P-loop containing nucleoside triphosphate hydrolases superfamily protein [Arabidopsis thaliana]	22	79	1
1101	NP_849475.1	TRINITY_DN129452_c3_g1	i5	7.336	0.322	Putative endonuclease or glycosyl hydrolase [Arabidopsis thaliana]	12	31	1
1102	NP_180508.1	TRINITY_DN129452_c3_g1	i6	7.336	0.322	glutathione S-transferase tau 3 [Arabidopsis thaliana]	26	99	1
1103	NP_850117.1	TRINITY_DN129452_c3_g1	i7	7.336	0.322	P-loop containing nucleoside triphosphate hydrolases superfamily protein [Arabidopsis thaliana]	26	80	1
1104	NP_567896.1	TRINITY_DN129452_c3_g3	i1	3.37	0.013	transcriptional corepressor LEUNIG [Arabidopsis thaliana]	18	39	1
1105		TRINITY_DN129481_c0_g1	i1	0	3.581	no_hits_found
1106	NP_001154283.1	TRINITY_DN129481_c0_g1	i2	0	3.581	lysine-ketoglutarate reductase/saccharopine dehydrogenase bifunctional enzyme [Arabidopsis thaliana]	13	15	1
1107	NP_001154283.1	TRINITY_DN129481_c0_g1	i3	0	3.581	lysine-ketoglutarate reductase/saccharopine dehydrogenase bifunctional enzyme [Arabidopsis thaliana]	13	15	1
1108	NP_199379.1	TRINITY_DN129441_c0_g1	i1	0	7.311	GDSL-like Lipase/Acylhydrolase superfamily protein [Arabidopsis thaliana]	60	158	1
1109	NP_199379.1	TRINITY_DN129441_c0_g2	i1	0.075	85.097	GDSL-like Lipase/Acylhydrolase superfamily protein [Arabidopsis thaliana]	136	340	1
1110	NP_179491.2	TRINITY_DN129441_c0_g2	i2	0.075	85.097	GDSL-like Lipase/Acylhydrolase superfamily protein [Arabidopsis thaliana]	139	343	1
1111	NP_175121.2	TRINITY_DN129419_c0_g1	i1	0.522	18.39	TRAM, LAG1 and CLN8 (TLC) lipid-sensing domain containing protein [Arabidopsis thaliana]	68	94	1
1112	NP_174751.2	TRINITY_DN129419_c0_g1	i2	0.522	18.39	TRAM, LAG1 and CLN8 (TLC) lipid-sensing domain containing protein [Arabidopsis thaliana]	146	216	1
1113	NP_174751.2	TRINITY_DN129419_c0_g1	i3	0.522	18.39	TRAM, LAG1 and CLN8 (TLC) lipid-sensing domain containing protein [Arabidopsis thaliana]	143	204	1
1114	NP_174751.2	TRINITY_DN129419_c0_g1	i4	0.522	18.39	TRAM, LAG1 and CLN8 (TLC) lipid-sensing domain containing protein [Arabidopsis thaliana]	41	75	1
1115	NP_001117249.1	TRINITY_DN129406_c0_g1	i1	1.193	12.26	atypical CYS HIS rich thioredoxin 4 [Arabidopsis thaliana]	68	94	1
1116	NP_001077491.1	TRINITY_DN129406_c2_g3	i1	0.492	13.32	atypical CYS HIS rich thioredoxin 4 [Arabidopsis thaliana]	79	100	1
1117	NP_192331.2	TRINITY_DN129418_c0_g1	i1	1.841	0.107	receptor like protein 46 [Arabidopsis thaliana]	180	423	1
1118	NP_192331.2	TRINITY_DN129418_c1_g1	i1	3.713	0.228	receptor like protein 46 [Arabidopsis thaliana]	192	588	1
1119	NP_567953.1	TRINITY_DN100659_c0_g1	i1	0.149	2.039	UDP-glucosyl transferase 73B3 [Arabidopsis thaliana]	145	337	1
1120	NP_197843.2	TRINITY_DN100669_c0_g1	i1	0.924	17.934	beta glucosidase 32 [Arabidopsis thaliana]	15	45	1
1121	NP_001328157.1	TRINITY_DN100669_c0_g2	i1	0	24.413	Subtilase family protein [Arabidopsis thaliana]	13	32	1
1122	NP_001154413.2	TRINITY_DN100652_c0_g1	i1	1616.92	10716.5	Plant protein 1589 of unknown function [Arabidopsis thaliana]	18	27	1
1123	NP_193878.2	TRINITY_DN100786_c0_g1	i1	0	1.932	riboflavin kinase/FMN hydrolase [Arabidopsis thaliana]	46	140	1
1124	NP_001117579.1	TRINITY_DN100744_c0_g2	i1	0.097	2.75	MLP-like protein 28 [Arabidopsis thaliana]	68	155	1
1125	NP_001118603.1	TRINITY_DN100721_c0_g2	i1	0.104	2.79	hypothetical protein (DUF674) [Arabidopsis thaliana]	18	50	1
1126	NP_001119299.1	TRINITY_DN122747_c0_g1	i1	0.701	9.953	Homeodomain-like superfamily protein [Arabidopsis thaliana]	13	29	1
1127	NP_564683.1	TRINITY_DN122750_c1_g1	i1	0.485	28.612	DUF538 family protein, putative (Protein of unknown function, DUF538) [Arabidopsis thaliana]	37	117	1
1128	NP_568383.1	TRINITY_DN122750_c1_g1	i2	0.485	28.612	transmembrane protein, putative (Protein of unknown function, DUF538) [Arabidopsis thaliana]	28	107	1
1129	NP_564683.1	TRINITY_DN122750_c1_g1	i3	0.485	28.612	DUF538 family protein, putative (Protein of unknown function, DUF538) [Arabidopsis thaliana]	39	124	1
1130	NP_564683.1	TRINITY_DN122750_c1_g1	i4	0.485	28.612	DUF538 family protein, putative (Protein of unknown function, DUF538) [Arabidopsis thaliana]	23	54	1
1131	NP_192145.1	TRINITY_DN122750_c1_g1	i5	0.485	28.612	transmembrane protein, putative (Protein of unknown function, DUF538) [Arabidopsis thaliana]	30	113	1
1132	NP_201083.1	TRINITY_DN122782_c0_g1	i1	0.142	1.958	membrane-associated kinase regulator, putative (DUF1645) [Arabidopsis thaliana]	84	297	1
1133	NP_191194.1	TRINITY_DN122701_c0_g1	i1	0	3.649	Iron/manganese superoxide dismutase family protein [Arabidopsis thaliana]	27	46	1
1134	NP_187703.1	TRINITY_DN122701_c0_g1	i2	0	3.649	manganese superoxide dismutase 1 [Arabidopsis thaliana]	89	201	1
1135	NP_190917.1	TRINITY_DN122783_c0_g1	i1	0.082	1.784	valine-tRNA ligase [Arabidopsis thaliana]	106	213	1
1136		TRINITY_DN122767_c3_g1	i1	4.227	127.19	no_hits_found
1137		TRINITY_DN122767_c3_g1	i2	4.227	127.19	no_hits_found
1138		TRINITY_DN122767_c3_g1	i3	4.227	127.19	no_hits_found
1139	NP_176387.1	TRINITY_DN122767_c3_g1	i4	4.227	127.19	Mitochondrial transcription termination factor family protein [Arabidopsis thaliana]	24	107	1
1140		TRINITY_DN122767_c3_g1	i5	4.227	127.19	no_hits_found
1141	NP_001322704.1	TRINITY_DN122766_c0_g1	i1	0.216	4.038	trehalose phosphate synthase [Arabidopsis thaliana]	103	173	1
1142	NP_172656.1	TRINITY_DN122357_c0_g1	i1	0	1.247	Pectin lyase-like superfamily protein [Arabidopsis thaliana]	66	130	1
1143		TRINITY_DN122390_c0_g2	i1	0.112	4.373	no_hits_found
1144	NP_174332.1	TRINITY_DN122390_c0_g2	i2	0.112	4.373	Phototropic-responsive NPH3 family protein	17	21	1
1145	NP_565898.1	TRINITY_DN122390_c0_g2	i3	0.112	4.373	Acyl-CoA N-acyltransferases (NAT) superfamily protein [Arabidopsis thaliana]	11	23	1
1146	NP_565007.2	TRINITY_DN122380_c0_g1	i1	3.541	24.695	proline-rich family protein [Arabidopsis thaliana]	15	24	1
1147	NP_174260.1	TRINITY_DN122320_c0_g3	i1	0.037	2.844	GDSL-like Lipase/Acylhydrolase superfamily protein [Arabidopsis thaliana]	81	222	1
1148	NP_174260.1	TRINITY_DN122320_c0_g3	i2	0.037	2.844	GDSL-like Lipase/Acylhydrolase superfamily protein [Arabidopsis thaliana]	80	222	1
1149	NP_201168.3	TRINITY_DN122391_c0_g1	i1	16.334	206.372	P-loop containing nucleoside triphosphate hydrolases superfamily protein [Arabidopsis thaliana]	15	49	1
1150	NP_566835.1	TRINITY_DN122389_c0_g1	i1	16.789	0.671	Cellulose-synthase-like C4 [Arabidopsis thaliana]	251	345	1
1151	NP_001326130.1	TRINITY_DN124967_c0_g2	i1	0.716	12.26	KRR1 family protein [Arabidopsis thaliana]	13	51	1
1152	NP_851235.1	TRINITY_DN124967_c0_g2	i2	0.716	12.26	Nuclear transport factor 2 (NTF2) family protein with RNA binding (RRM-RBD-RNP motifs) domain-containing protein [Arabidopsis thaliana]	17	37	1
1153	NP_182227.1	TRINITY_DN124992_c0_g1	i1	0	2.562	Plant invertase/pectin methylesterase inhibitor superfamily [Arabidopsis thaliana]	18	42	1
1154	NP_001189923.1	TRINITY_DN124992_c0_g1	i2	0	2.562	DNA-BINDING TRANSCRIPTION FACTOR 2 [Arabidopsis thaliana]	20	53	1
1155	NP_001323255.1	TRINITY_DN124913_c0_g1	i1	0	14.648	mini zinc finger 1 [Arabidopsis thaliana]	52	93	1
1156	NP_974373.1	TRINITY_DN124913_c0_g3	i1	0	4.735	mini zinc finger 2 [Arabidopsis thaliana]	17	21	1
1157	NP_974373.1	TRINITY_DN124913_c0_g4	i1	0	12.515	mini zinc finger 2 [Arabidopsis thaliana]	41	63	1
1158	NP_974373.1	TRINITY_DN124913_c0_g5	i1	0	7.257	mini zinc finger 2 [Arabidopsis thaliana]	41	63	1
1159	NP_200168.1	TRINITY_DN124985_c0_g1	i1	0	14.138	cytochrome B5 isoform E [Arabidopsis thaliana]	22	30	1
1160	NP_200168.1	TRINITY_DN124985_c0_g1	i2	0	14.138	cytochrome B5 isoform E [Arabidopsis thaliana]	61	91	1
1161	NP_200168.1	TRINITY_DN124985_c0_g1	i3	0	14.138	cytochrome B5 isoform E [Arabidopsis thaliana]	61	91	1
1162	NP_200168.1	TRINITY_DN124985_c0_g1	i4	0	14.138	cytochrome B5 isoform E [Arabidopsis thaliana]	23	30	1
1163	NP_568726.1	TRINITY_DN106042_c0_g4	i1	0	5.272	hypothetical protein AT5G50335 [Arabidopsis thaliana]	26	49	1
1164	NP_195020.1	TRINITY_DN106085_c0_g1	i1	5.778	0.228	gamma vacuolar processing enzyme [Arabidopsis thaliana]	87	128	1
1165	NP_199567.1	TRINITY_DN106030_c0_g2	i1	0.179	9.725	tonoplast dicarboxylate transporter [Arabidopsis thaliana]	9	13	1
1166	NP_195802.1	TRINITY_DN130890_c0_g1	i1	1.066	9.94	serine/threonine protein kinase 1 [Arabidopsis thaliana]	191	319	1
1167	NP_195802.1	TRINITY_DN130890_c0_g1	i2	1.066	9.94	serine/threonine protein kinase 1 [Arabidopsis thaliana]	182	297	1
1168	NP_195802.1	TRINITY_DN130890_c0_g1	i3	1.066	9.94	serine/threonine protein kinase 1 [Arabidopsis thaliana]	90	130	1
1169	NP_564662.1	TRINITY_DN130860_c2_g2	i1	0	2.602	Esterase/lipase/thioesterase family protein [Arabidopsis thaliana]	75	176	1
1170	NP_191854.1	TRINITY_DN130874_c0_g1	i1	1.044	12.73	Thioredoxin superfamily protein [Arabidopsis thaliana]	73	102	1
1171	NP_191854.1	TRINITY_DN130874_c0_g1	i2	1.044	12.73	Thioredoxin superfamily protein [Arabidopsis thaliana]	73	102	1
1172	NP_191854.1	TRINITY_DN130874_c0_g1	i3	1.044	12.73	Thioredoxin superfamily protein [Arabidopsis thaliana]	72	102	1
1173	NP_191854.1	TRINITY_DN130874_c0_g1	i4	1.044	12.73	Thioredoxin superfamily protein [Arabidopsis thaliana]	38	52	1
1174	NP_191854.1	TRINITY_DN130874_c0_g1	i5	1.044	12.73	Thioredoxin superfamily protein [Arabidopsis thaliana]	74	102	1
1175	NP_191854.1	TRINITY_DN130874_c0_g1	i6	1.044	12.73	Thioredoxin superfamily protein [Arabidopsis thaliana]	74	102	1
1176	NP_191854.1	TRINITY_DN130874_c0_g1	i7	1.044	12.73	Thioredoxin superfamily protein [Arabidopsis thaliana]	73	102	1
1177	NP_565899.1	TRINITY_DN130847_c1_g5	i1	0.321	58.404	hydroxyproline-rich glycoprotein family protein [Arabidopsis thaliana]	103	202	1
1178	NP_177741.3	TRINITY_DN130836_c0_g2	i1	58.589	2.334	Prolyl oligopeptidase family protein [Arabidopsis thaliana]	461	731	1
1179	NP_196897.1	TRINITY_DN130818_c0_g1	i1	0	2.173	Chalcone and stilbene synthase family protein [Arabidopsis thaliana]	215	311	1
1180	NP_196897.1	TRINITY_DN130818_c0_g2	i1	0	3.836	Chalcone and stilbene synthase family protein [Arabidopsis thaliana]	237	336	1
1181	NP_196897.1	TRINITY_DN130818_c0_g2	i2	0	3.836	Chalcone and stilbene synthase family protein [Arabidopsis thaliana]	264	387	1
1182	NP_178604.1	TRINITY_DN130818_c0_g2	i3	0	3.836	F-box associated ubiquitination effector family protein [Arabidopsis thaliana]	14	44	1
1183	NP_187342.1	TRINITY_DN130807_c0_g2	i1	6.121	0	multifunctional protein 2 [Arabidopsis thaliana]	43	73	1
1184		TRINITY_DN130850_c2_g6	i1	4.316	0.376	no_hits_found
1185	NP_173495.5	TRINITY_DN130850_c2_g6	i2	4.316	0.376	RAD3-like DNA-binding helicase protein [Arabidopsis thaliana]	13	27	1
1186	NP_565409.1	TRINITY_DN130850_c2_g6	i3	4.316	0.376	EXORDIUM like 5 [Arabidopsis thaliana]	13	25	1
1187		TRINITY_DN130850_c2_g6	i4	4.316	0.376	no_hits_found
1188	NP_001325582.1	TRINITY_DN130850_c2_g6	i5	4.316	0.376	Chaperone DnaJ-domain superfamily protein [Arabidopsis thaliana]	13	44	1
1189	NP_173495.5	TRINITY_DN130850_c2_g6	i6	4.316	0.376	RAD3-like DNA-binding helicase protein [Arabidopsis thaliana]	13	27	1
1190	NP_565409.1	TRINITY_DN130850_c2_g6	i7	4.316	0.376	EXORDIUM like 5 [Arabidopsis thaliana]	13	25	1
1191		TRINITY_DN130850_c2_g6	i8	4.316	0.376	no_hits_found
1192	NP_001325419.1	TRINITY_DN122867_c0_g1	i1	0.313	10.02	Glycine-rich protein family [Arabidopsis thaliana]	11	16	1
1193	NP_001325419.1	TRINITY_DN122867_c0_g1	i2	0.313	10.02	Glycine-rich protein family [Arabidopsis thaliana]	11	16	1
1194	NP_563826.1	TRINITY_DN122866_c0_g1	i1	0	1.65	prenylated RAB acceptor 1.E [Arabidopsis thaliana]	62	134	1
1195	NP_974782.1	TRINITY_DN122894_c0_g1	i1	0.306	2.656	carbonic anhydrase 2 [Arabidopsis thaliana]	160	255	1
1196	NP_974782.1	TRINITY_DN122894_c0_g1	i2	0.306	2.656	carbonic anhydrase 2 [Arabidopsis thaliana]	160	255	1
1197	NP_565822.1	TRINITY_DN122804_c0_g1	i1	0	3.514	Uncharacterized protein family (UPF0497) [Arabidopsis thaliana]	111	195	1
1198	NP_565822.1	TRINITY_DN122804_c0_g1	i2	0	3.514	Uncharacterized protein family (UPF0497) [Arabidopsis thaliana]	99	172	1
1199	NP_199189.1	TRINITY_DN122858_c0_g1	i1	0	7.391	3-ketoacyl-CoA synthase 20 [Arabidopsis thaliana]	217	411	1
1200	NP_179113.2	TRINITY_DN122858_c0_g2	i1	0	13.897	3-ketoacyl-CoA synthase 8 [Arabidopsis thaliana]	50	85	1
1201	NP_178321.1	TRINITY_DN122850_c0_g1	i1	0	4.936	low-molecular-weight cysteine-rich 68 [Arabidopsis thaliana]	17	47	1
1202	NP_176302.2	TRINITY_DN122850_c0_g1	i2	0	4.936	low-molecular-weight cysteine-rich 66 [Arabidopsis thaliana]	13	29	1
1203	NP_178321.1	TRINITY_DN122850_c0_g1	i3	0	4.936	low-molecular-weight cysteine-rich 68 [Arabidopsis thaliana]	16	44	1
1204	NP_178321.1	TRINITY_DN122850_c0_g1	i4	0	4.936	low-molecular-weight cysteine-rich 68 [Arabidopsis thaliana]	17	47	1
1205	NP_176302.2	TRINITY_DN122850_c0_g1	i5	0	4.936	low-molecular-weight cysteine-rich 66 [Arabidopsis thaliana]	13	29	1
1206	NP_568466.1	TRINITY_DN122814_c2_g4	i1	1.193	8.571	CBL-interacting protein kinase 25 [Arabidopsis thaliana]	220	370	1
1207	NP_175669.1	TRINITY_DN122833_c0_g1	i1	1.044	9.376	Peptidase S24/S26A/S26B/S26C family protein [Arabidopsis thaliana]	108	158	1
1208	NP_175669.1	TRINITY_DN122833_c0_g1	i2	1.044	9.376	Peptidase S24/S26A/S26B/S26C family protein [Arabidopsis thaliana]	120	174	1
1209	NP_680201.1	TRINITY_DN122833_c0_g1	i3	1.044	9.376	transmembrane protein [Arabidopsis thaliana]	12	33	1
1210	NP_566523.1	TRINITY_DN122833_c0_g1	i4	1.044	9.376	Peptidase S24/S26A/S26B/S26C family protein [Arabidopsis thaliana]	12	19	1
1211	NP_182067.1	TRINITY_DN122809_c0_g1	i1	0	28.531	AT-hook motif nuclear-localized protein 22 [Arabidopsis thaliana]	15	34	1
1212	NP_182067.1	TRINITY_DN122809_c0_g1	i2	0	28.531	AT-hook motif nuclear-localized protein 22 [Arabidopsis thaliana]	15	34	1
1213	NP_001325248.1	TRINITY_DN165718_c0_g1	i1	0.224	11.227	G1/S-specific cyclin-E protein [Arabidopsis thaliana]	18	50	1
1214	NP_001329687.1	TRINITY_DN142213_c0_g1	i1	0	1.502	allantoate amidohydrolase [Arabidopsis thaliana]	10	23	1
1215		TRINITY_DN108737_c0_g1	i1	0	4.494	no_hits_found
1216	ABK26259.1	TRINITY_DN108737_c1_g1	i1	0	10.584	unknown [Picea sitchensis]	0.11	0.02	0.68
1217	NP_974340.1	TRINITY_DN108778_c0_g3	i1	0	1.569	transmembrane protein, putative (DUF677) [Arabidopsis thaliana]	19	66	1
1218	NP_188659.1	TRINITY_DN108772_c0_g5	i1	1.968	0	Mitochondrial substrate carrier family protein [Arabidopsis thaliana]	80	103	1
1219	NP_563848.1	TRINITY_DN108705_c0_g1	i1	0	1.999	Translation elongation factor EF1B, gamma chain [Arabidopsis thaliana]	66	221	1
1220	NP_563848.1	TRINITY_DN108705_c0_g1	i2	0	1.999	Translation elongation factor EF1B, gamma chain [Arabidopsis thaliana]	48	155	1
1221	NP_001323400.1	TRINITY_DN108767_c0_g1	i1	0	1.543	Nodulin MtN3 family protein [Arabidopsis thaliana]	18	23	1
1222	NP_001323400.1	TRINITY_DN108767_c0_g1	i2	0	1.543	Nodulin MtN3 family protein [Arabidopsis thaliana]	18	23	1
1223	NP_001323400.1	TRINITY_DN108767_c0_g1	i3	0	1.543	Nodulin MtN3 family protein [Arabidopsis thaliana]	18	23	1
1224	NP_563664.1	TRINITY_DN125002_c0_g1	i1	0	6.305	pectinesterase (Protein of unknown function, DUF538) [Arabidopsis thaliana]	63	153	1
1225	NP_563664.1	TRINITY_DN125002_c0_g1	i2	0	6.305	pectinesterase (Protein of unknown function, DUF538) [Arabidopsis thaliana]	63	153	1
1226	NP_563664.1	TRINITY_DN125002_c0_g1	i3	0	6.305	pectinesterase (Protein of unknown function, DUF538) [Arabidopsis thaliana]	63	122	1
1227	NP_563664.1	TRINITY_DN125002_c0_g1	i4	0	6.305	pectinesterase (Protein of unknown function, DUF538) [Arabidopsis thaliana]	63	122	1
1228	NP_564956.1	TRINITY_DN125004_c0_g1	i1	0.112	2.71	ABI five binding protein [Arabidopsis thaliana]	37	80	1
1229	NP_564956.1	TRINITY_DN125004_c0_g1	i2	0.112	2.71	ABI five binding protein [Arabidopsis thaliana]	56	129	1
1230	NP_001078585.1	TRINITY_DN125073_c0_g1	i1	0	18.283	senescence-associated gene 101 [Arabidopsis thaliana]	22	48	1
1231	NP_001326863.1	TRINITY_DN125073_c0_g2	i1	2.967	26.694	pre-mRNA-splicing factor [Arabidopsis thaliana]	38	140	1
1232	NP_680382.1	TRINITY_DN125073_c0_g2	i2	2.967	26.694	Polynucleotidyl transferase, ribonuclease H-like superfamily protein [Arabidopsis thaliana]	20	53	1
1233	NP_199803.1	TRINITY_DN125073_c0_g2	i3	2.967	26.694	Octicosapeptide/Phox/Bem1p family protein [Arabidopsis thaliana]	19	62	1
1234	NP_190812.1	TRINITY_DN125073_c0_g2	i4	2.967	26.694	Dof-type zinc finger DNA-binding family protein [Arabidopsis thaliana]	12	27	1
1235	NP_190812.1	TRINITY_DN125073_c0_g2	i5	2.967	26.694	Dof-type zinc finger DNA-binding family protein [Arabidopsis thaliana]	12	27	1
1236	NP_201403.2	TRINITY_DN125073_c0_g2	i6	2.967	26.694	Phosphoinositide phosphatase family protein [Arabidopsis thaliana]	11	37	1
1237	NP_191371.1	TRINITY_DN125019_c0_g1	i1	0.253	4.333	Basic-leucine zipper (bZIP) transcription factor family protein [Arabidopsis thaliana]	87	97	1
1238	NP_191371.1	TRINITY_DN125019_c0_g1	i2	0.253	4.333	Basic-leucine zipper (bZIP) transcription factor family protein [Arabidopsis thaliana]	181	319	1
1239	NP_172731.1	TRINITY_DN125050_c0_g1	i1	0.224	2.723	phloem protein 2-A12 [Arabidopsis thaliana]	90	164	1
1240	NP_173080.1	TRINITY_DN125072_c1_g1	i1	0	2.254	glyceraldehyde-3-phosphate dehydrogenase of plastid 2 [Arabidopsis thaliana]	12	14	1
1241	NP_187062.1	TRINITY_DN125072_c1_g1	i2	0	2.254	glyceraldehyde-3-phosphate dehydrogenase C subunit 1 [Arabidopsis thaliana]	63	74	1
1242	NP_172801.1	TRINITY_DN125072_c2_g1	i1	0.544	18.364	glyceraldehyde-3-phosphate dehydrogenase C2 [Arabidopsis thaliana]	249	297	1
1243	NP_172801.1	TRINITY_DN125072_c2_g1	i2	0.544	18.364	glyceraldehyde-3-phosphate dehydrogenase C2 [Arabidopsis thaliana]	277	334	1
1244	NP_172801.1	TRINITY_DN125072_c2_g2	i1	0	3.099	glyceraldehyde-3-phosphate dehydrogenase C2 [Arabidopsis thaliana]	125	163	1
1245	NP_172801.1	TRINITY_DN125072_c2_g2	i2	0	3.099	glyceraldehyde-3-phosphate dehydrogenase C2 [Arabidopsis thaliana]	179	219	1
1246	NP_187062.1	TRINITY_DN125072_c2_g1	i3	0.544	18.364	glyceraldehyde-3-phosphate dehydrogenase C subunit 1 [Arabidopsis thaliana]	109	124	1
1247	NP_172801.1	TRINITY_DN125072_c2_g1	i4	0.544	18.364	glyceraldehyde-3-phosphate dehydrogenase C2 [Arabidopsis thaliana]	192	232	1
1248	NP_194419.2	TRINITY_DN125000_c0_g2	i1	0.194	1.797	mitogen-activated protein kinase kinase kinase 16 [Arabidopsis thaliana]	147	298	1
1249	NP_194419.2	TRINITY_DN125000_c0_g2	i2	0.194	1.797	mitogen-activated protein kinase kinase kinase 16 [Arabidopsis thaliana]	133	262	1
1250	NP_177241.3	TRINITY_DN125024_c0_g1	i1	0	1.932	MLP-like protein 31 [Arabidopsis thaliana]	65	149	1
1251	NP_177245.1	TRINITY_DN125024_c0_g2	i1	0.179	9.148	MLP-like protein 43 [Arabidopsis thaliana]	61	150	1
1252	NP_177241.3	TRINITY_DN125024_c0_g2	i2	0.179	9.148	MLP-like protein 31 [Arabidopsis thaliana]	49	114	1
1253	NP_177241.3	TRINITY_DN125024_c0_g2	i3	0.179	9.148	MLP-like protein 31 [Arabidopsis thaliana]	60	150	1
1254	NP_177767.1	TRINITY_DN125006_c0_g1	i1	0	8.089	RING/U-box superfamily protein [Arabidopsis thaliana]	26	45	1
1255	NP_177767.1	TRINITY_DN125006_c0_g1	i2	0	8.089	RING/U-box superfamily protein [Arabidopsis thaliana]	22	29	1
1256	NP_177767.1	TRINITY_DN125006_c1_g1	i1	0	15.949	RING/U-box superfamily protein [Arabidopsis thaliana]	73	147	1
1257	NP_173506.1	TRINITY_DN125006_c1_g1	i2	0	15.949	RING/U-box superfamily protein [Arabidopsis thaliana]	77	154	1
1258	NP_177767.1	TRINITY_DN125006_c1_g2	i1	1.185	14.648	RING/U-box superfamily protein [Arabidopsis thaliana]	87	145	1
1259	NP_179567.1	TRINITY_DN125016_c0_g1	i1	3.377	67.23	profilin 5 [Arabidopsis thaliana]	87	134	1
1260	NP_179567.1	TRINITY_DN125016_c0_g1	i2	3.377	67.23	profilin 5 [Arabidopsis thaliana]	90	134	1
1261	NP_179567.1	TRINITY_DN125016_c0_g1	i3	3.377	67.23	profilin 5 [Arabidopsis thaliana]	87	134	1
1262	NP_179567.1	TRINITY_DN125016_c0_g1	i4	3.377	67.23	profilin 5 [Arabidopsis thaliana]	90	134	1
1263	NP_179567.1	TRINITY_DN125016_c0_g1	i5	3.377	67.23	profilin 5 [Arabidopsis thaliana]	87	134	1
1264	NP_190846.1	TRINITY_DN125070_c0_g2	i1	0	3.608	Purple acid phosphatases superfamily protein [Arabidopsis thaliana]	266	422	1
1265	NP_190988.1	TRINITY_DN125074_c0_g1	i1	0.075	8.773	Late embryogenesis abundant (LEA) hydroxyproline-rich glycoprotein family [Arabidopsis thaliana]	13	29	1
1266	NP_190988.1	TRINITY_DN125074_c0_g1	i2	0.075	8.773	Late embryogenesis abundant (LEA) hydroxyproline-rich glycoprotein family [Arabidopsis thaliana]	82	229	1
1267	NP_564704.2	TRINITY_DN125055_c0_g2	i1	0.03	1.274	zinc ion binding protein [Arabidopsis thaliana]	9	41	1
1268	NP_201107.2	TRINITY_DN125066_c1_g1	i1	6.985	0	Disease resistance protein (CC-NBS-LRR class) family [Arabidopsis thaliana]	14	53	1
1269	NP_172863.3	TRINITY_DN125066_c1_g1	i2	6.985	0	fucosyltransferase 9 [Arabidopsis thaliana]	11	15	1
1270	NP_201107.2	TRINITY_DN125066_c1_g1	i3	6.985	0	Disease resistance protein (CC-NBS-LRR class) family [Arabidopsis thaliana]	14	53	1
1271	NP_181727.1	TRINITY_DN125066_c1_g1	i4	6.985	0	hypothetical protein AT2G41960 [Arabidopsis thaliana]	21	73	1
1272	NP_181384.2	TRINITY_DN141322_c0_g1	i1	0	2.079	2-oxoglutarate (2OG) and Fe(II)-dependent oxygenase superfamily protein [Arabidopsis thaliana]	78	242	1
1273	NP_172895.2	TRINITY_DN101101_c0_g2	i1	0	0.617	glyoxal oxidase-related protein [Arabidopsis thaliana]	258	487	1
1274	XP_020541428.1	TRINITY_DN163909_c0_g1	i1	0	1.247	LOW QUALITY PROTEIN: uncharacterized protein LOC110011179 [Jatropha curcas]	0.06	0.3	0.89
1275	NP_001327657.1	TRINITY_DN118904_c0_g2	i1	0	1.408	Bifunctional inhibitor/lipid-transfer protein/seed storage 2S albumin superfamily protein [Arabidopsis thaliana]	16	46	1
1276	NP_196897.1	TRINITY_DN118904_c0_g3	i1	0	3.233	Chalcone and stilbene synthase family protein [Arabidopsis thaliana]	81	273	1
1277	NP_172723.2	TRINITY_DN118924_c0_g1	i1	3.235	0	Integrase-type DNA-binding superfamily protein [Arabidopsis thaliana]	47	70	1
1278	NP_194966.1	TRINITY_DN118940_c0_g1	i1	0	6.962	Mitochondrial substrate carrier family protein [Arabidopsis thaliana]	19	39	1
1279	NP_566698.1	TRINITY_DN118940_c0_g1	i2	0	6.962	proline-rich family protein [Arabidopsis thaliana]	16	43	1
1280	NP_566698.1	TRINITY_DN118940_c0_g1	i3	0	6.962	proline-rich family protein [Arabidopsis thaliana]	16	43	1
1281	NP_194966.1	TRINITY_DN118940_c0_g1	i4	0	6.962	Mitochondrial substrate carrier family protein [Arabidopsis thaliana]	20	40	1
1282	NP_194966.1	TRINITY_DN118940_c0_g1	i5	0	6.962	Mitochondrial substrate carrier family protein [Arabidopsis thaliana]	20	40	1
1283	NP_194966.1	TRINITY_DN118940_c0_g1	i6	0	6.962	Mitochondrial substrate carrier family protein [Arabidopsis thaliana]	19	39	1
1284	NP_192969.4	TRINITY_DN118902_c0_g1	i1	10.676	0.067	cytochrome P450, family 706, subfamily A, polypeptide 6 [Arabidopsis thaliana]	80	215	1
1285	NP_188020.1	TRINITY_DN118967_c0_g3	i1	0	5.178	Pectin lyase-like superfamily protein [Arabidopsis thaliana]	103	173	1
1286	NP_178631.1	TRINITY_DN133583_c0_g1	i1	3.929	0.148	Ubiquitin-like superfamily protein [Arabidopsis thaliana]	35	118	1
1287	NP_178631.1	TRINITY_DN133583_c0_g1	i2	3.929	0.148	Ubiquitin-like superfamily protein [Arabidopsis thaliana]	35	118	1
1288	NP_849298.1	TRINITY_DN133583_c0_g1	i3	3.929	0.148	Ubiquitin-like superfamily protein [Arabidopsis thaliana]	34	119	1
1289	NP_178631.1	TRINITY_DN133583_c0_g1	i4	3.929	0.148	Ubiquitin-like superfamily protein [Arabidopsis thaliana]	35	118	1
1290	NP_178631.1	TRINITY_DN133583_c0_g1	i5	3.929	0.148	Ubiquitin-like superfamily protein [Arabidopsis thaliana]	35	118	1
1291	NP_178631.1	TRINITY_DN133583_c0_g1	i6	3.929	0.148	Ubiquitin-like superfamily protein [Arabidopsis thaliana]	35	118	1
1292	NP_178631.1	TRINITY_DN133583_c0_g1	i7	3.929	0.148	Ubiquitin-like superfamily protein [Arabidopsis thaliana]	35	118	1
1293	NP_849298.1	TRINITY_DN133583_c0_g1	i8	3.929	0.148	Ubiquitin-like superfamily protein [Arabidopsis thaliana]	34	119	1
1294	NP_178631.1	TRINITY_DN133583_c0_g1	i9	3.929	0.148	Ubiquitin-like superfamily protein [Arabidopsis thaliana]	35	118	1
1295	NP_178631.1	TRINITY_DN133583_c0_g1	i10	3.929	0.148	Ubiquitin-like superfamily protein [Arabidopsis thaliana]	35	118	1
1296	NP_178631.1	TRINITY_DN133583_c0_g1	i11	3.929	0.148	Ubiquitin-like superfamily protein [Arabidopsis thaliana]	35	118	1
1297	NP_085542.1	TRINITY_DN133580_c0_g1	i1	5.86	0.04	hypothetical protein ArthMp075 (mitochondrion) [Arabidopsis thaliana]	34	77	1
1298	NP_085542.1	TRINITY_DN133580_c0_g1	i2	5.86	0.04	hypothetical protein ArthMp075 (mitochondrion) [Arabidopsis thaliana]	37	89	1
1299	NP_085542.1	TRINITY_DN133580_c0_g1	i3	5.86	0.04	hypothetical protein ArthMp075 (mitochondrion) [Arabidopsis thaliana]	27	59	1
1300	NP_085542.1	TRINITY_DN133580_c0_g1	i4	5.86	0.04	hypothetical protein ArthMp075 (mitochondrion) [Arabidopsis thaliana]	35	90	1
1301	NP_085542.1	TRINITY_DN133580_c0_g1	i5	5.86	0.04	hypothetical protein ArthMp075 (mitochondrion) [Arabidopsis thaliana]	27	59	1
1302	NP_085542.1	TRINITY_DN133580_c0_g1	i6	5.86	0.04	hypothetical protein ArthMp075 (mitochondrion) [Arabidopsis thaliana]	32	71	1
1303	NP_198716.1	TRINITY_DN133574_c3_g4	i1	0	1.221	Malectin/receptor-like protein kinase family protein [Arabidopsis thaliana]	60	159	1
1304	NP_001328701.1	TRINITY_DN133509_c4_g2	i1	7.79	0.738	cysteine-rich RECEPTOR-like kinase [Arabidopsis thaliana]	126	348	1
1305	NP_001328701.1	TRINITY_DN133509_c4_g2	i2	7.79	0.738	cysteine-rich RECEPTOR-like kinase [Arabidopsis thaliana]	74	219	1
1306	NP_001328701.1	TRINITY_DN133509_c4_g2	i3	7.79	0.738	cysteine-rich RECEPTOR-like kinase [Arabidopsis thaliana]	57	148	1
1307	NP_001328701.1	TRINITY_DN133509_c4_g2	i4	7.79	0.738	cysteine-rich RECEPTOR-like kinase [Arabidopsis thaliana]	99	284	1
1308	NP_001328701.1	TRINITY_DN133509_c4_g2	i5	7.79	0.738	cysteine-rich RECEPTOR-like kinase [Arabidopsis thaliana]	66	178	1
1309	NP_001328701.1	TRINITY_DN133509_c4_g2	i6	7.79	0.738	cysteine-rich RECEPTOR-like kinase [Arabidopsis thaliana]	94	265	1
1310	NP_001328701.1	TRINITY_DN133509_c4_g2	i7	7.79	0.738	cysteine-rich RECEPTOR-like kinase [Arabidopsis thaliana]	118	333	1
1311	NP_001328701.1	TRINITY_DN133509_c4_g2	i8	7.79	0.738	cysteine-rich RECEPTOR-like kinase [Arabidopsis thaliana]	60	168	1
1312	NP_001328701.1	TRINITY_DN133509_c4_g2	i9	7.79	0.738	cysteine-rich RECEPTOR-like kinase [Arabidopsis thaliana]	26	75	1
1313	NP_001328701.1	TRINITY_DN133509_c4_g2	i10	7.79	0.738	cysteine-rich RECEPTOR-like kinase [Arabidopsis thaliana]	138	377	1
1314	NP_001328701.1	TRINITY_DN133509_c4_g2	i11	7.79	0.738	cysteine-rich RECEPTOR-like kinase [Arabidopsis thaliana]	134	377	1
1315	NP_001328701.1	TRINITY_DN133509_c4_g2	i12	7.79	0.738	cysteine-rich RECEPTOR-like kinase [Arabidopsis thaliana]	75	202	1
1316	NP_001328701.1	TRINITY_DN133509_c4_g2	i13	7.79	0.738	cysteine-rich RECEPTOR-like kinase [Arabidopsis thaliana]	60	168	1
1317	NP_085537.1	TRINITY_DN133509_c4_g2	i14	7.79	0.738	hypothetical protein ArthMp070 (mitochondrion) [Arabidopsis thaliana]	77	185	1
1318	NP_085537.1	TRINITY_DN133509_c4_g2	i15	7.79	0.738	hypothetical protein ArthMp070 (mitochondrion) [Arabidopsis thaliana]	36	90	1
1319	NP_177043.2	TRINITY_DN133588_c0_g1	i1	0	1.006	phosphoenolpyruvate carboxylase 4 [Arabidopsis thaliana]	240	402	1
1320	NP_177043.2	TRINITY_DN133588_c0_g1	i2	0	1.006	phosphoenolpyruvate carboxylase 4 [Arabidopsis thaliana]	211	302	1
1321	NP_001119450.2	TRINITY_DN133599_c0_g1	i1	0.805	19.155	60S acidic ribosomal protein family [Arabidopsis thaliana]	16	53	1
1322	NP_001320900.1	TRINITY_DN133599_c0_g1	i2	0.805	19.155	transcription factor jumonji (jmjC) domain-containing protein [Arabidopsis thaliana]	11	22	1
1323	NP_001320900.1	TRINITY_DN133599_c0_g1	i3	0.805	19.155	transcription factor jumonji (jmjC) domain-containing protein [Arabidopsis thaliana]	11	22	1
1324	NP_564264.1	TRINITY_DN133599_c0_g1	i4	0.805	19.155	ribonuclease 3 [Arabidopsis thaliana]	124	220	1
1325	NP_189706.1	TRINITY_DN133599_c0_g1	i5	0.805	19.155	retrotransposon ORF-1 protein [Arabidopsis thaliana]	26	112	1
1326	NP_564264.1	TRINITY_DN133599_c0_g1	i6	0.805	19.155	ribonuclease 3 [Arabidopsis thaliana]	125	220	1
1327		TRINITY_DN133538_c2_g3	i1	0.157	3.649	no_hits_found
1328		TRINITY_DN133547_c0_g1	i1	0	16.123	no_hits_found
1329	NP_176434.2	TRINITY_DN133547_c1_g1	i1	0	6.559	leucine-rich repeat/extensin 2 [Arabidopsis thaliana]	14	33	1
1330	NP_849903.1	TRINITY_DN133547_c3_g1	i1	0.425	12.327	lupeol synthase 1 [Arabidopsis thaliana]	9	20	1
1331	NP_174123.2	TRINITY_DN133547_c4_g1	i1	0.082	12.676	Tetratricopeptide repeat (TPR)-like superfamily protein [Arabidopsis thaliana]	17	44	1
1332		TRINITY_DN133547_c4_g2	i1	0	0.684	no_hits_found
1333		TRINITY_DN133547_c4_g3	i1	0	1.623	no_hits_found
1334		TRINITY_DN133547_c5_g1	i1	0.082	5.178	no_hits_found
1335	NP_564420.1	TRINITY_DN133547_c5_g3	i1	0	5.674	TMPIT-like protein [Arabidopsis thaliana]	15	43	1
1336	NP_178809.1	TRINITY_DN133547_c5_g3	i2	0	5.674	Ycf1 protein [Arabidopsis thaliana]	11	41	1
1337	NP_564420.1	TRINITY_DN133547_c5_g3	i3	0	5.674	TMPIT-like protein [Arabidopsis thaliana]	15	43	1
1338	NP_001330876.1	TRINITY_DN133547_c6_g1	i1	0.045	5.352	QWRF motif protein [Arabidopsis thaliana]	25	87	1
1339	NP_190414.1	TRINITY_DN133547_c7_g2	i1	0.253	8.893	Zinc finger C-x8-C-x5-C-x3-H type family protein [Arabidopsis thaliana]	15	52	1
1340	NP_849358.1	TRINITY_DN133547_c7_g4	i1	0.119	33.333	WRKY family transcription factor [Arabidopsis thaliana]	15	39	1
1341	NP_200125.1	TRINITY_DN133547_c7_g4	i2	0.119	33.333	cyclic nucleotide gated channel 1 [Arabidopsis thaliana]	12	27	1
1342		TRINITY_DN133547_c7_g4	i3	0.119	33.333	no_hits_found
1343	NP_001328557.1	TRINITY_DN133547_c7_g4	i4	0.119	33.333	cysteine-rich RLK (RECEPTOR-like protein kinase) 16 [Arabidopsis thaliana]	18	60	1
1344	NP_187589.1	TRINITY_DN133547_c7_g4	i5	0.119	33.333	CRINKLY4 related 1 [Arabidopsis thaliana]	11	26	1
1345	NP_001328557.1	TRINITY_DN133547_c7_g4	i6	0.119	33.333	cysteine-rich RLK (RECEPTOR-like protein kinase) 16 [Arabidopsis thaliana]	18	60	1
1346	NP_178804.1	TRINITY_DN133547_c7_g5	i1	0	1.328	cytochrome b [Arabidopsis thaliana]	14	30	1
1347		TRINITY_DN133547_c7_g6	i1	0	8.223	no_hits_found
1348		TRINITY_DN133547_c7_g7	i1	0.209	9.081	no_hits_found
1349		TRINITY_DN133547_c7_g7	i2	0.209	9.081	no_hits_found
1350	NP_178804.1	TRINITY_DN133547_c7_g10	i1	0.03	12.743	cytochrome b [Arabidopsis thaliana]	67	166	1
1351	NP_178804.1	TRINITY_DN133547_c7_g10	i2	0.03	12.743	cytochrome b [Arabidopsis thaliana]	67	166	1
1352	NP_178804.1	TRINITY_DN133547_c7_g10	i3	0.03	12.743	cytochrome b [Arabidopsis thaliana]	85	132	1
1353	NP_176434.2	TRINITY_DN133547_c7_g11	i1	0.119	14.098	leucine-rich repeat/extensin 2 [Arabidopsis thaliana]	26	89	1
1354	NP_176434.2	TRINITY_DN133547_c7_g12	i1	0	3.675	leucine-rich repeat/extensin 2 [Arabidopsis thaliana]	26	89	1
1355		TRINITY_DN133547_c7_g14	i1	0.037	2.535	no_hits_found
1356	NP_001329209.1	TRINITY_DN133547_c7_g16	i1	0.045	16.714	SKU5 similar 9 [Arabidopsis thaliana]	14	49	1
1357	NP_193843.1	TRINITY_DN136866_c0_g1	i1	0.075	2.777	G10 family protein [Arabidopsis thaliana]	10	31	1
1358	NP_196294.1	TRINITY_DN136836_c0_g1	i1	0	2.307	Late Embryogenesis Abundant 4-5 [Arabidopsis thaliana]	33	66	1
1359	NP_178290.1	TRINITY_DN136873_c0_g1	i1	0	1.382	RING/FYVE/PHD zinc finger superfamily protein [Arabidopsis thaliana]	17	48	1
1360	NP_194730.1	TRINITY_DN102164_c0_g1	i1	0	1.918	ATP-dependent RNA helicase [Arabidopsis thaliana]	15	59	1
1361	NP_190281.1	TRINITY_DN109420_c0_g2	i1	0	0.805	alpha-glucan phosphorylase 2 [Arabidopsis thaliana]	187	390	1
1362	NP_199813.2	TRINITY_DN109419_c0_g4	i1	0.76	23.716	DHHC-type zinc finger family protein [Arabidopsis thaliana]	20	60	1
1363	NP_001328521.1	TRINITY_DN109455_c0_g1	i1	4.644	0.241	fanconi anemia group D2 protein [Arabidopsis thaliana]	17	54	1
1364	NP_192694.2	TRINITY_DN109478_c0_g1	i1	0	3.917	Protease-associated (PA) RING/U-box zinc finger family protein [Arabidopsis thaliana]	13	44	1
1365	NP_199791.2	TRINITY_DN109483_c0_g1	i1	0.492	5.54	Polyketide cyclase/dehydrase and lipid transport superfamily protein [Arabidopsis thaliana]	175	238	1
1366	NP_199791.2	TRINITY_DN109483_c0_g1	i2	0.492	5.54	Polyketide cyclase/dehydrase and lipid transport superfamily protein [Arabidopsis thaliana]	171	230	1
1367	NP_001154356.1	TRINITY_DN150385_c0_g1	i1	75.347	3.447	transmembrane protein [Arabidopsis thaliana]	15	36	1
1368	NP_197483.1	TRINITY_DN161879_c0_g2	i1	4.697	0	ARM repeat superfamily protein [Arabidopsis thaliana]	108	118	1
1369	NP_176673.1	TRINITY_DN161835_c0_g1	i1	0.276	17.317	cytochrome P450, family 87, subfamily A, polypeptide 7 [Arabidopsis thaliana]	16	36	1
1370	NP_001330141.1	TRINITY_DN132754_c2_g1	i1	6.091	0.389	basic helix-loop-helix (bHLH) DNA-binding superfamily protein [Arabidopsis thaliana]	30	83	1
1371		TRINITY_DN132728_c11_g1	i1	2.55	0.094	no_hits_found
1372		TRINITY_DN132728_c11_g1	i2	2.55	0.094	no_hits_found
1373	NP_188048.1	TRINITY_DN132724_c1_g3	i1	1.379	18.498	pectin methylesterase 3 [Arabidopsis thaliana]	346	586	1
1374	NP_001327211.1	TRINITY_DN132732_c1_g2	i1	0	3.018	Proline-rich extensin-like family protein [Arabidopsis thaliana]	13	38	1
1375	NP_176750.1	TRINITY_DN132759_c0_g1	i1	0.164	18.431	YELLOW STRIPE like 7 [Arabidopsis thaliana]	478	687	1
1376	NP_176750.1	TRINITY_DN132759_c0_g1	i2	0.164	18.431	YELLOW STRIPE like 7 [Arabidopsis thaliana]	478	687	1
1377	NP_175357.1	TRINITY_DN132708_c0_g3	i1	0.835	7.565	unknown seed protein like 1 [Arabidopsis thaliana]	115	272	1
1378	NP_175357.1	TRINITY_DN132708_c0_g3	i2	0.835	7.565	unknown seed protein like 1 [Arabidopsis thaliana]	114	270	1
1379	NP_564029.1	TRINITY_DN132794_c0_g2	i1	15.096	1.167	Late embryogenesis abundant (LEA) hydroxyproline-rich glycoprotein family [Arabidopsis thaliana]	82	246	1
1380	NP_563901.1	TRINITY_DN132741_c0_g1	i1	0	5.205	Glycosyl hydrolases family 32 protein [Arabidopsis thaliana]	359	585	1
1381	NP_001323303.1	TRINITY_DN132741_c0_g1	i2	0	5.205	Glycosyl hydrolases family 32 protein [Arabidopsis thaliana]	46	70	1
1382	NP_563901.1	TRINITY_DN132741_c0_g1	i3	0	5.205	Glycosyl hydrolases family 32 protein [Arabidopsis thaliana]	359	585	1
1383	NP_566697.1	TRINITY_DN132749_c0_g2	i1	0	18.914	Receptor-like protein kinase-related family protein [Arabidopsis thaliana]	18	40	1
1384	NP_566697.1	TRINITY_DN132749_c0_g2	i2	0	18.914	Receptor-like protein kinase-related family protein [Arabidopsis thaliana]	18	40	1
1385	NP_566697.1	TRINITY_DN132749_c0_g2	i3	0	18.914	Receptor-like protein kinase-related family protein [Arabidopsis thaliana]	17	34	1
1386	NP_001329689.1	TRINITY_DN132749_c0_g3	i1	0	24.574	cysteine-rich RLK (RECEPTOR-like protein kinase) 11 [Arabidopsis thaliana]	20	54	1
1387	NP_001329689.1	TRINITY_DN132749_c0_g3	i2	0	24.574	cysteine-rich RLK (RECEPTOR-like protein kinase) 11 [Arabidopsis thaliana]	22	67	1
1388	NP_001326963.1	TRINITY_DN132749_c0_g6	i1	0	6.063	plasmodesmata-located protein 8 [Arabidopsis thaliana]	21	48	1
1389	NP_001326963.1	TRINITY_DN132749_c0_g6	i2	0	6.063	plasmodesmata-located protein 8 [Arabidopsis thaliana]	21	48	1
1390	NP_001326963.1	TRINITY_DN132749_c0_g6	i3	0	6.063	plasmodesmata-located protein 8 [Arabidopsis thaliana]	21	48	1
1391	NP_001326963.1	TRINITY_DN132749_c0_g6	i4	0	6.063	plasmodesmata-located protein 8 [Arabidopsis thaliana]	21	48	1
1392	NP_566875.1	TRINITY_DN132747_c0_g1	i1	35.486	3.514	lipoxygenase 2 [Arabidopsis thaliana]	469	803	1
1393	NP_195328.1	TRINITY_DN132692_c4_g1	i1	28.605	232.663	Chaperone DnaJ-domain superfamily protein [Arabidopsis thaliana]	34	62	1
1394	NP_195328.1	TRINITY_DN132692_c4_g1	i2	28.605	232.663	Chaperone DnaJ-domain superfamily protein [Arabidopsis thaliana]	44	78	1
1395	NP_179378.1	TRINITY_DN132692_c4_g1	i3	28.605	232.663	Chaperone DnaJ-domain superfamily protein [Arabidopsis thaliana]	63	144	1
1396	NP_195328.1	TRINITY_DN132692_c4_g1	i4	28.605	232.663	Chaperone DnaJ-domain superfamily protein [Arabidopsis thaliana]	56	103	1
1397	NP_179378.1	TRINITY_DN132692_c4_g1	i5	28.605	232.663	Chaperone DnaJ-domain superfamily protein [Arabidopsis thaliana]	63	144	1
1398	NP_001078199.1	TRINITY_DN132692_c4_g2	i1	1.021	31.429	Bifunctional inhibitor/lipid-transfer protein/seed storage 2S albumin superfamily protein [Arabidopsis thaliana]	19	73	1
1399		TRINITY_DN132691_c8_g3	i1	1.006	14.594	no_hits_found
1400	NP_187318.2	TRINITY_DN132646_c0_g2	i1	0	3.421	fip1 motif-containing protein [Arabidopsis thaliana]	28	112	1
1401	NP_001320591.1	TRINITY_DN132646_c0_g3	i1	0	6.895	hypothetical protein AT1G70175 [Arabidopsis thaliana]	14	54	1
1402	NP_196035.2	TRINITY_DN132646_c0_g5	i1	0	7.391	basic helix-loop-helix (bHLH) DNA-binding superfamily protein [Arabidopsis thaliana]	17	62	1
1403	AFF60022.1	TRINITY_DN132693_c2_g1	i1	0	6.922	maturase K [Coopernookia barbata]	0.33	9.8	0.43
1404	NP_001324168.1	TRINITY_DN132693_c12_g2	i1	2.87	60.416	photosystem II light harvesting complex protein 2.1 [Arabidopsis thaliana]	13	30	1
1405	NP_567997.1	TRINITY_DN132693_c12_g2	i2	2.87	60.416	polyamine-modulated factor 1-binding protein [Arabidopsis thaliana]	20	51	1
1406	NP_001320457.1	TRINITY_DN132693_c12_g5	i1	10.057	174.259	phospholipase D alpha 4 [Arabidopsis thaliana]	18	43	1
1407		TRINITY_DN132693_c13_g1	i1	4.473	53.562	no_hits_found
1408	NP_196600.1	TRINITY_DN132635_c1_g2	i1	3.899	0	RING/U-box superfamily protein [Arabidopsis thaliana]	12	25	1
1409	NP_181466.2	TRINITY_DN132635_c1_g4	i1	4.89	0.161	SAC3/GANP/Nin1/mts3/eIF-3 p25 family [Arabidopsis thaliana]	14	44	1
1410	NP_171612.1	TRINITY_DN132635_c1_g4	i2	4.89	0.161	dicer-like 1 [Arabidopsis thaliana]	21	74	1
1411	NP_001189623.1	TRINITY_DN132635_c1_g4	i3	4.89	0.161	zinc finger (CCCH-type) family protein [Arabidopsis thaliana]	16	55	1
1412	NP_001319597.1	TRINITY_DN132656_c0_g1	i1	0	3.018	E3 ubiquitin-protein ligase [Arabidopsis thaliana]	241	414	1
1413		TRINITY_DN132656_c1_g2	i1	7.246	61.677	no_hits_found
1414	NP_001325917.1	TRINITY_DN132632_c4_g16	i1	0.052	5.969	ADC synthase superfamily protein [Arabidopsis thaliana]	86	154	1
1415	NP_172965.1	TRINITY_DN132697_c1_g2	i1	5.218	34.246	Endosomal targeting BRO1-like domain-containing protein [Arabidopsis thaliana]	15	44	1
1416	NP_196388.1	TRINITY_DN132662_c1_g1	i1	0.529	13.092	Polynucleotidyl transferase, ribonuclease H-like superfamily protein [Arabidopsis thaliana]	134	168	1
1417	NP_200947.3	TRINITY_DN132662_c2_g1	i1	2.639	17.116	Polynucleotidyl transferase, ribonuclease H-like superfamily protein [Arabidopsis thaliana]	234	448	1
1418	NP_200947.3	TRINITY_DN132662_c2_g1	i2	2.639	17.116	Polynucleotidyl transferase, ribonuclease H-like superfamily protein [Arabidopsis thaliana]	72	171	1
1419	NP_200947.3	TRINITY_DN132662_c2_g1	i3	2.639	17.116	Polynucleotidyl transferase, ribonuclease H-like superfamily protein [Arabidopsis thaliana]	258	488	1
1420	NP_200947.3	TRINITY_DN132662_c2_g1	i4	2.639	17.116	Polynucleotidyl transferase, ribonuclease H-like superfamily protein [Arabidopsis thaliana]	117	162	1
1421	NP_200947.3	TRINITY_DN132662_c2_g1	i5	2.639	17.116	Polynucleotidyl transferase, ribonuclease H-like superfamily protein [Arabidopsis thaliana]	258	488	1
1422	NP_200947.3	TRINITY_DN132662_c2_g1	i6	2.639	17.116	Polynucleotidyl transferase, ribonuclease H-like superfamily protein [Arabidopsis thaliana]	262	492	1
1423	NP_200947.3	TRINITY_DN132662_c2_g1	i7	2.639	17.116	Polynucleotidyl transferase, ribonuclease H-like superfamily protein [Arabidopsis thaliana]	61	94	1
1424	NP_177579.1	TRINITY_DN132662_c2_g1	i8	2.639	17.116	Polynucleotidyl transferase, ribonuclease H-like superfamily protein [Arabidopsis thaliana]	229	449	1
1425	NP_200947.3	TRINITY_DN132662_c2_g1	i9	2.639	17.116	Polynucleotidyl transferase, ribonuclease H-like superfamily protein [Arabidopsis thaliana]	262	488	1
1426	NP_200947.3	TRINITY_DN132662_c2_g1	i10	2.639	17.116	Polynucleotidyl transferase, ribonuclease H-like superfamily protein [Arabidopsis thaliana]	262	492	1
1427	NP_199851.2	TRINITY_DN132663_c0_g1	i1	3.34	15.158	purple acid phosphatase 27 [Arabidopsis thaliana]	204	580	1
1428	NP_566920.1	TRINITY_DN132663_c0_g1	i2	3.34	15.158	Cysteine proteinases superfamily protein [Arabidopsis thaliana]	16	46	1
1429	NP_199851.2	TRINITY_DN132663_c0_g1	i3	3.34	15.158	purple acid phosphatase 27 [Arabidopsis thaliana]	26	72	1
1430	NP_199851.2	TRINITY_DN132663_c0_g1	i4	3.34	15.158	purple acid phosphatase 27 [Arabidopsis thaliana]	207	579	1
1431	NP_199851.2	TRINITY_DN132663_c0_g1	i5	3.34	15.158	purple acid phosphatase 27 [Arabidopsis thaliana]	26	72	1
1432	NP_175368.2	TRINITY_DN132652_c0_g1	i1	0.201	10.074	long-chain acyl-CoA synthetase 2 [Arabidopsis thaliana]	421	653	1
1433	NP_001321632.1	TRINITY_DN132652_c0_g1	i2	0.201	10.074	long-chain acyl-CoA synthetase 2 [Arabidopsis thaliana]	20	41	1
1434	NP_001189577.1	TRINITY_DN132644_c2_g4	i1	7.612	87.807	Di-glucose binding protein with Kinesin motor domain-containing protein [Arabidopsis thaliana]	16	62	1
1435	NP_001330841.1	TRINITY_DN132644_c2_g4	i2	7.612	87.807	Transducin/WD40 repeat-like superfamily protein [Arabidopsis thaliana]	9	21	1
1436	NP_001189577.1	TRINITY_DN132644_c2_g4	i3	7.612	87.807	Di-glucose binding protein with Kinesin motor domain-containing protein [Arabidopsis thaliana]	17	62	1
1437		TRINITY_DN132644_c2_g4	i4	7.612	87.807	no_hits_found
1438	NP_195588.1	TRINITY_DN132644_c2_g4	i5	7.612	87.807	proline-rich protein 4 [Arabidopsis thaliana]	14	26	1
1439	NP_199351.2	TRINITY_DN132644_c2_g4	i6	7.612	87.807	urea-proton symporter DEGRADATION OF UREA 3 (DUR3) [Arabidopsis thaliana]	15	31	1
1440	NP_192534.1	TRINITY_DN132644_c2_g5	i1	0.097	2.777	pre-mRNA-splicing factor CWC22-like protein, putative (DUF3245) [Arabidopsis thaliana]	15	25	1
1441	NP_192534.1	TRINITY_DN132644_c2_g5	i2	0.097	2.777	pre-mRNA-splicing factor CWC22-like protein, putative (DUF3245) [Arabidopsis thaliana]	15	25	1
1442	NP_176368.4	TRINITY_DN124769_c0_g3	i1	0	83.582	Receptor-like protein kinase-related family protein [Arabidopsis thaliana]	69	214	1
1443	NP_176368.4	TRINITY_DN124769_c0_g3	i2	0	83.582	Receptor-like protein kinase-related family protein [Arabidopsis thaliana]	50	168	1
1444	NP_176368.4	TRINITY_DN124769_c0_g4	i1	0	21.891	Receptor-like protein kinase-related family protein [Arabidopsis thaliana]	48	200	1
1445	NP_176368.4	TRINITY_DN124769_c0_g4	i2	0	21.891	Receptor-like protein kinase-related family protein [Arabidopsis thaliana]	61	205	1
1446	NP_001325753.1	TRINITY_DN124769_c0_g5	i1	0	24.038	AP2/B3-like transcriptional factor family protein [Arabidopsis thaliana]	12	39	1
1447	NP_001329810.1	TRINITY_DN124769_c1_g1	i1	0	12.985	cysteine-rich RLK (RECEPTOR-like protein kinase) 29 [Arabidopsis thaliana]	24	54	1
1448	NP_051117.1	TRINITY_DN124794_c0_g1	i1	0.932	10.919	hypothetical protein Arthcp087 (chloroplast) [Arabidopsis thaliana]	15	35	1
1449	NP_191682.2	TRINITY_DN124794_c0_g1	i2	0.932	10.919	GATA type zinc finger transcription factor family protein [Arabidopsis thaliana]	11	32	1
1450		TRINITY_DN124794_c0_g1	i3	0.932	10.919	no_hits_found
1451		TRINITY_DN124794_c0_g2	i1	0.552	35.895	no_hits_found
1452		TRINITY_DN124794_c0_g2	i2	0.552	35.895	no_hits_found
1453	NP_188065.1	TRINITY_DN124721_c1_g1	i1	5.748	0.483	NB-ARC domain-containing disease resistance protein [Arabidopsis thaliana]	314	928	1
1454	NP_197270.1	TRINITY_DN124721_c1_g3	i1	2.244	0	disease resistance protein (TIR-NBS-LRR class) [Arabidopsis thaliana]	25	57	1
1455	NP_179497.1	TRINITY_DN124773_c0_g1	i1	0	14.755	spermidine hydroxycinnamoyl transferase [Arabidopsis thaliana]	236	446	1
1456	NP_564714.1	TRINITY_DN124707_c1_g3	i1	70.256	495.186	Dormancy/auxin associated family protein [Arabidopsis thaliana]	54	124	1
1457	NP_175756.2	TRINITY_DN124709_c2_g1	i1	1.021	0.027	mitogen-activated protein kinase 18 [Arabidopsis thaliana]	33	132	1
1458	NP_001331205.1	TRINITY_DN124744_c0_g1	i1	1.245	11.67	DNA-binding storekeeper [Arabidopsis thaliana]	126	233	1
1459	NP_001331205.1	TRINITY_DN124744_c0_g1	i2	1.245	11.67	DNA-binding storekeeper [Arabidopsis thaliana]	126	233	1
1460	NP_176452.1	TRINITY_DN124791_c0_g1	i1	0.44	15.332	3-ketoacyl-acyl carrier protein synthase III [Arabidopsis thaliana]	242	380	1
1461	NP_198731.1	TRINITY_DN124750_c1_g1	i1	0	4.99	RmlC-like cupins superfamily protein [Arabidopsis thaliana]	120	212	1
1462	NP_198727.1	TRINITY_DN124750_c1_g1	i2	0	4.99	RmlC-like cupins superfamily protein [Arabidopsis thaliana]	118	207	1
1463	NP_198712.2	TRINITY_DN124750_c1_g1	i3	0	4.99	RmlC-like cupins superfamily protein [Arabidopsis thaliana]	121	215	1
1464	NP_193834.1	TRINITY_DN124767_c0_g1	i1	0.149	5.084	Late embryogenesis abundant protein (LEA) family protein [Arabidopsis thaliana]	25	84	1
1465	NP_172827.1	TRINITY_DN124743_c1_g2	i1	2.975	0	cytochrome P450, family 78, subfamily A, polypeptide 5 [Arabidopsis thaliana]	19	28	1
1466	NP_564601.1	TRINITY_DN124703_c0_g1	i1	0.142	2.119	Avr9/Cf-9 rapidly elicited protein [Arabidopsis thaliana]	80	220	1
1467	NP_180085.1	TRINITY_DN124766_c2_g5	i1	0	24.346	ARM repeat superfamily protein [Arabidopsis thaliana]	13	45	1
1468	NP_188245.1	TRINITY_DN124792_c2_g1	i1	5.793	44.36	delta tonoplast integral protein [Arabidopsis thaliana]	76	91	1
1469	NP_001031310.1	TRINITY_DN179002_c0_g1	i1	0.149	36.526	Cysteine-rich protein [Arabidopsis thaliana]	15	49	1
1470		TRINITY_DN179043_c0_g1	i1	0	14.406	no_hits_found
1471	NP_563701.1	TRINITY_DN179070_c0_g1	i1	0	0.899	Subtilase family protein [Arabidopsis thaliana]	330	769	1
1472	NP_189538.2	TRINITY_DN118549_c0_g1	i1	0.186	5.245	Transmembrane amino acid transporter family protein [Arabidopsis thaliana]	207	387	1
1473	NP_189538.2	TRINITY_DN118549_c0_g1	i2	0.186	5.245	Transmembrane amino acid transporter family protein [Arabidopsis thaliana]	191	343	1
1474	NP_189538.2	TRINITY_DN118549_c0_g1	i3	0.186	5.245	Transmembrane amino acid transporter family protein [Arabidopsis thaliana]	14	16	1
1475	NP_189538.2	TRINITY_DN118549_c0_g1	i4	0.186	5.245	Transmembrane amino acid transporter family protein [Arabidopsis thaliana]	207	402	1
1476	NP_189538.2	TRINITY_DN118549_c0_g1	i5	0.186	5.245	Transmembrane amino acid transporter family protein [Arabidopsis thaliana]	191	358	1
1477	NP_198139.1	TRINITY_DN118522_c0_g1	i1	0	5.406	Plant invertase/pectin methylesterase inhibitor superfamily [Arabidopsis thaliana]	190	333	1
1478	NP_197459.1	TRINITY_DN118556_c0_g2	i1	0	2.106	glyoxal oxidase-related protein [Arabidopsis thaliana]	225	496	1
1479	NP_564863.1	TRINITY_DN118555_c0_g2	i1	0	1.087	transmembrane protein [Arabidopsis thaliana]	22	33	1
1480	NP_174135.1	TRINITY_DN118580_c0_g1	i1	1.088	9.738	hypothetical protein AT1G28135 [Arabidopsis thaliana]	16	37	1
1481	NP_174135.1	TRINITY_DN118580_c0_g1	i2	1.088	9.738	hypothetical protein AT1G28135 [Arabidopsis thaliana]	16	37	1
1482	NP_177391.1	TRINITY_DN118505_c0_g2	i1	1.372	0	exocyst subunit exo70 family protein D1 [Arabidopsis thaliana]	260	342	1
1483		TRINITY_DN118597_c1_g1	i1	3.34	0.121	no_hits_found
1484	NP_178388.1	TRINITY_DN118582_c0_g1	i1	0.127	9.94	plantacyanin [Arabidopsis thaliana]	65	129	1
1485	NP_197520.1	TRINITY_DN123854_c4_g1	i1	0	2.213	nucleoporin-like protein [Arabidopsis thaliana]	18	57	1
1486	NP_001030679.1	TRINITY_DN123854_c4_g1	i2	0	2.213	FKBP-type peptidyl-prolyl cis-trans isomerase [Arabidopsis thaliana]	16	46	1
1487	NP_568914.1	TRINITY_DN123854_c4_g4	i1	0	14.474	Gibberellin-regulated family protein [Arabidopsis thaliana]	18	42	1
1488	NP_001078741.1	TRINITY_DN123854_c4_g4	i2	0	14.474	maternally expressed family protein [Arabidopsis thaliana]	23	80	1
1489	NP_568914.1	TRINITY_DN123854_c4_g6	i1	0	9.497	Gibberellin-regulated family protein [Arabidopsis thaliana]	18	46	1
1490	NP_194799.1	TRINITY_DN123822_c2_g1	i1	8.886	64.829	Pentatricopeptide repeat (PPR) superfamily protein [Arabidopsis thaliana]	10	24	1
1491	NP_173261.1	TRINITY_DN123885_c0_g1	i1	0.089	7.243	Pathogenesis-related thaumatin superfamily protein [Arabidopsis thaliana]	121	212	1
1492	NP_196320.2	TRINITY_DN123842_c0_g1	i1	4.823	42.401	Eukaryotic aspartyl protease family protein [Arabidopsis thaliana]	248	420	1
1493	NP_200274.1	TRINITY_DN123824_c0_g1	i1	0.142	1.878	zinc finger protein-like protein [Arabidopsis thaliana]	239	481	1
1494	NP_568234.1	TRINITY_DN123863_c0_g1	i1	0.731	11.844	methionyl-tRNA synthetase [Arabidopsis thaliana]	39	65	1
1495	NP_566450.1	TRINITY_DN123896_c0_g1	i1	0	25.017	RNA-binding KH domain-containing protein [Arabidopsis thaliana]	10	26	1
1496		TRINITY_DN123896_c0_g1	i2	0	25.017	no_hits_found
1497	NP_193045.1	TRINITY_DN123828_c0_g1	i1	0	42.468	xyloglucan endotransglucosylase/hydrolase 2 [Arabidopsis thaliana]	160	280	1
1498	NP_191129.1	TRINITY_DN181961_c0_g1	i1	0	2.669	UDP-Glycosyltransferase superfamily protein [Arabidopsis thaliana]	107	209	1
1499	NP_189212.1	TRINITY_DN128476_c0_g1	i1	0	5.138	terpene synthase-like sequence-1,8-cineole [Arabidopsis thaliana]	245	594	1
1500	NP_567755.1	TRINITY_DN128417_c0_g1	i1	115.224	11.375	PLC-like phosphodiesterase family protein [Arabidopsis thaliana]	379	692	1
1501	NP_198152.1	TRINITY_DN128443_c0_g7	i1	0	13.709	Polyketide cyclase/dehydrase and lipid transport superfamily protein [Arabidopsis thaliana]	13	39	1
1502	NP_001319713.1	TRINITY_DN128425_c0_g1	i1	1.238	11.764	Pectin lyase-like superfamily protein [Arabidopsis thaliana]	292	460	1
1503	NP_001119427.1	TRINITY_DN128425_c0_g1	i2	1.238	11.764	transmembrane protein [Arabidopsis thaliana]	20	58	1
1504	NP_566697.1	TRINITY_DN128444_c0_g1	i1	0	16.901	Receptor-like protein kinase-related family protein [Arabidopsis thaliana]	65	238	1
1505	NP_566697.1	TRINITY_DN128444_c0_g1	i2	0	16.901	Receptor-like protein kinase-related family protein [Arabidopsis thaliana]	73	231	1
1506	NP_566697.1	TRINITY_DN128444_c0_g1	i3	0	16.901	Receptor-like protein kinase-related family protein [Arabidopsis thaliana]	65	238	1
1507	NP_001329532.1	TRINITY_DN128444_c0_g1	i4	0	16.901	tRNA/rRNA methyltransferase (SpoU) family protein [Arabidopsis thaliana]	14	32	1
1508	NP_177174.1	TRINITY_DN128453_c0_g1	i1	0.052	74.071	matrix metalloproteinase [Arabidopsis thaliana]	117	289	1
1509	NP_177174.1	TRINITY_DN128453_c0_g1	i2	0.052	74.071	matrix metalloproteinase [Arabidopsis thaliana]	99	267	1
1510	NP_177174.1	TRINITY_DN128453_c0_g1	i3	0.052	74.071	matrix metalloproteinase [Arabidopsis thaliana]	109	289	1
1511	NP_199407.1	TRINITY_DN128403_c0_g1	i1	0	3.166	GDSL-like Lipase/Acylhydrolase superfamily protein [Arabidopsis thaliana]	175	344	1
1512	NP_199407.1	TRINITY_DN128403_c0_g1	i2	0	3.166	GDSL-like Lipase/Acylhydrolase superfamily protein [Arabidopsis thaliana]	175	344	1
1513	NP_851144.1	TRINITY_DN128439_c1_g3	i1	0	1.529	Plant VAMP (vesicle-associated membrane protein) family protein [Arabidopsis thaliana]	109	190	1
1514	NP_001322216.1	TRINITY_DN128412_c0_g1	i1	9.11	0.483	TCP-1/cpn60 chaperonin family protein [Arabidopsis thaliana]	101	138	1
1515	NP_001322216.1	TRINITY_DN128412_c0_g1	i2	9.11	0.483	TCP-1/cpn60 chaperonin family protein [Arabidopsis thaliana]	105	158	1
1516	NP_001322216.1	TRINITY_DN128412_c0_g1	i3	9.11	0.483	TCP-1/cpn60 chaperonin family protein [Arabidopsis thaliana]	150	194	1
1517	NP_001322216.1	TRINITY_DN128412_c0_g1	i4	9.11	0.483	TCP-1/cpn60 chaperonin family protein [Arabidopsis thaliana]	66	74	1
1518	NP_001322216.1	TRINITY_DN128412_c0_g1	i5	9.11	0.483	TCP-1/cpn60 chaperonin family protein [Arabidopsis thaliana]	134	164	1
1519	NP_001322216.1	TRINITY_DN128412_c0_g1	i6	9.11	0.483	TCP-1/cpn60 chaperonin family protein [Arabidopsis thaliana]	82	104	1
1520	NP_851231.1	TRINITY_DN128442_c0_g1	i1	0	1.811	RING/U-box superfamily protein [Arabidopsis thaliana]	85	147	1
1521	NP_175323.1	TRINITY_DN180867_c0_g1	i1	0	4.319	glycosyl hydrolase 9C1 [Arabidopsis thaliana]	13	39	1
1522	NP_566434.1	TRINITY_DN180820_c0_g1	i1	0	0.59	myb domain protein 67 [Arabidopsis thaliana]	22	80	1
1523	NP_001331012.1	TRINITY_DN180840_c0_g1	i1	1.856	0	Transducin/WD40 repeat-like superfamily protein [Arabidopsis thaliana]	17	48	1
1524	NP_196320.2	TRINITY_DN180892_c0_g1	i1	0	2.025	Eukaryotic aspartyl protease family protein [Arabidopsis thaliana]	185	326	1
1525	NP_565976.1	TRINITY_DN132117_c0_g1	i1	6.568	0.577	tetratricopetide-repeat thioredoxin-like 3 [Arabidopsis thaliana]	291	619	1
1526	NP_001326757.1	TRINITY_DN132159_c0_g1	i1	0.343	6.787	Glycine-rich protein family [Arabidopsis thaliana]	16	33	1
1527	NP_001324917.1	TRINITY_DN132159_c0_g1	i2	0.343	6.787	MAK10 homologue [Arabidopsis thaliana]	12	28	1
1528	NP_001323968.1	TRINITY_DN132159_c0_g1	i3	0.343	6.787	RING/U-box superfamily protein [Arabidopsis thaliana]	18	62	1
1529	NP_568452.2	TRINITY_DN132159_c0_g1	i4	0.343	6.787	UDP-Glycosyltransferase superfamily protein [Arabidopsis thaliana]	16	38	1
1530	NP_191897.1	TRINITY_DN132159_c0_g1	i5	0.343	6.787	ATPase E1-E2 type family protein / haloacid dehalogenase-like hydrolase family protein [Arabidopsis thaliana]	25	71	1
1531	NP_001078604.1	TRINITY_DN132159_c0_g1	i6	0.343	6.787	RNA-binding (RRM/RBD/RNP motifs) family protein [Arabidopsis thaliana]	18	60	1
1532	NP_191897.1	TRINITY_DN132159_c0_g1	i7	0.343	6.787	ATPase E1-E2 type family protein / haloacid dehalogenase-like hydrolase family protein [Arabidopsis thaliana]	25	71	1
1533	NP_564904.1	TRINITY_DN132177_c0_g1	i1	0	42.83	Leucine-rich repeat protein kinase family protein [Arabidopsis thaliana]	11	38	1
1534		TRINITY_DN132177_c0_g1	i2	0	42.83	no_hits_found
1535	NP_173005.1	TRINITY_DN132177_c0_g1	i3	0	42.83	pleiotropic drug resistance 12 [Arabidopsis thaliana]	15	32	1
1536	NP_177891.1	TRINITY_DN132177_c0_g1	i4	0	42.83	Ribonuclease II/R family protein [Arabidopsis thaliana]	13	50	1
1537	NP_195946.2	TRINITY_DN132177_c0_g1	i5	0	42.83	laccase 11 [Arabidopsis thaliana]	11	22	1
1538	NP_175500.1	TRINITY_DN132177_c1_g2	i1	0.775	32.073	F-box and associated interaction domains-containing protein [Arabidopsis thaliana]	13	21	1
1539	NP_172592.1	TRINITY_DN132177_c1_g2	i2	0.775	32.073	sugar transporter 1 [Arabidopsis thaliana]	21	67	1
1540		TRINITY_DN132177_c1_g2	i3	0.775	32.073	no_hits_found
1541	NP_001321761.1	TRINITY_DN132177_c1_g2	i4	0.775	32.073	Receptor-like protein kinase-related family protein [Arabidopsis thaliana]	12	47	1
1542	NP_001321761.1	TRINITY_DN132177_c1_g2	i5	0.775	32.073	Receptor-like protein kinase-related family protein [Arabidopsis thaliana]	12	47	1
1543	NP_175500.1	TRINITY_DN132177_c1_g2	i6	0.775	32.073	F-box and associated interaction domains-containing protein [Arabidopsis thaliana]	13	21	1
1544	NP_188410.2	TRINITY_DN132177_c1_g2	i7	0.775	32.073	Molecular chaperone Hsp40/DnaJ family protein [Arabidopsis thaliana]	10	20	1
1545	NP_191302.2	TRINITY_DN132177_c1_g2	i8	0.775	32.073	Tetratricopeptide repeat (TPR)-like superfamily protein [Arabidopsis thaliana]	13	40	1
1546	NP_175500.1	TRINITY_DN132177_c1_g2	i9	0.775	32.073	F-box and associated interaction domains-containing protein [Arabidopsis thaliana]	13	21	1
1547	NP_181224.1	TRINITY_DN132177_c1_g2	i10	0.775	32.073	xyloglucan endotransglucosylase/hydrolase 32 [Arabidopsis thaliana]	17	42	1
1548		TRINITY_DN132177_c1_g2	i11	0.775	32.073	no_hits_found
1549	NP_175500.1	TRINITY_DN132177_c1_g2	i12	0.775	32.073	F-box and associated interaction domains-containing protein [Arabidopsis thaliana]	13	21	1
1550	NP_180872.1	TRINITY_DN132187_c0_g1	i1	0	8.813	ralf-like 18 [Arabidopsis thaliana]	17	56	1
1551	NP_001077508.1	TRINITY_DN132187_c0_g1	i2	0	8.813	poor homologous synapsis 1 [Arabidopsis thaliana]	16	44	1
1552	NP_179254.2	TRINITY_DN132187_c0_g1	i3	0	8.813	Pollen Ole e 1 allergen and extensin family protein [Arabidopsis thaliana]	13	28	1
1553	NP_175500.1	TRINITY_DN132187_c0_g1	i4	0	8.813	F-box and associated interaction domains-containing	12	19	1
1554	NP_180872.1	TRINITY_DN132187_c0_g1	i5	0	8.813	ralf-like 18 [Arabidopsis thaliana]	17	56	1
1555	NP_180872.1	TRINITY_DN132187_c0_g1	i6	0	8.813	ralf-like 18 [Arabidopsis thaliana]	17	56	1
1556	NP_974659.1	TRINITY_DN132187_c0_g1	i7	0	8.813	TPX2 (targeting protein for Xklp2) protein family [Arabidopsis thaliana]	14	43	1
1557	NP_197637.2	TRINITY_DN132112_c1_g1	i1	0.313	5.822	spectrin beta chain, brain [Arabidopsis thaliana]	22	72	1
1558	NP_199787.2	TRINITY_DN132145_c0_g1	i1	8.394	0.577	Leucine-rich repeat protein kinase family protein [Arabidopsis thaliana]	530	934	1
1559	NP_001321898.1	TRINITY_DN132145_c0_g1	i2	8.394	0.577	Leucine-rich repeat protein kinase family protein [Arabidopsis thaliana]	101	182	1
1560	NP_199786.2	TRINITY_DN132145_c0_g1	i3	8.394	0.577	Leucine-rich repeat (LRR) family protein [Arabidopsis thaliana]	16	25	1
1561	NP_199787.2	TRINITY_DN132145_c0_g1	i4	8.394	0.577	Leucine-rich repeat protein kinase family protein [Arabidopsis thaliana]	530	934	1
1562	NP_001331226.1	TRINITY_DN132160_c3_g1	i1	3.519	44.735	hypothetical protein AT5G28462 [Arabidopsis thaliana]	14	34	1
1563	NP_001318829.1	TRINITY_DN132160_c3_g3	i1	0	21.999	Putative membrane lipoprotein [Arabidopsis thaliana]	10	27	1
1564		TRINITY_DN132160_c3_g4	i1	5.233	45.956	no_hits_found
1565		TRINITY_DN132160_c3_g4	i2	5.233	45.956	no_hits_found
1566	NP_001118626.1	TRINITY_DN132160_c3_g5	i1	0.924	16.177	Calcium-dependent lipid-binding (CaLB domain) family protein [Arabidopsis thaliana]	13	47	1
1567	NP_171890.1	TRINITY_DN132165_c0_g1	i1	0.268	6.465	HXXXD-type acyl-transferase family protein [Arabidopsis thaliana]	162	466	1
1568	NP_171890.1	TRINITY_DN132165_c0_g1	i2	0.268	6.465	HXXXD-type acyl-transferase family protein [Arabidopsis thaliana]	153	429	1
1569	NP_565690.1	TRINITY_DN167785_c0_g1	i1	0	10.53	PSY3-like protein [Arabidopsis thaliana]	13	47	1
1570	NP_001325844.1	TRINITY_DN172452_c0_g1	i1	0	2.441	embryo defective 2423 [Arabidopsis thaliana]	18	48	1
1571	NP_193492.1	TRINITY_DN172401_c0_g1	i1	0	3.005	Bax inhibitor-1 family protein [Arabidopsis thaliana]	12	44	1
1572	NP_196304.1	TRINITY_DN115554_c0_g1	i1	1.051	8.129	polygalacturonase inhibiting protein 1 [Arabidopsis thaliana]	176	305	1
1573	NP_200694.1	TRINITY_DN115583_c0_g1	i1	0	4.842	cytochrome P450, family 86, subfamily A, polypeptide 1 [Arabidopsis thaliana]	38	136	1
1574	NP_001320041.1	TRINITY_DN115583_c0_g1	i2	0	4.842	cysteine-rich RLK (RECEPTOR-like protein kinase) 16 [Arabidopsis thaliana]	14	52	1
1575	NP_001154374.1	TRINITY_DN115583_c1_g1	i1	0	1.301	phosphoribosylformylglycinamidine synthase [Arabidopsis thaliana]	19	84	1
1576	NP_198139.1	TRINITY_DN115501_c0_g1	i1	0	2.562	Plant invertase/pectin methylesterase inhibitor superfamily [Arabidopsis thaliana]	53	145	1
1577		TRINITY_DN115598_c0_g1	i1	0	9.43	no_hits_found
1578		TRINITY_DN115540_c0_g2	i1	1.081	9.577	no_hits_found
1579	NP_001189868.1	TRINITY_DN115575_c0_g3	i1	1.513	0	retinoblastoma-related 1 [Arabidopsis thaliana]	139	248	1
1580	NP_181474.2	TRINITY_DN115530_c0_g1	i1	0	1.596	alpha/beta-Hydrolases superfamily protein [Arabidopsis thaliana]	191	311	1
1581	NP_001077881.1	TRINITY_DN115512_c0_g1	i1	0	7.136	alpha/beta-Hydrolases superfamily protein [Arabidopsis thaliana]	22	72	1
1582	NP_001077881.1	TRINITY_DN115512_c0_g1	i2	0	7.136	alpha/beta-Hydrolases superfamily protein [Arabidopsis thaliana]	22	72	1
1583	NP_189068.2	TRINITY_DN108219_c0_g1	i1	2.691	0.067	RNA-directed DNA polymerase (reverse transcriptase)-related family protein [Arabidopsis thaliana]	20	67	1
1584	NP_176897.1	TRINITY_DN108273_c0_g1	i1	0	2.267	glyoxal oxidase-related protein [Arabidopsis thaliana]	238	524	1
1585	NP_001328497.1	TRINITY_DN108212_c0_g1	i1	0.589	6.345	ORTHRUS-like protein [Arabidopsis thaliana]	22	84	1
1586	NP_001328402.1	TRINITY_DN108259_c0_g1	i1	0	1.234	Regulator of Vps4 activity in the MVB pathway protein [Arabidopsis thaliana]	25	91	1
1587		TRINITY_DN108258_c0_g1	i1	0	1.757	no_hits_found
1588		TRINITY_DN108258_c0_g1	i2	0	1.757	no_hits_found
1589		TRINITY_DN109500_c0_g1	i1	11.287	79.222	no_hits_found
1590	NP_001320675.1	TRINITY_DN109500_c0_g2	i1	7.291	114.796	hypothetical protein AT1G69280 [Arabidopsis thaliana]	7	15	1
1591	NP_565459.1	TRINITY_DN109553_c0_g1	i1	0	3.957	myo-inositol oxygenase 2 [Arabidopsis thaliana]	132	186	1
1592	NP_565459.1	TRINITY_DN109553_c0_g1	i2	0	3.957	myo-inositol oxygenase 2 [Arabidopsis thaliana]	42	81	1
1593	NP_565459.1	TRINITY_DN109553_c0_g1	i3	0	3.957	myo-inositol oxygenase 2 [Arabidopsis thaliana]	134	191	1
1594	NP_180240.1	TRINITY_DN109536_c0_g1	i1	0	10.154	Cupredoxin superfamily protein [Arabidopsis thaliana]	19	32	1
1595	NP_174489.1	TRINITY_DN109534_c0_g1	i1	0.022	0.698	early-responsive to dehydration stress protein (ERD4) [Arabidopsis thaliana]	241	382	1
1596	NP_187818.1	TRINITY_DN109530_c0_g1	i1	2.289	0.08	actin-11 [Arabidopsis thaliana]	216	231	1
1597	NP_001118584.1	TRINITY_DN109551_c0_g1	i1	0	3.823	hypothetical protein AT3G05858 [Arabidopsis thaliana]	26	67	1
1598	NP_199898.1	TRINITY_DN109521_c0_g1	i1	0	1.315	Transketolase family protein [Arabidopsis thaliana]	143	220	1
1599	NP_851161.1	TRINITY_DN109547_c0_g2	i1	2.654	0	Squamosa promoter-binding protein-like (SBP domain) transcription factor family protein [Arabidopsis thaliana]	72	113	1
1600	NP_171806.1	TRINITY_DN109514_c0_g1	i1	0	2.468	Bax inhibitor-1 family protein [Arabidopsis thaliana]	126	231	1
1601	NP_568263.1	TRINITY_DN109542_c0_g1	i1	0	5.795	Calcium-dependent lipid-binding (CaLB domain) family protein [Arabidopsis thaliana]	14	53	1
1602	NP_568263.1	TRINITY_DN109542_c0_g1	i2	0	5.795	Calcium-dependent lipid-binding (CaLB domain) family protein [Arabidopsis thaliana]	14	53	1
1603	NP_173387.1	TRINITY_DN109526_c0_g1	i1	0	3.26	dehydroascorbate reductase [Arabidopsis thaliana]	41	58	1
1604	NP_567741.2	TRINITY_DN109582_c0_g1	i1	50.791	311.698	galactinol synthase 6 [Arabidopsis thaliana]	13	37	1
1605	NP_001324350.1	TRINITY_DN137544_c0_g1	i1	0.089	3.501	splicing factor PWI domain-containing protein [Arabidopsis thaliana]	29	93	1
1606	NP_001319334.1	TRINITY_DN137556_c0_g1	i1	0	16.62	Remorin family protein [Arabidopsis thaliana]	19	51	1
1607	NP_200082.1	TRINITY_DN146435_c0_g1	i1	0	1.824	Copper transport protein family [Arabidopsis thaliana]	19	64	1
1608		TRINITY_DN146435_c0_g2	i1	0	1.328	no_hits_found
1609	NP_196294.1	TRINITY_DN102277_c0_g2	i1	0.089	9.068	Late Embryogenesis Abundant 4-5 [Arabidopsis thaliana]	71	144	1
1610	NP_181784.1	TRINITY_DN143988_c0_g1	i1	0.179	3.541	late embryogenesis abundant domain-containing protein / LEA domain-containing protein [Arabidopsis thaliana]	36	86	1
1611	NP_187718.1	TRINITY_DN167965_c0_g1	i1	4.615	0	Outer membrane OMP85 family protein [Arabidopsis thaliana]	12	32	1
1612	NP_567739.1	TRINITY_DN136507_c0_g1	i1	0	2.562	S-adenosyl-L-methionine-dependent methyltransferases superfamily protein [Arabidopsis thaliana]	62	104	1
1613	NP_200330.1	TRINITY_DN121693_c0_g1	i1	0	1.838	RAN GTPase 3 [Arabidopsis thaliana]	13	15	1
1614	NP_200330.1	TRINITY_DN121693_c0_g1	i2	0	1.838	RAN GTPase 3 [Arabidopsis thaliana]	13	15	1
1615	NP_566665.1	TRINITY_DN121650_c1_g1	i1	0	34.755	early nodulin-like protein 9 [Arabidopsis thaliana]	11	27	1
1616	NP_175324.1	TRINITY_DN121650_c1_g3	i1	0	156.07	early nodulin-like protein 6 [Arabidopsis thaliana]	12	50	1
1617	NP_567806.1	TRINITY_DN121650_c1_g4	i1	0	97.787	early nodulin-like protein 3 [Arabidopsis thaliana]	38	103	1
1618	NP_001078172.2	TRINITY_DN121650_c1_g4	i2	0	97.787	Cupredoxin superfamily protein [Arabidopsis thaliana]	34	102	1
1619	NP_194975.2	TRINITY_DN121650_c1_g4	i3	0	97.787	early nodulin-like protein 4 [Arabidopsis thaliana]	37	103	1
1620	NP_194975.2	TRINITY_DN121650_c1_g4	i4	0	97.787	early nodulin-like protein 4 [Arabidopsis thaliana]	40	133	1
1621	NP_001320719.1	TRINITY_DN121621_c0_g1	i1	0.015	6.774	Leucine-rich receptor-like protein kinase family protein [Arabidopsis thaliana]	22	62	1
1622	NP_194494.2	TRINITY_DN121641_c0_g3	i1	0	12.18	ARM repeat superfamily protein [Arabidopsis thaliana]	12	27	1
1623	NP_197798.1	TRINITY_DN121692_c0_g1	i1	0.119	1.569	Leucine-rich repeat protein kinase family protein [Arabidopsis thaliana]	97	225	1
1624	NP_171728.2	TRINITY_DN121648_c0_g1	i1	0	2.012	Divalent ion symporter [Arabidopsis thaliana]	34	80	1
1625	NP_171728.2	TRINITY_DN121648_c0_g1	i2	0	2.012	Divalent ion symporter [Arabidopsis thaliana]	35	88	1
1626	NP_189177.1	TRINITY_DN121663_c0_g1	i1	0.559	10.718	formin homology 1 [Arabidopsis thaliana]	12	23	1
1627	NP_565384.1	TRINITY_DN121663_c0_g1	i2	0.559	10.718	stress-induced protein [Arabidopsis thaliana]	23	80	1
1628	NP_850165.1	TRINITY_DN121645_c2_g1	i1	5.957	0.121	poly(ADP-ribose) polymerase 2 [Arabidopsis thaliana]	15	52	1
1629	NP_568928.1	TRINITY_DN127528_c0_g1	i1	0.179	77.706	CAAX amino terminal protease family protein [Arabidopsis thaliana]	39	161	1
1630	NP_179693.2	TRINITY_DN127528_c0_g2	i1	0.268	6.989	lipid-binding protein [Arabidopsis thaliana]	15	34	1
1631	NP_172480.2	TRINITY_DN127528_c1_g1	i1	0	83.863	Early-responsive to dehydration stress protein (ERD4) [Arabidopsis thaliana]	13	49	1
1632	NP_567454.1	TRINITY_DN127528_c2_g1	i1	0.805	345.42	Subtilisin-like serine endopeptidase family protein [Arabidopsis thaliana]	19	83	1
1633	NP_974542.1	TRINITY_DN127528_c2_g23	i1	0.075	252.395	Ypt/Rab-GAP domain of gyp1p superfamily protein [Arabidopsis thaliana]	15	42	1
1634	NP_001320672.1	TRINITY_DN127585_c0_g1	i1	0.283	2.643	zinc transporter [Arabidopsis thaliana]	201	375	1
1635	NP_198715.1	TRINITY_DN127506_c3_g3	i1	1.834	0.04	Malectin/receptor-like protein kinase family protein [Arabidopsis thaliana]	128	209	1
1636	NP_085565.3	TRINITY_DN127533_c0_g1	i1	0.007	4.722	NADH dehydrogenase subunit 1 (mitochondrion) [Arabidopsis thaliana]	67	155	1
1637	NP_193360.1	TRINITY_DN127533_c0_g1	i2	0.007	4.722	phytochrome D [Arabidopsis thaliana]	12	25	1
1638	NP_085565.3	TRINITY_DN127533_c0_g1	i3	0.007	4.722	NADH dehydrogenase subunit 1 (mitochondrion) [Arabidopsis thaliana]	58	138	1
1639	NP_085565.3	TRINITY_DN127533_c0_g1	i4	0.007	4.722	NADH dehydrogenase subunit 1 (mitochondrion) [Arabidopsis thaliana]	58	138	1
1640	NP_085565.3	TRINITY_DN127533_c0_g1	i5	0.007	4.722	NADH dehydrogenase subunit 1 (mitochondrion) [Arabidopsis thaliana]	67	155	1
1641	NP_567728.1	TRINITY_DN127533_c0_g4	i1	0.082	6.787	glutamine dumper 2 [Arabidopsis thaliana]	12	24	1
1642	NP_188251.1	TRINITY_DN173070_c0_g1	i1	0	7.981	Uncharacterized protein family (UPF0497) [Arabidopsis thaliana]	70	140	1
1643	NP_566747.1	TRINITY_DN153235_c0_g1	i1	0	2.119	Heavy metal transport/detoxification superfamily protein [Arabidopsis thaliana]	63	122	1
1644	NP_001190299.1	TRINITY_DN153274_c0_g1	i1	0	3.327	cyclophilin 20-2 [Arabidopsis thaliana]	106	236	1
1645	NP_195780.1	TRINITY_DN153297_c0_g1	i1	2.214	0.08	ferretin 1 [Arabidopsis thaliana]	86	171	1
1646	NP_680756.1	TRINITY_DN129032_c4_g1	i1	0	1.784	histone acetyltransferase [Arabidopsis thaliana]	93	110	1
1647	NP_680756.1	TRINITY_DN129032_c4_g1	i2	0	1.784	histone acetyltransferase [Arabidopsis thaliana]	114	162	1
1648	NP_179101.1	TRINITY_DN129081_c0_g1	i1	0.119	1.985	Auxin-responsive GH3 family protein [Arabidopsis thaliana]	318	423	1
1649	NP_179101.1	TRINITY_DN129081_c0_g1	i2	0.119	1.985	Auxin-responsive GH3 family protein [Arabidopsis thaliana]	451	599	1
1650	NP_851278.1	TRINITY_DN129038_c0_g1	i1	0	4.816	sulfurtransferase protein 16 [Arabidopsis thaliana]	30	94	1
1651	NP_851278.1	TRINITY_DN129038_c0_g2	i1	0	9.859	sulfurtransferase protein 16 [Arabidopsis thaliana]	25	77	1
1652	NP_851278.1	TRINITY_DN129038_c0_g2	i2	0	9.859	sulfurtransferase protein 16 [Arabidopsis thaliana]	27	86	1
1653	NP_851278.1	TRINITY_DN129038_c0_g1	i2	0	4.816	sulfurtransferase protein 16 [Arabidopsis thaliana]	30	94	1
1654	NP_568929.1	TRINITY_DN129030_c2_g1	i1	0.134	2.938	AGAMOUS-like 8 [Arabidopsis thaliana]	56	61	1
1655	NP_177074.1	TRINITY_DN129030_c2_g1	i2	0.134	2.938	K-box region and MADS-box transcription factor family protein [Arabidopsis thaliana]	148	261	1
1656	NP_001320362.1	TRINITY_DN129030_c2_g1	i3	0.134	2.938	K-box region and MADS-box transcription factor family protein [Arabidopsis thaliana]	96	133	1
1657	NP_177074.1	TRINITY_DN129030_c2_g1	i4	0.134	2.938	K-box region and MADS-box transcription factor family protein [Arabidopsis thaliana]	148	261	1
1658	NP_001077483.1	TRINITY_DN129076_c1_g1	i1	5.099	0.148	GTP binding Elongation factor Tu family protein [Arabidopsis thaliana]	78	97	1
1659	NP_563801.1	TRINITY_DN129076_c1_g1	i2	5.099	0.148	GTP binding Elongation factor Tu family protein [Arabidopsis thaliana]	334	433	1
1660	NP_001077483.1	TRINITY_DN129076_c1_g1	i3	5.099	0.148	GTP binding Elongation factor Tu family protein [Arabidopsis thaliana]	32	44	1
1661	NP_563801.1	TRINITY_DN129076_c1_g1	i4	5.099	0.148	GTP binding Elongation factor Tu family protein [Arabidopsis thaliana]	334	433	1
1662	NP_001318618.1	TRINITY_DN164694_c0_g1	i1	0	1.06	poly ADP-ribose polymerase 3 [Arabidopsis thaliana]	93	131	1
1663	NP_192132.1	TRINITY_DN164645_c0_g1	i1	0	2.146	Ribosomal protein L19e family protein [Arabidopsis thaliana]	101	170	1
1664	NP_175733.2	TRINITY_DN164661_c0_g1	i1	0	3.85	hypothetical protein AT1G53260 [Arabidopsis thaliana]	10	13	1
1665	NP_192331.2	TRINITY_DN132351_c0_g1	i1	2.147	0.067	receptor like protein 46 [Arabidopsis thaliana]	86	284	1
1666	NP_181039.1	TRINITY_DN132351_c1_g1	i1	5.547	0.483	disease resistance family protein / LRR family protein [Arabidopsis thaliana]	29	77	1
1667	NP_181039.1	TRINITY_DN132351_c1_g1	i2	5.547	0.483	disease resistance family protein / LRR family protein [Arabidopsis thaliana]	273	907	1
1668	NP_181039.1	TRINITY_DN132351_c1_g1	i3	5.547	0.483	disease resistance family protein / LRR family protein [Arabidopsis thaliana]	50	137	1
1669	NP_174809.1	TRINITY_DN132351_c1_g1	i4	5.547	0.483	kinase family with leucine-rich repeat domain-containing protein [Arabidopsis thaliana]	192	639	1
1670	NP_198322.1	TRINITY_DN132368_c0_g2	i1	0.157	3.434	GDSL-like Lipase/Acylhydrolase superfamily protein [Arabidopsis thaliana]	251	358	1
1671	NP_001320929.1	TRINITY_DN132320_c0_g4	i1	0	5.218	branched-chain amino acid transaminase 1 [Arabidopsis thaliana]	33	44	1
1672	NP_172478.1	TRINITY_DN132320_c0_g4	i2	0	5.218	branched-chain amino acid transaminase 2 [Arabidopsis thaliana]	214	335	1
1673		TRINITY_DN132344_c2_g2	i1	8.133	1.194	no_hits_found
1674	NP_001322044.1	TRINITY_DN132344_c2_g2	i2	8.133	1.194	zinc finger (C3HC4-type RING finger) family protein / BRCT domain-containing protein [Arabidopsis thaliana]	18	59	1
1675		TRINITY_DN132344_c2_g2	i3	8.133	1.194	no_hits_found
1676	NP_001190316.1	TRINITY_DN132344_c2_g2	i4	8.133	1.194	TPX2 (targeting protein for Xklp2) protein family [Arabidopsis thaliana]	10	22	1
1677	NP_196819.1	TRINITY_DN132344_c2_g2	i5	8.133	1.194	exocyst subunit exo70 family protein C1 [Arabidopsis thaliana]	19	59	1
1678	NP_176621.1	TRINITY_DN132344_c2_g2	i6	8.133	1.194	glycosyl hydrolase 9C2 [Arabidopsis thaliana]	11	40	1
1679		TRINITY_DN132344_c2_g2	i7	8.133	1.194	no_hits_found
1680	NP_001322044.1	TRINITY_DN132344_c2_g2	i8	8.133	1.194	zinc finger (C3HC4-type RING finger) family protein / BRCT domain-containing protein [Arabidopsis thaliana]	18	59	1
1681		TRINITY_DN132344_c2_g2	i9	8.133	1.194	no_hits_found
1682	NP_001322044.1	TRINITY_DN132344_c2_g2	i10	8.133	1.194	zinc finger (C3HC4-type RING finger) family protein / BRCT domain-containing protein [Arabidopsis thaliana]	18	59	1
1683	NP_197099.1	TRINITY_DN132307_c0_g1	i1	4.794	34.608	Adenosylmethionine decarboxylase family protein [Arabidopsis thaliana]	39	49	1
1684	NP_001326504.1	TRINITY_DN132359_c1_g3	i1	0.075	4.99	lipoxygenase 2 [Arabidopsis thaliana]	280	468	1
1685	NP_566875.1	TRINITY_DN132359_c1_g3	i2	0.075	4.99	lipoxygenase 2 [Arabidopsis thaliana]	205	308	1
1686	NP_186817.1	TRINITY_DN132300_c0_g1	i1	0	5.755	sieve element occlusion amino-terminus protein [Arabidopsis thaliana]	128	324	1
1687	NP_186817.1	TRINITY_DN132300_c0_g1	i2	0	5.755	sieve element occlusion amino-terminus protein [Arabidopsis thaliana]	188	477	1
1688	NP_186817.1	TRINITY_DN132300_c0_g1	i3	0	5.755	sieve element occlusion amino-terminus protein [Arabidopsis thaliana]	281	703	1
1689		TRINITY_DN164363_c0_g1	i1	0	1.113	no_hits_found
1690	NP_001184944.1	TRINITY_DN164356_c0_g1	i1	2.386	0	Heat shock protein 70 (Hsp 70) family protein [Arabidopsis thaliana]	129	178	1
1691	NP_171680.1	TRINITY_DN119126_c0_g1	i1	2.296	31.616	actin depolymerizing factor 11 [Arabidopsis thaliana]	103	137	1
1692	NP_200345.1	TRINITY_DN119198_c0_g1	i1	0.544	8.679	MBOAT (membrane bound O-acyl transferase) family protein [Arabidopsis thaliana]	16	41	1
1693	NP_001329224.1	TRINITY_DN119198_c0_g1	i2	0.544	8.679	hypothetical protein AT4G22495 [Arabidopsis thaliana]	10	22	1
1694	NP_001329224.1	TRINITY_DN119198_c0_g1	i3	0.544	8.679	hypothetical protein AT4G22495 [Arabidopsis thaliana]	10	22	1
1695	NP_001329224.1	TRINITY_DN119198_c0_g1	i4	0.544	8.679	hypothetical protein AT4G22495 [Arabidopsis thaliana]	10	22	1
1696	NP_973956.1	TRINITY_DN119125_c0_g1	i1	0	1.221	Protein kinase superfamily protein [Arabidopsis thaliana]	17	45	1
1697		TRINITY_DN119138_c0_g1	i1	0	6.358	no_hits_found
1698	NP_565887.1	TRINITY_DN119150_c0_g1	i1	5.099	0.322	PYR1-like 4 [Arabidopsis thaliana]	116	168	1
1699	NP_850271.5	TRINITY_DN119174_c0_g1	i1	0	6.291	glucan synthase-like 8 [Arabidopsis thaliana]	17	60	1
1700	NP_172963.3	TRINITY_DN119116_c0_g1	i1	0.06	1.999	phosphatidyl serine synthase family protein [Arabidopsis thaliana]	15	23	1
1701	NP_850939.1	TRINITY_DN119110_c0_g1	i1	0	16.673	Histone superfamily protein [Arabidopsis thaliana]	80	82	1
1702	NP_850939.1	TRINITY_DN119110_c0_g1	i2	0	16.673	Histone superfamily protein [Arabidopsis thaliana]	80	82	1
1703	NP_565675.1	TRINITY_DN119172_c0_g1	i1	0	8.719	hypothetical protein AT2G28570 [Arabidopsis thaliana]	18	47	1
1704	NP_565675.1	TRINITY_DN119172_c0_g1	i2	0	8.719	hypothetical protein AT2G28570 [Arabidopsis thaliana]	18	47	1
1705	NP_565675.1	TRINITY_DN119172_c0_g1	i3	0	8.719	hypothetical protein AT2G28570 [Arabidopsis thaliana]	18	47	1
1706	NP_196309.1	TRINITY_DN119178_c1_g1	i1	0	1.355	FASCICLIN-like arabinogalactan protein 21 precursor [Arabidopsis thaliana]	54	216	1
1707	NP_567670.1	TRINITY_DN119193_c0_g2	i1	0	1.154	sterol C4-methyl oxidase 1-2 [Arabidopsis thaliana]	122	183	1
1708		TRINITY_DN172029_c0_g1	i1	0	47.364	no_hits_found
1709	NP_566989.1	TRINITY_DN114488_c0_g1	i1	3.817	44.225	RHOMBOID-like protein 4 [Arabidopsis thaliana]	10	22	1
1710	NP_566989.1	TRINITY_DN114488_c0_g1	i2	3.817	44.225	RHOMBOID-like protein 4 [Arabidopsis thaliana]	10	22	1
1711	NP_192960.1	TRINITY_DN114488_c0_g1	i3	3.817	44.225	alpha/beta-Hydrolases superfamily protein [Arabidopsis thaliana]	13	31	1
1712	NP_194726.1	TRINITY_DN114488_c0_g1	i4	3.817	44.225	F-box and associated interaction domains-containing protein [Arabidopsis thaliana]	12	22	1
1713	NP_565007.2	TRINITY_DN114494_c0_g1	i1	0	1.811	proline-rich family protein [Arabidopsis thaliana]	19	22	1
1714	NP_001330063.1	TRINITY_DN114474_c0_g1	i1	0	0.926	electron transporter, putative (Protein of unknown function, DUF547) [Arabidopsis thaliana]	146	236	1
1715	NP_001331228.1	TRINITY_DN114432_c0_g1	i1	0	0.993	actin binding protein [Arabidopsis thaliana]	91	196	1
1716	NP_001331228.1	TRINITY_DN114432_c0_g1	i2	0	0.993	actin binding protein [Arabidopsis thaliana]	87	193	1
1717	NP_173223.1	TRINITY_DN114429_c0_g1	i1	0	1.851	beta-tonoplast intrinsic protein [Arabidopsis thaliana]	173	265	1
1718	NP_001321199.1	TRINITY_DN114499_c0_g1	i1	0.045	1.905	trehalose-6-phosphatase synthase S8 [Arabidopsis thaliana]	110	159	1
1719	NP_568076.1	TRINITY_DN114477_c0_g1	i1	0	3.072	Molecular chaperone Hsp40/DnaJ family protein [Arabidopsis thaliana]	16	63	1
1720	NP_173126.1	TRINITY_DN114496_c0_g1	i1	0	45.58	vacuolar ATP synthase catalytic subunit-related /	16	27	1
1721	NP_173126.1	TRINITY_DN114496_c0_g2	i1	0	213.817	vacuolar ATP synthase catalytic subunit-related /	16	27	1
1722		TRINITY_DN114415_c0_g1	i1	0	5.527	no_hits_found
1723	NP_568641.1	TRINITY_DN109921_c0_g1	i1	0	4.909	coiled-coil protein [Arabidopsis thaliana]	17	67	1
1724	NP_568641.1	TRINITY_DN109921_c0_g1	i2	0	4.909	coiled-coil protein [Arabidopsis thaliana]	17	67	1
1725	NP_001117412.1	TRINITY_DN109933_c0_g1	i1	0.529	14.38	APR-like 4 [Arabidopsis thaliana]	16	38	1
1726	NP_001078722.1	TRINITY_DN109973_c0_g1	i1	1.983	18.833	RNA-binding (RRM/RBD/RNP motifs) family protein [Arabidopsis thaliana]	52	83	1
1727	NP_850967.1	TRINITY_DN180359_c0_g1	i1	0	4.453	calpain-type cysteine protease family [Arabidopsis thaliana]	13	33	1
1728	NP_174534.1	TRINITY_DN141469_c0_g1	i1	0	5.674	Late embryogenesis abundant protein, group 1 protein [Arabidopsis thaliana]	30	64	1
1729	NP_177448.1	TRINITY_DN141429_c0_g1	i1	0	4.239	Glucose-methanol-choline (GMC) oxidoreductase family protein [Arabidopsis thaliana]	264	520	1
1730	NP_001319002.1	TRINITY_DN134617_c0_g8	i1	0.44	661.893	Leucine-rich repeat protein kinase family protein [Arabidopsis thaliana]	35	128	1
1731	NP_850110.1	TRINITY_DN134621_c0_g1	i1	0	0.939	Argonaute family protein [Arabidopsis thaliana]	66	284	1
1732	NP_172758.1	TRINITY_DN134629_c0_g1	i1	140.489	10.53	Integrase-type DNA-binding superfamily protein [Arabidopsis thaliana]	18	61	1
1733	NP_172758.1	TRINITY_DN134629_c0_g3	i1	102.543	5.634	Integrase-type DNA-binding superfamily protein [Arabidopsis thaliana]	18	61	1
1734	NP_051057.1	TRINITY_DN134635_c0_g1	i1	0	13.548	ribosomal protein S14 (chloroplast) [Arabidopsis thaliana]	19	62	1
1735	NP_173034.1	TRINITY_DN134624_c0_g1	i1	0	2.307	light harvesting complex photosystem II subunit 6 [Arabidopsis thaliana]	18	49	1
1736	NP_001117315.1	TRINITY_DN134687_c0_g1	i1	4.734	174.809	Mannose-binding lectin superfamily protein [Arabidopsis thaliana]	64	260	1
1737	NP_001117315.1	TRINITY_DN134687_c0_g1	i2	4.734	174.809	Mannose-binding lectin superfamily protein [Arabidopsis thaliana]	64	260	1
1738	NP_565369.1	TRINITY_DN134614_c0_g1	i1	0	287.526	Plant basic secretory protein (BSP) family protein [Arabidopsis thaliana]	86	222	1
1739	NP_564906.1	TRINITY_DN101558_c0_g1	i1	0	2.321	Pectate lyase family protein [Arabidopsis thaliana]	50	82	1
1740	NP_001119361.1	TRINITY_DN142015_c0_g1	i1	0	2.334	Abscisic acid-responsive (TB2/DP1, HVA22) family protein [Arabidopsis thaliana]	83	134	1
1741	NP_192004.1	TRINITY_DN145085_c0_g1	i1	0	7.74	hypothetical protein (DUF688) [Arabidopsis thaliana]	15	44	1
1742	NP_200819.1	TRINITY_DN113202_c1_g2	i1	0	2.991	pumilio 18 [Arabidopsis thaliana]	20	74	1
1743		TRINITY_DN113216_c0_g1	i1	2.639	0.121	no_hits_found
1744	NP_001319104.1	TRINITY_DN113216_c1_g1	i1	6.135	0.389	hypothetical protein AT1G29041 [Arabidopsis thaliana]	12	21	1
1745		TRINITY_DN113216_c1_g1	i2	6.135	0.389	no_hits_found
1746	NP_195423.1	TRINITY_DN113206_c0_g1	i1	0	1.529	PATATIN-like protein 5 [Arabidopsis thaliana]	89	182	1
1747	NP_195454.1	TRINITY_DN113227_c0_g1	i1	2.691	0	Tetratricopeptide repeat (TPR)-like superfamily protein [Arabidopsis thaliana]	64	125	1
1748	NP_195454.1	TRINITY_DN113227_c0_g1	i2	2.691	0	Tetratricopeptide repeat (TPR)-like superfamily protein [Arabidopsis thaliana]	74	141	1
1749	NP_180431.1	TRINITY_DN109627_c0_g1	i1	0.06	1.556	3-ketoacyl-CoA synthase 12 [Arabidopsis thaliana]	296	453	1
1750	NP_001321136.1	TRINITY_DN109610_c0_g1	i1	0	1.757	Leucine-rich repeat transmembrane protein kinase [Arabidopsis thaliana]	172	311	1
1751	NP_177767.1	TRINITY_DN108057_c0_g1	i1	0.045	2.414	RING/U-box superfamily protein [Arabidopsis thaliana]	83	166	1
1752	NP_198072.1	TRINITY_DN108020_c0_g1	i1	0	11.885	acyl carrier protein 5 [Arabidopsis thaliana]	53	113	1
1753	NP_199079.1	TRINITY_DN108016_c1_g1	i1	0	0.979	allene oxide synthase [Arabidopsis thaliana]	146	300	1
1754	NP_001324719.1	TRINITY_DN108059_c0_g1	i1	90.727	900.928	AFG1-like ATPase family protein [Arabidopsis thaliana]	14	26	1
1755	NP_001321504.1	TRINITY_DN108015_c0_g1	i1	0	7.472	AGAMOUS-like 65 [Arabidopsis thaliana]	26	80	1
1756	NP_001118501.1	TRINITY_DN108015_c0_g1	i2	0	7.472	Embryo-specific protein 3, (ATS3) [Arabidopsis thaliana]	17	43	1
1757	NP_001327475.1	TRINITY_DN108046_c0_g2	i1	2.609	0.121	Protein phosphatase 2C family protein [Arabidopsis thaliana]	205	309	1
1758	NP_172571.1	TRINITY_DN108074_c0_g1	i1	0	19.651	HSP40/DnaJ peptide-binding protein [Arabidopsis thaliana]	14	38	1
1759	NP_563821.2	TRINITY_DN108074_c0_g1	i2	0	19.651	ALBINA 1 [Arabidopsis thaliana]	20	67	1
1760	NP_201260.1	TRINITY_DN108029_c0_g2	i1	0	5.567	loricrin-like protein [Arabidopsis thaliana]	13	47	1
1761	NP_189551.1	TRINITY_DN150543_c0_g1	i1	0	13.159	glycine-rich protein [Arabidopsis thaliana]	17	49	1
1762	NP_850861.2	TRINITY_DN122000_c0_g1	i1	0.343	11.818	Ca2+regulated serine-threonine protein kinase family protein [Arabidopsis thaliana]	15	41	1
1763	NP_195036.1	TRINITY_DN122000_c0_g1	i2	0.343	11.818	protein phosphatase [Arabidopsis thaliana]	13	35	1
1764	NP_001329944.1	TRINITY_DN122056_c0_g1	i1	0.037	5.527	hypothetical protein AT4G09035, partial [Arabidopsis thaliana]	25	60	1
1765	NP_173664.1	TRINITY_DN122056_c0_g1	i2	0.037	5.527	Cupredoxin superfamily protein [Arabidopsis thaliana]	55	90	1
1766	NP_195392.2	TRINITY_DN122094_c0_g1	i1	0	11.603	homeobox protein 40 [Arabidopsis thaliana]	106	210	1
1767	NP_181250.1	TRINITY_DN122038_c0_g1	i1	0	2.012	Peroxidase superfamily protein [Arabidopsis thaliana]	198	287	1
1768	NP_567366.1	TRINITY_DN122065_c0_g1	i1	0	5.138	Nodulin MtN3 family protein [Arabidopsis thaliana]	104	207	1
1769	NP_201547.1	TRINITY_DN122064_c0_g1	i1	0.119	1.449	O-Glycosyl hydrolases family 17 protein [Arabidopsis thaliana]	134	371	1
1770	NP_199704.1	TRINITY_DN122042_c0_g1	i1	0	3.488	hydroxycinnamoyl-CoA shikimate/quinate hydroxycinnamoyl transferase [Arabidopsis thaliana]	128	198	1
1771	NP_199704.1	TRINITY_DN122042_c0_g1	i2	0	3.488	hydroxycinnamoyl-CoA shikimate/quinate hydroxycinnamoyl transferase [Arabidopsis thaliana]	96	153	1
1772	NP_199704.1	TRINITY_DN122042_c0_g1	i3	0	3.488	hydroxycinnamoyl-CoA shikimate/quinate hydroxycinnamoyl transferase [Arabidopsis thaliana]	130	198	1
1773	NP_198877.1	TRINITY_DN109784_c0_g1	i1	0.462	4.413	NAD-dependent glycerol-3-phosphate dehydrogenase family protein [Arabidopsis thaliana]	306	420	1
1774	NP_198877.1	TRINITY_DN109784_c0_g1	i2	0.462	4.413	NAD-dependent glycerol-3-phosphate dehydrogenase family protein [Arabidopsis thaliana]	268	314	1
1775	NP_198877.1	TRINITY_DN109784_c0_g1	i3	0.462	4.413	NAD-dependent glycerol-3-phosphate dehydrogenase family protein [Arabidopsis thaliana]	306	394	1
1776	NP_198877.1	TRINITY_DN109784_c0_g1	i4	0.462	4.413	NAD-dependent glycerol-3-phosphate dehydrogenase family protein [Arabidopsis thaliana]	268	340	1
1777	NP_001319042.1	TRINITY_DN109786_c0_g2	i1	0	2.052	Riboflavin synthase-like superfamily protein [Arabidopsis thaliana]	252	376	1
1778	NP_001319042.1	TRINITY_DN109786_c0_g2	i2	0	2.052	Riboflavin synthase-like superfamily protein [Arabidopsis thaliana]	359	532	1
1779	NP_001332424.1	TRINITY_DN109798_c0_g2	i1	0	3.528	myo-inositol oxygenase 5 [Arabidopsis thaliana]	51	61	1
1780	NP_001332424.1	TRINITY_DN109798_c0_g2	i2	0	3.528	myo-inositol oxygenase 5 [Arabidopsis thaliana]	100	118	1
1781	NP_001189601.1	TRINITY_DN109703_c1_g1	i1	0.045	4.869	transmembrane protein [Arabidopsis thaliana]	16	47	1
1782	NP_200285.1	TRINITY_DN125149_c0_g1	i1	0	10.597	seed storage albumin 5 [Arabidopsis thaliana]	15	55	1
1783	NP_194447.1	TRINITY_DN125149_c0_g1	i2	0	10.597	seed storage albumin 4 [Arabidopsis thaliana]	18	59	1
1784	NP_176603.1	TRINITY_DN125149_c0_g2	i1	0	4.078	Leucine-rich repeat protein kinase family protein [Arabidopsis thaliana]	22	57	1
1785	NP_200285.1	TRINITY_DN125149_c0_g3	i1	0	9.618	seed storage albumin 5 [Arabidopsis thaliana]	15	65	1
1786	NP_176603.1	TRINITY_DN125149_c0_g4	i1	0	3.045	Leucine-rich repeat protein kinase family protein [Arabidopsis thaliana]	22	57	1
1787	NP_680579.2	TRINITY_DN125145_c0_g1	i1	0.142	4.279	RING/U-box superfamily protein [Arabidopsis thaliana]	76	201	1
1788	NP_680579.2	TRINITY_DN125145_c0_g1	i2	0.142	4.279	RING/U-box superfamily protein [Arabidopsis thaliana]	76	201	1
1789	NP_173734.1	TRINITY_DN125156_c2_g1	i1	7.015	48.062	Plant invertase/pectin methylesterase inhibitor superfamily protein [Arabidopsis thaliana]	96	175	1
1790	NP_173734.1	TRINITY_DN125156_c2_g2	i1	0	5.768	Plant invertase/pectin methylesterase inhibitor superfamily protein [Arabidopsis thaliana]	79	192	1
1791	NP_198633.1	TRINITY_DN125102_c0_g2	i1	0	2.857	Bifunctional inhibitor/lipid-transfer protein/seed storage 2S albumin superfamily protein [Arabidopsis thaliana]	34	77	1
1792	NP_199759.1	TRINITY_DN125143_c0_g1	i1	6.352	0.309	Ca2+-binding protein 1 [Arabidopsis thaliana]	73	161	1
1793	NP_171994.1	TRINITY_DN125131_c0_g1	i1	0	12.247	ethylene-forming enzyme [Arabidopsis thaliana]	32	41	1
1794	NP_171994.1	TRINITY_DN125131_c1_g1	i1	0.499	16.351	ethylene-forming enzyme [Arabidopsis thaliana]	229	313	1
1795	NP_196153.1	TRINITY_DN126880_c0_g1	i1	1.67	15.667	Peroxidase superfamily protein [Arabidopsis thaliana]	228	301	1
1796	NP_177313.1	TRINITY_DN126841_c0_g1	i1	0.738	11.147	Peroxidase superfamily protein [Arabidopsis thaliana]	202	346	1
1797	NP_564216.1	TRINITY_DN126848_c0_g1	i1	0	2.106	NAD(P)-binding Rossmann-fold superfamily protein [Arabidopsis thaliana]	83	252	1
1798	NP_568038.1	TRINITY_DN126837_c0_g3	i1	0.075	9.457	transport/golgi organization-like protein (DUF833) [Arabidopsis thaliana]	21	28	1
1799	NP_568038.1	TRINITY_DN126837_c0_g3	i2	0.075	9.457	transport/golgi organization-like protein (DUF833) [Arabidopsis thaliana]	123	270	1
1800	NP_568038.1	TRINITY_DN126837_c0_g3	i3	0.075	9.457	transport/golgi organization-like protein (DUF833) [Arabidopsis thaliana]	115	231	1
1801	NP_568038.1	TRINITY_DN126837_c0_g3	i4	0.075	9.457	transport/golgi organization-like protein (DUF833) [Arabidopsis thaliana]	21	28	1
1802	NP_001328090.1	TRINITY_DN126872_c0_g1	i1	0.417	7.418	glycosyl hydrolase 9C3 [Arabidopsis thaliana]	50	59	1
1803	NP_001328090.1	TRINITY_DN126872_c0_g1	i2	0.417	7.418	glycosyl hydrolase 9C3 [Arabidopsis thaliana]	35	46	1
1804	NP_176621.1	TRINITY_DN126872_c0_g1	i3	0.417	7.418	glycosyl hydrolase 9C2 [Arabidopsis thaliana]	325	400	1
1805	NP_176621.1	TRINITY_DN126872_c0_g1	i4	0.417	7.418	glycosyl hydrolase 9C2 [Arabidopsis thaliana]	323	400	1
1806	NP_201041.1	TRINITY_DN126817_c1_g1	i1	0.462	9.081	Plant invertase/pectin methylesterase inhibitor superfamily protein [Arabidopsis thaliana]	61	164	1
1807	NP_201042.2	TRINITY_DN126817_c1_g1	i2	0.462	9.081	Plant invertase/pectin methylesterase inhibitor superfamily protein [Arabidopsis thaliana]	65	167	1
1808	NP_196204.1	TRINITY_DN126899_c0_g1	i1	0.343	7.217	plant intracellular ras group-related LRR 1 [Arabidopsis thaliana]	193	462	1
1809	NP_085577.1	TRINITY_DN126886_c0_g1	i1	0	1.234	hypothetical protein ArthMp102 (mitochondrion) [Arabidopsis thaliana]	17	47	1
1810	NP_190416.1	TRINITY_DN126847_c0_g1	i1	0.067	87.619	GDSL-like Lipase/Acylhydrolase superfamily protein [Arabidopsis thaliana]	206	354	1
1811	NP_001327919.1	TRINITY_DN126857_c0_g2	i1	2.169	0	hypothetical protein AT3G63093 [Arabidopsis thaliana]	16	36	1
1812	NP_199194.1	TRINITY_DN102996_c0_g2	i1	2.102	0	Stabilizer of iron transporter SufD / Polynucleotidyl transferase [Arabidopsis thaliana]	37	70	1
1813	NP_193946.3	TRINITY_DN102991_c0_g1	i1	0	2.924	UBA/UBX domain protein [Arabidopsis thaliana]	14	31	1
1814	NP_564103.1	TRINITY_DN102907_c0_g2	i1	0	29.148	RING/FYVE/PHD zinc finger superfamily protein [Arabidopsis thaliana]	16	38	1
1815		TRINITY_DN102953_c0_g2	i1	0	3.702	no_hits_found
1816	NP_001318364.1	TRINITY_DN127310_c0_g1	i1	0.209	11.522	Aldolase superfamily protein [Arabidopsis thaliana]	99	137	1
1817	NP_173391.2	TRINITY_DN127380_c0_g1	i1	0	11.818	defensin-like protein [Arabidopsis thaliana]	31	78	1
1818	NP_173391.2	TRINITY_DN127380_c0_g1	i2	0	11.818	defensin-like protein [Arabidopsis thaliana]	31	78	1
1819	NP_200800.1	TRINITY_DN127336_c0_g1	i1	0	14.581	Cysteine/Histidine-rich C1 domain family protein [Arabidopsis thaliana]	10	21	1
1820	NP_200800.1	TRINITY_DN127336_c0_g1	i2	0	14.581	Cysteine/Histidine-rich C1 domain family protein [Arabidopsis thaliana]	10	21	1
1821	NP_200800.1	TRINITY_DN127336_c0_g1	i3	0	14.581	Cysteine/Histidine-rich C1 domain family protein [Arabidopsis thaliana]	10	21	1
1822	NP_566038.1	TRINITY_DN127376_c0_g1	i1	0.075	3.783	Plant invertase/pectin methylesterase inhibitor superfamily [Arabidopsis thaliana]	191	338	1
1823	NP_566038.1	TRINITY_DN127376_c0_g1	i2	0.075	3.783	Plant invertase/pectin methylesterase inhibitor superfamily [Arabidopsis thaliana]	48	62	1
1824	NP_566038.1	TRINITY_DN127376_c0_g1	i3	0.075	3.783	Plant invertase/pectin methylesterase inhibitor superfamily [Arabidopsis thaliana]	144	279	1
1825	NP_566038.1	TRINITY_DN127376_c0_g1	i4	0.075	3.783	Plant invertase/pectin methylesterase inhibitor superfamily [Arabidopsis thaliana]	162	223	1
1826	NP_187720.1	TRINITY_DN127353_c0_g1	i1	0.388	8.96	LOB domain-containing protein 21 [Arabidopsis thaliana]	88	129	1
1827	NP_199032.2	TRINITY_DN127337_c0_g1	i1	0	39.745	SGNH hydrolase-type esterase superfamily protein [Arabidopsis thaliana]	145	335	1
1828	NP_199032.2	TRINITY_DN127337_c0_g1	i2	0	39.745	SGNH hydrolase-type esterase superfamily protein [Arabidopsis thaliana]	154	338	1
1829	NP_199408.1	TRINITY_DN127337_c0_g1	i3	0	39.745	GDSL-like Lipase/Acylhydrolase superfamily protein [Arabidopsis thaliana]	47	95	1
1830	NP_199408.1	TRINITY_DN127337_c0_g1	i4	0	39.745	GDSL-like Lipase/Acylhydrolase superfamily protein [Arabidopsis thaliana]	105	214	1
1831	NP_179254.2	TRINITY_DN127356_c0_g2	i1	0	9.604	Pollen Ole e 1 allergen and extensin family protein [Arabidopsis thaliana]	58	127	1
1832	NP_179283.2	TRINITY_DN127344_c0_g2	i1	0	4.842	basic helix-loop-helix (bHLH) DNA-binding superfamily protein [Arabidopsis thaliana]	239	592	1
1833	NP_001322055.1	TRINITY_DN127344_c0_g2	i2	0	4.842	BSD domain (BTF2-like transcription factors, Synapse-associated proteins and DOS2-like proteins) [Arabidopsis thaliana]	13	22	1
1834	NP_179283.2	TRINITY_DN127344_c0_g2	i3	0	4.842	basic helix-loop-helix (bHLH) DNA-binding superfamily protein [Arabidopsis thaliana]	239	592	1
1835	NP_085498.1	TRINITY_DN127313_c2_g1	i1	1.692	0.054	hypothetical protein ArthMp028 (mitochondrion) [Arabidopsis thaliana]	24	79	1
1836	NP_085530.1	TRINITY_DN127313_c2_g1	i2	1.692	0.054	hypothetical protein ArthMp063 (mitochondrion) [Arabidopsis thaliana]	36	90	1
1837	NP_191845.2	TRINITY_DN127395_c0_g1	i1	0.067	1.945	alpha/beta-Hydrolases superfamily protein [Arabidopsis thaliana]	241	347	1
1838	NP_191845.2	TRINITY_DN127395_c0_g1	i2	0.067	1.945	alpha/beta-Hydrolases superfamily protein [Arabidopsis thaliana]	103	140	1
1839	NP_194300.1	TRINITY_DN127358_c0_g1	i1	3.071	68.035	beta-hydroxylase 1 [Arabidopsis thaliana]	171	213	1
1840	NP_194300.1	TRINITY_DN127358_c0_g1	i2	3.071	68.035	beta-hydroxylase 1 [Arabidopsis thaliana]	171	213	1
1841	NP_179851.2	TRINITY_DN127346_c0_g1	i1	0.075	10.101	DNA-binding protein, putative (duplicated DUF1399) [Arabidopsis thaliana]	201	388	1
1842	NP_566493.1	TRINITY_DN127372_c2_g2	i1	6.262	0	Nodulin MtN3 family protein [Arabidopsis thaliana]	36	51	1
1843	NP_001323978.1	TRINITY_DN127303_c0_g1	i1	0	5.835	UDP-Glycosyltransferase superfamily protein [Arabidopsis thaliana]	167	337	1
1844	NP_001323978.1	TRINITY_DN127303_c0_g1	i2	0	5.835	UDP-Glycosyltransferase superfamily protein [Arabidopsis thaliana]	193	397	1
1845	NP_194607.1	TRINITY_DN127375_c0_g1	i1	0	4.239	GDSL-like Lipase/Acylhydrolase superfamily protein [Arabidopsis thaliana]	233	342	1
1846	NP_001322102.1	TRINITY_DN127391_c0_g1	i1	2.147	20.389	RNI-like superfamily protein [Arabidopsis thaliana]	123	189	1
1847	NP_565147.1	TRINITY_DN127391_c0_g1	i2	2.147	20.389	RNI-like superfamily protein [Arabidopsis thaliana]	240	355	1
1848	NP_565147.1	TRINITY_DN127391_c0_g1	i3	2.147	20.389	RNI-like superfamily protein [Arabidopsis thaliana]	240	355	1
1849	NP_192169.1	TRINITY_DN104819_c0_g1	i1	0	1.422	Seven transmembrane MLO family protein [Arabidopsis thaliana]	43	91	1
1850	NP_563801.1	TRINITY_DN104821_c0_g1	i1	0	2.468	GTP binding Elongation factor Tu family protein [Arabidopsis thaliana]	269	366	1
1851	NP_564693.1	TRINITY_DN104834_c0_g1	i1	0.06	1.1	RING/U-box superfamily protein [Arabidopsis thaliana]	143	320	1
1852	NP_001032125.1	TRINITY_DN104895_c0_g1	i1	6.501	0	Putative membrane lipoprotein [Arabidopsis thaliana]	15	35	1
1853	NP_197943.1	TRINITY_DN104814_c0_g1	i1	0	2.388	BURP domain-containing protein [Arabidopsis thaliana]	119	247	1
1854	NP_001327472.1	TRINITY_DN104814_c1_g1	i1	0	6.17	tubulin-tyrosine ligase [Arabidopsis thaliana]	16	44	1
1855	NP_001327472.1	TRINITY_DN104814_c1_g1	i2	0	6.17	tubulin-tyrosine ligase [Arabidopsis thaliana]	17	53	1
1856	NP_175103.2	TRINITY_DN104832_c0_g1	i1	1.841	0	Peptidase M20/M25/M40 family protein [Arabidopsis thaliana]	254	384	1
1857	NP_172923.3	TRINITY_DN120095_c0_g1	i1	0	1.167	purple acid phosphatase 3 [Arabidopsis thaliana]	186	306	1
1858	NP_001189905.1	TRINITY_DN120006_c0_g1	i1	0.075	3.099	WUS-interacting protein 2 [Arabidopsis thaliana]	11	21	1
1859	NP_001189905.1	TRINITY_DN120006_c0_g1	i2	0.075	3.099	WUS-interacting protein 2 [Arabidopsis thaliana]	11	21	1
1860		TRINITY_DN120006_c1_g1	i1	0.119	10.677	no_hits_found
1861	NP_565176.1	TRINITY_DN120072_c0_g1	i1	3.228	20.228	general regulatory factor 2 [Arabidopsis thaliana]	220	255	1
1862	NP_565176.1	TRINITY_DN120072_c0_g1	i2	3.228	20.228	general regulatory factor 2 [Arabidopsis thaliana]	47	56	1
1863	NP_565176.1	TRINITY_DN120072_c0_g1	i3	3.228	20.228	general regulatory factor 2 [Arabidopsis thaliana]	217	252	1
1864	NP_171779.1	TRINITY_DN120019_c0_g1	i1	0	1.033	cellulase 2 [Arabidopsis thaliana]	270	455	1
1865	NP_171779.1	TRINITY_DN120019_c0_g1	i2	0	1.033	cellulase 2 [Arabidopsis thaliana]	283	462	1
1866	NP_567486.1	TRINITY_DN120054_c0_g1	i1	2.341	0.121	cAMP-regulated phosphoprotein 19-related protein [Arabidopsis thaliana]	17	51	1
1867	NP_567486.1	TRINITY_DN120054_c0_g1	i2	2.341	0.121	cAMP-regulated phosphoprotein 19-related protein [Arabidopsis thaliana]	17	51	1
1868	NP_001189674.1	TRINITY_DN100979_c0_g1	i1	0	8.317	avirulence induced family protein [Arabidopsis thaliana]	13	24	1
1869	NP_001189674.1	TRINITY_DN100979_c0_g2	i1	0	8.974	avirulence induced family protein [Arabidopsis thaliana]	13	24	1
1870	NP_181976.1	TRINITY_DN100945_c0_g1	i1	0	30.235	beta glucosidase 17 [Arabidopsis thaliana]	214	489	1
1871	NP_849529.1	TRINITY_DN100929_c0_g2	i1	0.045	1.838	Histone superfamily protein [Arabidopsis thaliana]	14	22	1
1872	NP_973437.1	TRINITY_DN130993_c1_g2	i1	4.22	43.622	hypothetical protein AT2G07776 [Arabidopsis thaliana]	19	39	1
1873	NP_173978.1	TRINITY_DN130930_c0_g1	i1	0.06	11.912	beta glucosidase 40 [Arabidopsis thaliana]	356	482	1
1874	NP_566791.2	TRINITY_DN130977_c0_g1	i1	0	4.842	O-fucosyltransferase family protein [Arabidopsis thaliana]	15	45	1
1875	NP_001117476.1	TRINITY_DN130977_c0_g1	i2	0	4.842	HSP20-like chaperones superfamily protein [Arabidopsis thaliana]	12	28	1
1876	NP_175759.1	TRINITY_DN130977_c0_g1	i3	0	4.842	HSP20-like chaperones superfamily protein [Arabidopsis thaliana]	54	181	1
1877	NP_191509.2	TRINITY_DN130935_c5_g1	i1	0	4.601	Integral membrane HRF1 family protein [Arabidopsis thaliana]	15	49	1
1878	NP_564610.1	TRINITY_DN130935_c5_g2	i1	4.272	0.121	transmembrane protein [Arabidopsis thaliana]	9	18	1
1879	NP_564610.1	TRINITY_DN130935_c5_g2	i2	4.272	0.121	transmembrane protein [Arabidopsis thaliana]	10	24	1
1880	NP_564610.1	TRINITY_DN130935_c5_g2	i3	4.272	0.121	transmembrane protein [Arabidopsis thaliana]	10	24	1
1881	NP_001326097.1	TRINITY_DN130909_c0_g2	i1	0.231	2.495	Transducin/WD40 repeat-like superfamily protein [Arabidopsis thaliana]	275	553	1
1882	NP_001326097.1	TRINITY_DN130909_c0_g2	i2	0.231	2.495	Transducin/WD40 repeat-like superfamily protein [Arabidopsis thaliana]	57	100	1
1883	NP_001326097.1	TRINITY_DN130909_c0_g2	i3	0.231	2.495	Transducin/WD40 repeat-like superfamily protein [Arabidopsis thaliana]	247	508	1
1884	NP_180444.2	TRINITY_DN130998_c0_g1	i1	0.417	6.546	P-hydroxybenzoic acid efflux pump subunit [Arabidopsis thaliana]	291	792	1
1885	NP_176128.1	TRINITY_DN130901_c0_g1	i1	0	3.595	PLAC8 family protein [Arabidopsis thaliana]	21	49	1
1886	NP_001324970.1	TRINITY_DN130952_c3_g1	i1	0	3.152	Transmembrane amino acid transporter family protein [Arabidopsis thaliana]	98	120	1
1887	NP_565882.1	TRINITY_DN130952_c4_g1	i1	0.157	4.373	Transmembrane amino acid transporter family protein [Arabidopsis thaliana]	149	199	1
1888	NP_565882.1	TRINITY_DN130952_c4_g1	i2	0.157	4.373	Transmembrane amino acid transporter family protein [Arabidopsis thaliana]	145	186	1
1889	NP_001324970.1	TRINITY_DN130952_c5_g2	i1	0	5.553	Transmembrane amino acid transporter family protein [Arabidopsis thaliana]	57	79	1
1890	NP_191984.1	TRINITY_DN142618_c0_g2	i1	0	3.877	S-adenosyl-L-methionine-dependent methyltransferases superfamily protein [Arabidopsis thaliana]	17	36	1
1891	NP_187709.5	TRINITY_DN179867_c0_g2	i1	0	1.113	PLAC8 family protein [Arabidopsis thaliana]	95	163	1
1892	NP_974011.1	TRINITY_DN113591_c0_g1	i1	0.611	9.993	hypothetical protein AT1G52855 [Arabidopsis thaliana]	47	68	1
1893	NP_179096.1	TRINITY_DN113528_c0_g1	i1	0	2.736	Gibberellin-regulated family protein [Arabidopsis thaliana]	27	63	1
1894	NP_176458.1	TRINITY_DN113536_c0_g3	i1	0.067	2.173	beta vacuolar processing enzyme [Arabidopsis thaliana]	141	226	1
1895	NP_192914.1	TRINITY_DN113587_c0_g1	i1	0	8.37	Galactose oxidase/kelch repeat superfamily protein [Arabidopsis thaliana]	12	26	1
1896	NP_177686.1	TRINITY_DN113539_c0_g1	i1	0	1.073	salt tolerance homolog2 [Arabidopsis thaliana]	94	196	1
1897	NP_563933.1	TRINITY_DN113518_c0_g1	i1	0.201	3.783	ABI five binding protein 2 [Arabidopsis thaliana]	77	221	1
1898		TRINITY_DN113599_c0_g2	i1	0	7.029	no_hits_found
1899	NP_200227.1	TRINITY_DN113557_c0_g1	i1	0	42.052	O-methyltransferase 1 [Arabidopsis thaliana]	177	352	1
1900	NP_195409.1	TRINITY_DN113506_c0_g1	i1	70.763	5.862	Cystathionine beta-synthase (CBS) family protein [Arabidopsis thaliana]	133	177	1
1901	NP_001323161.1	TRINITY_DN113522_c0_g2	i1	0	0.604	Phosphatidylinositol 3- and 4-kinase family protein [Arabidopsis thaliana]	314	452	1
1902	NP_001332668.1	TRINITY_DN113577_c0_g1	i1	0	1.462	cytochrome P450, family 716, subfamily A, polypeptide 1 [Arabidopsis thaliana]	146	280	1
1903	NP_001078170.1	TRINITY_DN134418_c7_g6	i1	2.639	0	RHOMBOID-like protein 14 [Arabidopsis thaliana]	19	58	1
1904	NP_568199.1	TRINITY_DN134435_c0_g1	i1	0.045	3.313	D111/G-patch domain-containing protein [Arabidopsis thaliana]	20	54	1
1905	NP_001189829.1	TRINITY_DN134435_c0_g2	i1	0.365	18.94	ARM repeat superfamily protein [Arabidopsis thaliana]	14	39	1
1906	NP_565054.1	TRINITY_DN134435_c0_g3	i1	0	8.303	Low PSII Accumulation 3 [Arabidopsis thaliana]	17	50	1
1907	NP_189209.2	TRINITY_DN134466_c1_g2	i1	0	15.225	Terpenoid cyclases/Protein prenyltransferases superfamily protein [Arabidopsis thaliana]	13	32	1
1908	NP_199310.1	TRINITY_DN134466_c1_g3	i1	0	6.318	Protein with RNI-like/FBD-like domain [Arabidopsis thaliana]	11	22	1
1909	NP_199310.1	TRINITY_DN134466_c1_g4	i1	0	26.975	Protein with RNI-like/FBD-like domain [Arabidopsis thaliana]	10	22	1
1910	NP_199484.1	TRINITY_DN134466_c1_g2	i2	0	15.225	AIG2-like (avirulence induced gene) family protein [Arabidopsis thaliana]	17	46	1
1911	NP_199310.1	TRINITY_DN134466_c1_g4	i2	0	26.975	Protein with RNI-like/FBD-like domain [Arabidopsis thaliana]	10	22	1
1912	NP_566111.1	TRINITY_DN134466_c1_g7	i1	0	41.502	Transducin/WD40 repeat-like superfamily protein [Arabidopsis thaliana]	13	33	1
1913	NP_196007.1	TRINITY_DN134466_c1_g7	i2	0	41.502	Glutaredoxin family protein [Arabidopsis thaliana]	13	48	1
1914	NP_001117620.1	TRINITY_DN134466_c1_g7	i3	0	41.502	transmembrane protein [Arabidopsis thaliana]	9	25	1
1915	NP_199672.2	TRINITY_DN134466_c1_g7	i4	0	41.502	myb-like protein X [Arabidopsis thaliana]	21	65	1
1916	NP_566111.1	TRINITY_DN134466_c1_g7	i5	0	41.502	Transducin/WD40 repeat-like superfamily protein [Arabidopsis thaliana]	13	33	1
1917	NP_001330386.1	TRINITY_DN134466_c1_g8	i1	0.052	18.31	NPR1-like protein 3 [Arabidopsis thaliana]	14	41	1
1918	NP_001330386.1	TRINITY_DN134466_c1_g8	i2	0.052	18.31	NPR1-like protein 3 [Arabidopsis thaliana]	14	41	1
1919	NP_198684.1	TRINITY_DN134466_c1_g9	i1	0	10.798	Galactose oxidase/kelch repeat superfamily protein [Arabidopsis thaliana]	13	56	1
1920	NP_001330386.1	TRINITY_DN134466_c1_g11	i1	0	4.507	NPR1-like protein 3 [Arabidopsis thaliana]	14	41	1
1921	NP_849542.2	TRINITY_DN134466_c1_g12	i1	0.134	10.798	flowering time control protein FCA [Arabidopsis thaliana]	20	62	1
1922	NP_566687.1	TRINITY_DN134466_c1_g14	i1	0	7.512	transmembrane protein, putative (DUF679 domain membrane protein 2) [Arabidopsis thaliana]	17	62	1
1923	NP_191222.1	TRINITY_DN134446_c1_g1	i1	0	2.025	cytochrome P450, family 94, subfamily D, polypeptide 2 [Arabidopsis thaliana]	252	446	1
1924	NP_191222.1	TRINITY_DN134446_c1_g2	i1	0	9.363	cytochrome P450, family 94, subfamily D, polypeptide 2 [Arabidopsis thaliana]	265	480	1
1925	NP_001190006.1	TRINITY_DN134490_c10_g5	i1	0	7.431	HOPM interactor 7 [Arabidopsis thaliana]	13	32	1
1926	NP_197298.1	TRINITY_DN134490_c10_g5	i2	0	7.431	Disease resistance protein (TIR-NBS-LRR class) family [Arabidopsis thaliana]	17	47	1
1927		TRINITY_DN134490_c10_g5	i3	0	7.431	no_hits_found
1928	NP_565207.1	TRINITY_DN134490_c10_g5	i4	0	7.431	centrosomal protein [Arabidopsis thaliana]	17	64	1
1929		TRINITY_DN134490_c10_g5	i5	0	7.431	no_hits_found
1930	NP_193441.5	TRINITY_DN134490_c10_g5	i6	0	7.431	Histone H3 K4-specific methyltransferase SET7/9 family protein [Arabidopsis thaliana]	13	38	1
1931	NP_173433.1	TRINITY_DN134490_c10_g5	i7	0	7.431	C-8,7 sterol isomerase [Arabidopsis thaliana]	11	40	1
1932	NP_173433.1	TRINITY_DN134490_c10_g5	i8	0	7.431	C-8,7 sterol isomerase [Arabidopsis thaliana]	11	40	1
1933	NP_194344.2	TRINITY_DN124635_c2_g1	i1	0.373	7.257	beta-galactosidase 12 [Arabidopsis thaliana]	80	137	1
1934	NP_194344.2	TRINITY_DN124635_c2_g1	i2	0.373	7.257	beta-galactosidase 12 [Arabidopsis thaliana]	151	253	1
1935	NP_197229.1	TRINITY_DN124685_c0_g1	i1	0	8.156	Protein prenylyltransferase superfamily protein [Arabidopsis thaliana]	18	47	1
1936	NP_197229.1	TRINITY_DN124685_c0_g1	i2	0	8.156	Protein prenylyltransferase superfamily protein [Arabidopsis thaliana]	18	47	1
1937	KVI02089.1	TRINITY_DN124636_c0_g1	i1	0.544	8.773	hypothetical protein Ccrd_019655 [Cynara cardunculus var. scolymus]	0.11	0.033	0.64
1938	KVI02089.1	TRINITY_DN124636_c0_g1	i2	0.544	8.773	hypothetical protein Ccrd_019655 [Cynara cardunculus var. scolymus]	0.11	0.029	0.67
1939	NP_194388.2	TRINITY_DN124687_c0_g1	i1	3.258	0.067	RING/U-box superfamily protein [Arabidopsis thaliana]	16	46	1
1940	NP_195341.2	TRINITY_DN124687_c1_g1	i1	0.037	1.328	Leucine-rich receptor-like protein kinase family protein [Arabidopsis thaliana]	466	825	1
1941	NP_179996.1	TRINITY_DN124669_c0_g1	i1	0	11.898	NAD(P)-binding Rossmann-fold superfamily protein [Arabidopsis thaliana]	41	73	1
1942	NP_179996.1	TRINITY_DN124669_c0_g1	i2	0	11.898	NAD(P)-binding Rossmann-fold superfamily protein [Arabidopsis thaliana]	50	92	1
1943	NP_179996.1	TRINITY_DN124669_c0_g1	i3	0	11.898	NAD(P)-binding Rossmann-fold superfamily protein [Arabidopsis thaliana]	41	73	1
1944	NP_179996.1	TRINITY_DN124669_c0_g1	i4	0	11.898	NAD(P)-binding Rossmann-fold superfamily protein [Arabidopsis thaliana]	50	92	1
1945	NP_192027.1	TRINITY_DN124658_c0_g1	i1	0	5.406	XH/XS domain-containing protein [Arabidopsis thaliana]	15	38	1
1946	NP_001118628.1	TRINITY_DN124693_c0_g2	i1	3.481	0.027	transcription factor-like protein [Arabidopsis thaliana]	76	249	1
1947	NP_001118628.1	TRINITY_DN124693_c0_g2	i2	3.481	0.027	transcription factor-like protein [Arabidopsis thaliana]	76	249	1
1948	NP_197744.1	TRINITY_DN124663_c0_g1	i1	0	4.641	carboxyesterase 18 [Arabidopsis thaliana]	109	202	1
1949	NP_849913.2	TRINITY_DN134187_c2_g2	i1	0	7.431	TOPLESS-related 1 [Arabidopsis thaliana]	107	140	1
1950	NP_566899.1	TRINITY_DN134133_c8_g1	i1	2.818	0.027	transmembrane protein [Arabidopsis thaliana]	179	361	1
1951	NP_176510.1	TRINITY_DN134130_c2_g1	i1	1.782	17.961	Transcription elongation factor Spt6 [Arabidopsis thaliana]	11	28	1
1952	NP_195479.1	TRINITY_DN134118_c0_g1	i1	74.207	5.258	calcium ATPase 2 [Arabidopsis thaliana]	794	1015	1
1953	NP_195479.1	TRINITY_DN134118_c0_g1	i2	74.207	5.258	calcium ATPase 2 [Arabidopsis thaliana]	794	1015	1
1954	NP_195479.1	TRINITY_DN134118_c0_g1	i3	74.207	5.258	calcium ATPase 2 [Arabidopsis thaliana]	794	1015	1
1955	NP_195479.1	TRINITY_DN134118_c0_g1	i4	74.207	5.258	calcium ATPase 2 [Arabidopsis thaliana]	794	1015	1
1956	NP_195479.1	TRINITY_DN134118_c0_g1	i5	74.207	5.258	calcium ATPase 2 [Arabidopsis thaliana]	794	1015	1
1957	NP_001327662.1	TRINITY_DN134153_c4_g2	i1	0.835	8.974	hypothetical protein AT3G44690 [Arabidopsis thaliana]	11	18	1
1958		TRINITY_DN134153_c4_g2	i2	0.835	8.974	no_hits_found
1959	NP_190136.1	TRINITY_DN134153_c4_g2	i3	0.835	8.974	hypothetical protein AT3G45500 [Arabidopsis thaliana]	9	39	1
1960	NP_177396.1	TRINITY_DN134153_c4_g2	i4	0.835	8.974	PLAT/LH2 domain-containing lipoxygenase family protein [Arabidopsis thaliana]	12	31	1
1961		TRINITY_DN134153_c4_g2	i5	0.835	8.974	no_hits_found
1962	NP_085559.1	TRINITY_DN134153_c4_g2	i6	0.835	8.974	hypothetical protein ArthMp092 (mitochondrion) [Arabidopsis thaliana]	14	42	1
1963		TRINITY_DN134153_c4_g2	i7	0.835	8.974	no_hits_found
1964	NP_566269.1	TRINITY_DN134153_c4_g2	i8	0.835	8.974	hypothetical protein AT3G06070 [Arabidopsis thaliana]	9	21	1
1965	NP_177396.1	TRINITY_DN134153_c4_g2	i9	0.835	8.974	PLAT/LH2 domain-containing lipoxygenase family protein [Arabidopsis thaliana]	12	31	1
1966	NP_198557.1	TRINITY_DN134145_c1_g3	i1	5.748	0.094	hypothetical protein (DUF577) [Arabidopsis thaliana]	12	35	1
1967		TRINITY_DN134145_c1_g3	i2	5.748	0.094	no_hits_found
1968	NP_173981.1	TRINITY_DN134145_c1_g3	i3	5.748	0.094	C2H2-like zinc finger protein [Arabidopsis thaliana]	15	46	1
1969		TRINITY_DN134145_c1_g3	i4	5.748	0.094	no_hits_found
1970	NP_173981.1	TRINITY_DN134145_c1_g3	i5	5.748	0.094	C2H2-like zinc finger protein [Arabidopsis thaliana]	15	46	1
1971		TRINITY_DN134145_c1_g3	i6	5.748	0.094	no_hits_found
1972	NP_173981.1	TRINITY_DN134145_c1_g3	i7	5.748	0.094	C2H2-like zinc finger protein [Arabidopsis thaliana]	15	46	1
1973	NP_174413.2	TRINITY_DN134145_c1_g3	i8	5.748	0.094	Argonaute family protein [Arabidopsis thaliana]	15	42	1
1974	NP_173981.1	TRINITY_DN134145_c1_g3	i9	5.748	0.094	C2H2-like zinc finger protein [Arabidopsis thaliana]	15	46	1
1975	NP_187469.4	TRINITY_DN134145_c1_g3	i10	5.748	0.094	Phototropic-responsive NPH3 family protein [Arabidopsis thaliana]	18	85	1
1976		TRINITY_DN134145_c1_g3	i11	5.748	0.094	no_hits_found
1977	NP_001327526.1	TRINITY_DN112788_c0_g1	i1	0	1.891	Phototropic-responsive NPH3 family protein [Arabidopsis thaliana]	17	35	1
1978		TRINITY_DN112790_c0_g1	i1	0.082	64.856	no_hits_found
1979		TRINITY_DN113346_c0_g1	i1	0	2.777	no_hits_found
1980		TRINITY_DN113346_c0_g1	i2	0	2.777	no_hits_found
1981	NP_175644.1	TRINITY_DN113376_c0_g2	i1	0	8.867	NAD(P)-binding Rossmann-fold superfamily protein [Arabidopsis thaliana]	126	274	1
1982	NP_178769.2	TRINITY_DN113392_c0_g1	i1	0	3.595	ATP synthase subunit C family protein [Arabidopsis thaliana]	22	32	1
1983	NP_190687.2	TRINITY_DN113338_c0_g2	i1	0	1.154	Ribosomal protein L2 family [Arabidopsis thaliana]	166	224	1
1984	NP_172737.2	TRINITY_DN179525_c0_g1	i1	0	1.194	P-loop containing nucleoside triphosphate hydrolases superfamily protein [Arabidopsis thaliana]	25	71	1
1985	NP_172985.1	TRINITY_DN179531_c0_g1	i1	0	1.623	Cystathionine beta-synthase (CBS) protein [Arabidopsis thaliana]	155	295	1
1986	NP_567802.1	TRINITY_DN150817_c0_g1	i1	0.723	37.747	Wound-responsive family protein [Arabidopsis thaliana]	26	83	1
1987	NP_565447.1	TRINITY_DN150855_c0_g1	i1	0	1.972	subtilisin-like serine protease 3 [Arabidopsis thaliana]	21	56	1
1988	NP_196158.1	TRINITY_DN150828_c0_g1	i1	0	1.207	laccase 12 [Arabidopsis thaliana]	171	230	1
1989	NP_197539.1	TRINITY_DN150844_c0_g1	i1	0.447	180.577	Glycosyl hydrolase superfamily protein [Arabidopsis thaliana]	11	24	1
1990	NP_001319198.1	TRINITY_DN165326_c0_g1	i1	0.432	6.72	Tudor/PWWP/MBT superfamily protein [Arabidopsis thaliana]	23	72	1
1991	NP_001190922.1	TRINITY_DN125712_c0_g1	i1	0	3.179	tonoplast monosaccharide transporter2 [Arabidopsis thaliana]	217	365	1
1992		TRINITY_DN125703_c0_g1	i1	1.424	0.027	no_hits_found
1993	NP_565639.1	TRINITY_DN125708_c0_g1	i1	0.291	4.963	hypothetical protein AT2G27180 [Arabidopsis thaliana]	37	122	1
1994	NP_566038.1	TRINITY_DN125727_c0_g2	i1	0	2.71	Plant invertase/pectin methylesterase inhibitor superfamily [Arabidopsis thaliana]	161	327	1
1995	NP_566038.1	TRINITY_DN125727_c0_g2	i2	0	2.71	Plant invertase/pectin methylesterase inhibitor superfamily [Arabidopsis thaliana]	159	327	1
1996	NP_192634.1	TRINITY_DN125733_c0_g1	i1	233.937	6.854	Phosphate-responsive 1 family protein [Arabidopsis thaliana]	205	299	1
1997	NP_192634.1	TRINITY_DN125733_c0_g1	i2	233.937	6.854	Phosphate-responsive 1 family protein [Arabidopsis thaliana]	196	282	1
1998	NP_192634.1	TRINITY_DN125733_c0_g1	i3	233.937	6.854	Phosphate-responsive 1 family protein [Arabidopsis thaliana]	205	299	1
1999	NP_001077851.1	TRINITY_DN125702_c3_g2	i1	0.097	3.984	Lactoylglutathione lyase / glyoxalase I family protein [Arabidopsis thaliana]	83	106	1
[truncated: 3,690 more rows]
