# Supplementary material for: RNA-seq data of control and powdery mildew pathogen (Golovinomyces orontii) treated transcriptomes of Helianthus niveus
Source: Data Brief. 2018 Jan 4;17:210–7. doi: 10.1016/j.dib.2017.12.051 (PMC5988023; doi:10.1016/j.dib.2017.12.051)
Supplement: Supplementary file 3 — Supplementary material [file mmc6.xlsx]

## Sheet: H.niveus_count.matrix.H.niveus_
Id	logFC	logCPM	PValue	FDR	TPM in control	TPM in infected
TRINITY_DN88907_c0_g1	19.7063	10.2636	3.63272e-39	5.50764e-34	0	2071.98
TRINITY_DN177415_c0_g1	14.9312	8.5281	6.67781e-33	5.06218e-28	0.164	4467.12
TRINITY_DN123760_c1_g1	13.623	8.68296	1.37051e-32	6.92619e-28	0.112	1044.58
TRINITY_DN177562_c0_g1	16.8286	7.38592	1.65739e-30	6.28202e-26	0	552.812
TRINITY_DN127528_c2_g23	12.0349	9.36524	2.09829e-30	6.36251e-26	0.075	252.395
TRINITY_DN134614_c0_g1	16.6055	7.16282	7.76639e-30	1.54371e-25	0	287.526
TRINITY_DN140238_c0_g1	16.6021	7.15944	7.95029e-30	1.54371e-25	0	182.965
TRINITY_DN113989_c0_g2	16.5986	7.15592	8.1456e-30	1.54371e-25	0	692.718
TRINITY_DN122635_c1_g1	16.5402	7.09754	1.2202e-29	2.05552e-25	0	506.722
TRINITY_DN124069_c0_g1	16.4855	7.04277	1.78251e-29	2.7025e-25	0	341.329
TRINITY_DN6391_c0_g1	12.3335	7.79268	2.82984e-29	3.80926e-25	0.231	970.036
TRINITY_DN120968_c0_g1	12.1929	7.96436	3.01501e-29	3.80926e-25	0.239	882.792
TRINITY_DN177973_c0_g1	16.3728	6.93007	3.88981e-29	4.53647e-25	0	1261.95
TRINITY_DN124806_c1_g1	16.3458	6.90314	4.68682e-29	5.07556e-25	0	731.873
TRINITY_DN101762_c0_g1	16.2283	6.78558	1.0575e-28	1.06887e-24	0	434.555
TRINITY_DN105899_c0_g1	15.9598	6.5171	6.77901e-28	6.42362e-24	0	75.587
TRINITY_DN87718_c0_g1	15.7545	6.31178	2.80717e-27	2.44495e-23	0	283.26
TRINITY_DN130496_c0_g1	15.7437	6.30097	3.02389e-27	2.44495e-23	0	282.026
TRINITY_DN124806_c0_g2	15.7418	6.29909	3.06401e-27	2.44495e-23	0	142.2
TRINITY_DN134617_c0_g8	10.8822	8.5512	4.34679e-27	3.29513e-23	0.44	661.893
TRINITY_DN46596_c0_g1	12.9877	6.58466	4.66622e-27	3.36883e-23	0.015	124.548
TRINITY_DN111435_c0_g1	15.5438	6.10103	1.20456e-26	8.30115e-23	0	187.029
TRINITY_DN107629_c0_g1	12.8268	6.42379	1.42044e-26	9.36329e-23	0.045	308.049
TRINITY_DN22405_c1_g1	12.7919	6.38895	1.80718e-26	1.14163e-22	0.045	271.604
TRINITY_DN60841_c0_g2	15.4699	6.02714	2.00996e-26	1.21894e-22	0	174.018
TRINITY_DN64751_c0_g1	15.3671	5.92437	4.09229e-26	2.38631e-22	0	62.844
TRINITY_DN106607_c0_g1	11.2136	6.673	6.58e-26	3.69484e-22	0.201	379.853
TRINITY_DN114101_c1_g1	10.1604	10.4801	7.17839e-26	3.88689e-22	0.984	883.088
TRINITY_DN61837_c0_g1	15.2657	5.82295	8.24119e-26	4.30849e-22	0	266.493
TRINITY_DN131121_c1_g2	15.2136	5.7708	1.18224e-25	5.9747e-22	0	189.001
TRINITY_DN87718_c0_g2	12.4936	6.09065	1.42271e-25	6.7529e-22	0.045	242.952
TRINITY_DN140336_c0_g1	15.1829	5.74018	1.46036e-25	6.7529e-22	0	543.288
TRINITY_DN113111_c0_g1	15.1819	5.73913	1.46984e-25	6.7529e-22	0	607.916
TRINITY_DN178120_c0_g1	15.128	5.68524	2.13603e-25	9.52493e-22	0	342.026
TRINITY_DN113944_c0_g1	15.0951	5.65236	2.67925e-25	1.16059e-21	0	270.638
TRINITY_DN116435_c0_g1	15.0413	5.59852	3.88346e-25	1.6355e-21	0	168.813
TRINITY_DN170546_c1_g1	15.0071	5.56436	4.91637e-25	2.01454e-21	0	48.961
TRINITY_DN116866_c0_g1	14.9718	5.52897	6.2752e-25	2.50367e-21	0	239.866
TRINITY_DN81582_c0_g1	14.956	5.51318	7.00768e-25	2.72423e-21	0	385.688
TRINITY_DN177773_c0_g1	14.9454	5.50256	7.54167e-25	2.85852e-21	0	136.888
TRINITY_DN152424_c0_g1	14.9134	5.47064	9.40693e-25	3.47854e-21	0	349.994
TRINITY_DN126847_c0_g1	10.6853	6.45723	1.02382e-24	3.69579e-21	0.067	87.619
TRINITY_DN124769_c0_g3	14.8902	5.4474	1.10366e-24	3.89136e-21	0	83.582
TRINITY_DN60841_c0_g1	11.5288	6.03555	1.24797e-24	4.30016e-21	0.075	176.365
TRINITY_DN140178_c0_g1	14.8474	5.4046	1.48196e-24	4.99295e-21	0	296.808
TRINITY_DN140208_c0_g1	10.262	7.01473	1.98723e-24	6.54973e-21	0.253	246.855
TRINITY_DN82279_c0_g1	12.0359	5.63294	3.36273e-24	1.08475e-20	0.015	54.179
TRINITY_DN124806_c0_g1	14.6786	5.23581	4.75956e-24	1.47717e-20	0	145.513
TRINITY_DN161724_c0_g1	14.6781	5.23532	4.77413e-24	1.47717e-20	0	60.282
TRINITY_DN133226_c1_g3	10.2062	6.64192	5.52646e-24	1.67576e-20	0.119	138.672
TRINITY_DN170500_c0_g1	14.5802	5.13733	9.39072e-24	2.79166e-20	0	94.675
TRINITY_DN100945_c0_g1	14.5093	5.06643	1.53178e-23	4.46607e-20	0	30.235
TRINITY_DN122563_c0_g2	14.4903	5.04745	1.74683e-23	4.997e-20	0	34.165
TRINITY_DN129441_c0_g2	10.5495	5.61014	2.36118e-23	6.62931e-20	0.075	85.097
TRINITY_DN112633_c0_g2	14.4183	4.97542	2.86804e-23	7.90598e-20	0	446.078
TRINITY_DN124166_c0_g1	14.3938	4.95099	3.39832e-23	9.20045e-20	0	25.808
TRINITY_DN140341_c0_g1	10.488	5.54873	3.60818e-23	9.59725e-20	0.06	70.731
TRINITY_DN115229_c0_g1	14.3337	4.89086	5.14054e-23	1.34374e-19	0	271.912
TRINITY_DN128343_c1_g1	11.6346	5.23177	5.36819e-23	1.37946e-19	0.037	137.277
TRINITY_DN113557_c0_g1	14.2886	4.84568	7.0161e-23	1.77288e-19	0	42.052
TRINITY_DN1775_c0_g3	14.2272	4.78428	1.06851e-22	2.57141e-19	0	20.979
TRINITY_DN140261_c0_g8	14.1764	4.73348	1.51982e-22	3.60037e-19	0	76.875
TRINITY_DN128548_c0_g1	14.1701	4.72717	1.58708e-22	3.70184e-19	0	27.713
TRINITY_DN131873_c1_g1	10.0319	5.49196	2.30795e-22	5.3017e-19	0.104	131.657
TRINITY_DN119906_c1_g1	9.86124	5.63378	3.02856e-22	6.85322e-19	0.157	114.796
TRINITY_DN128767_c0_g1	14.0661	4.62316	3.244e-22	7.23277e-19	0	26.989
TRINITY_DN128453_c0_g1	10.6972	5.2042	3.87963e-22	8.52461e-19	0.052	74.071
TRINITY_DN123828_c0_g1	14.031	4.58804	4.12631e-22	8.93712e-19	0	42.468
TRINITY_DN117043_c0_g1	14.0232	4.58029	4.37034e-22	9.33235e-19	0	98.028
TRINITY_DN170698_c0_g1	13.9417	4.49878	7.63495e-22	1.60771e-18	0	179.29
TRINITY_DN124559_c0_g2	13.9384	4.49549	7.83152e-22	1.62651e-18	0	75.077
TRINITY_DN111751_c2_g1	13.9326	4.48971	8.1577e-22	1.67136e-18	0	39.866
TRINITY_DN127528_c2_g1	9.10821	6.70155	9.90521e-22	2.00077e-18	0.805	345.42
TRINITY_DN22405_c0_g1	13.9025	4.45962	1.00295e-21	2.00077e-18	0	90.168
TRINITY_DN127337_c0_g1	13.8847	4.44177	1.13165e-21	2.22821e-18	0	39.745
TRINITY_DN2711_c0_g1	13.864	4.42109	1.30643e-21	2.53937e-18	0	45.674
TRINITY_DN131603_c0_g1	13.8579	4.41501	1.36377e-21	2.61726e-18	0	26.385
TRINITY_DN125845_c0_g1	10.4962	5.00328	1.5531e-21	2.94336e-18	0.045	58.31
TRINITY_DN124559_c0_g1	13.8342	4.39129	1.60479e-21	2.98341e-18	0	69.283
TRINITY_DN132523_c0_g1	13.8333	4.3904	1.61359e-21	2.98341e-18	0	15.641
TRINITY_DN135644_c1_g2	13.8289	4.38597	1.65841e-21	3.02933e-18	0.022	64.628
TRINITY_DN112808_c0_g1	13.8128	4.36987	1.85189e-21	3.34248e-18	0	64.172
TRINITY_DN141099_c0_g2	13.8065	4.36357	1.93612e-21	3.4534e-18	0	87.592
TRINITY_DN129611_c0_g1	9.71046	5.17086	2.11811e-21	3.73409e-18	0.045	30.557
TRINITY_DN112574_c0_g2	13.7819	4.33898	2.29166e-21	3.9936e-18	0	151.925
TRINITY_DN80662_c0_g1	13.7588	4.31584	2.68918e-21	4.63309e-18	0	50.181
TRINITY_DN128138_c0_g1	13.7419	4.29894	3.01946e-21	5.14367e-18	0	40.268
TRINITY_DN128864_c0_g3	13.6861	4.24311	4.44204e-21	7.40073e-18	0	36.177
TRINITY_DN117405_c0_g1	13.6861	4.24311	4.44204e-21	7.40073e-18	0	30.449
TRINITY_DN178380_c0_g1	13.6523	4.20934	5.60633e-21	9.23899e-18	0	303.931
TRINITY_DN130172_c0_g1	13.5991	4.15613	8.08479e-21	1.31801e-17	0	16.11
TRINITY_DN126303_c0_g2	13.5918	4.14881	8.45779e-21	1.36415e-17	0	53.924
TRINITY_DN125377_c0_g2	13.5876	4.14461	8.7358e-21	1.37964e-17	0	96.633
TRINITY_DN119636_c0_g1	13.5876	4.14461	8.7358e-21	1.37964e-17	0	34.205
TRINITY_DN124816_c0_g1	13.5696	4.12664	9.88769e-21	1.54546e-17	0	9.296
TRINITY_DN120807_c0_g1	13.533	4.09	1.27268e-20	1.96892e-17	0	50.423
TRINITY_DN91050_c0_g1	13.492	4.04904	1.68341e-20	2.55225e-17	0	31.804
TRINITY_DN127896_c0_g1	13.4717	4.02869	1.93508e-20	2.90476e-17	0	83.367
TRINITY_DN119847_c0_g1	10.123	4.6304	2.01885e-20	2.99208e-17	0.075	57.076
TRINITY_DN129582_c4_g1	13.4648	4.02184	2.03272e-20	2.99208e-17	0	16.11
TRINITY_DN117123_c0_g1	13.4112	3.96822	2.93155e-20	4.27364e-17	0	30.999
TRINITY_DN132177_c0_g1	13.3432	3.90014	4.66233e-20	6.73205e-17	0	42.83
TRINITY_DN126529_c0_g1	10.5803	4.17766	7.59105e-20	1.08575e-16	0.015	37.68
TRINITY_DN122298_c0_g1	13.2678	3.82476	7.83264e-20	1.10983e-16	0	21.14
TRINITY_DN130196_c0_g1	13.2559	3.8129	8.49353e-20	1.19233e-16	0	10.463
TRINITY_DN132646_c0_g2	13.2493	3.80628	8.91936e-20	1.24063e-16	0	3.421
TRINITY_DN127528_c0_g1	9.02209	4.79573	9.79079e-20	1.34946e-16	0.179	77.706
TRINITY_DN129301_c12_g1	13.2319	3.7889	1.00073e-19	1.36687e-16	0	72.395
TRINITY_DN128166_c0_g1	13.1771	3.73409	1.46211e-19	1.92759e-16	0	16.794
TRINITY_DN121650_c1_g4	13.1771	3.73409	1.46211e-19	1.92759e-16	0	97.787
TRINITY_DN115042_c0_g1	13.1771	3.73409	1.46211e-19	1.92759e-16	0	54.272
TRINITY_DN112790_c0_g1	9.83013	4.33771	1.51553e-19	1.97795e-16	0.082	64.856
TRINITY_DN119065_c0_g1	13.1701	3.72709	1.5264e-19	1.97795e-16	0	11.522
TRINITY_DN130672_c0_g1	13.1687	3.72568	1.53962e-19	1.97818e-16	0	10.959
TRINITY_DN91391_c0_g1	13.1645	3.72146	1.59381e-19	2.03059e-16	0	73.937
TRINITY_DN98360_c0_g1	8.38563	5.81205	1.70269e-19	2.15124e-16	0.239	62.696
TRINITY_DN46596_c0_g2	13.1289	3.6858	2.03734e-19	2.55277e-16	0	16.687
TRINITY_DN178950_c0_g1	13.126	3.68291	2.07387e-19	2.57724e-16	0	68.558
TRINITY_DN120348_c0_g2	8.91136	4.6852	2.09338e-19	2.58034e-16	0.417	158.163
TRINITY_DN127942_c0_g1	13.1056	3.66251	2.37194e-19	2.90011e-16	0	29.752
TRINITY_DN131121_c0_g2	13.0804	3.63734	2.81916e-19	3.39221e-16	0	46.761
TRINITY_DN115727_c0_g1	13.0804	3.63734	2.81916e-19	3.39221e-16	0	61.006
TRINITY_DN117078_c0_g1	13.0654	3.62233	3.11997e-19	3.72461e-16	0	36.727
TRINITY_DN136956_c0_g1	13.0593	3.61628	3.26823e-19	3.87112e-16	0	25.688
TRINITY_DN78556_c0_g1	13.0578	3.61476	3.2988e-19	3.87704e-16	0	33.226
TRINITY_DN128719_c0_g1	9.13971	4.20172	3.8731e-19	4.51698e-16	0.134	60.832
TRINITY_DN113472_c0_g1	13.0334	3.59028	3.90657e-19	4.52124e-16	0	47.498
TRINITY_DN161724_c0_g2	13.0241	3.58099	4.17536e-19	4.79571e-16	0	19.155
TRINITY_DN136338_c0_g1	13.0069	3.56381	4.68474e-19	5.34032e-16	0	61.945
TRINITY_DN80925_c0_g1	13.0053	3.56223	4.73018e-19	5.35188e-16	0	22.884
TRINITY_DN109379_c0_g1	13.0022	3.55908	4.82251e-19	5.41593e-16	0	114.179
TRINITY_DN124773_c0_g1	12.9974	3.55435	5.0132e-19	5.58869e-16	0	14.755
TRINITY_DN150475_c0_g1	9.08612	4.14821	5.59485e-19	6.19158e-16	0.231	100.215
TRINITY_DN1450_c0_g1	12.9799	3.53684	5.63683e-19	6.19283e-16	0	55.587
TRINITY_DN121921_c0_g1	12.9475	3.50445	7.01402e-19	7.65043e-16	0	17.599
TRINITY_DN132411_c0_g1	12.9426	3.49953	7.22894e-19	7.77301e-16	0	9.376
TRINITY_DN120678_c0_g1	12.9426	3.49953	7.22894e-19	7.77301e-16	0	12.032
TRINITY_DN126956_c1_g1	8.02311	6.20062	7.69445e-19	8.21529e-16	0.224	47.337
TRINITY_DN131101_c2_g1	12.9194	3.47634	8.50468e-19	9.01686e-16	0	15.788
TRINITY_DN127766_c0_g1	12.9111	3.46797	9.04535e-19	9.45781e-16	0	12.837
TRINITY_DN96402_c0_g2	12.9077	3.46461	9.23388e-19	9.58882e-16	0	33.843
TRINITY_DN160244_c0_g1	12.9009	3.45786	9.62406e-19	9.85492e-16	0	11.053
TRINITY_DN133547_c7_g4	8.32682	5.21839	9.66492e-19	9.85492e-16	0.119	33.333
TRINITY_DN150216_c0_g1	8.29586	5.31157	9.68514e-19	9.85492e-16	0.499	123.542
TRINITY_DN120980_c0_g1	7.84254	7.12	1.08377e-18	1.09542e-15	2.684	480.524
TRINITY_DN108812_c0_g1	9.5385	4.04637	1.11375e-18	1.11827e-15	0.022	16.097
TRINITY_DN106898_c0_g1	12.865	3.42189	1.23821e-18	1.23505e-15	0	45.714
TRINITY_DN112574_c0_g1	12.8423	3.39917	1.43856e-18	1.42551e-15	0	43.877
TRINITY_DN22040_c0_g2	12.8066	3.36351	1.82935e-18	1.78937e-15	0	18.431
TRINITY_DN119719_c0_g1	12.7884	3.34534	2.09075e-18	2.03194e-15	0	23.957
TRINITY_DN111383_c0_g1	12.7866	3.34351	2.11432e-18	2.04176e-15	0	40.027
TRINITY_DN150664_c0_g1	12.7829	3.33984	2.16234e-18	2.07492e-15	0	109.43
TRINITY_DN134446_c1_g2	12.7811	3.338	2.1868e-18	2.08519e-15	0	9.363
TRINITY_DN131121_c0_g1	12.7645	3.32137	2.44888e-18	2.3205e-15	0	38.779
TRINITY_DN50891_c0_g2	12.7608	3.31764	2.50533e-18	2.35925e-15	0	14.058
TRINITY_DN114168_c0_g1	7.73722	6.83006	2.66291e-18	2.49215e-15	1.782	297.425
TRINITY_DN132995_c9_g4	12.7458	3.30266	2.77773e-18	2.58367e-15	0	19.866
TRINITY_DN129299_c1_g2	12.7325	3.28941	3.04738e-18	2.80012e-15	0	16.982
TRINITY_DN129301_c7_g1	12.7325	3.28941	3.04738e-18	2.80012e-15	0	24.708
TRINITY_DN122954_c0_g1	12.7211	3.27796	3.30706e-18	3.02042e-15	0	27.887
TRINITY_DN124313_c0_g1	10.0198	3.61751	3.53453e-18	3.20885e-15	0.104	58.766
TRINITY_DN129589_c0_g3	12.694	3.25089	3.94947e-18	3.56421e-15	0	8.974
TRINITY_DN114006_c0_g2	12.6901	3.24698	4.04504e-18	3.62885e-15	0	12.515
TRINITY_DN108874_c0_g1	12.6881	3.24502	4.14316e-18	3.69501e-15	0	55.399
TRINITY_DN89939_c0_g1	12.6564	3.21331	5.09128e-18	4.51403e-15	0	11.563
TRINITY_DN132017_c0_g1	12.6484	3.20528	5.41382e-18	4.77209e-15	0	12.072
TRINITY_DN140203_c0_g1	7.88024	5.3084	5.47216e-18	4.79564e-15	0.656	122.012
TRINITY_DN98407_c0_g1	12.6444	3.20124	5.54907e-18	4.83509e-15	0	7.74
TRINITY_DN107403_c0_g1	12.6383	3.19517	5.75898e-18	4.98932e-15	0	11.938
TRINITY_DN131898_c1_g1	12.6281	3.18499	6.20549e-18	5.34561e-15	0	8.612
TRINITY_DN132511_c1_g4	12.6199	3.17679	6.52427e-18	5.58846e-15	0	22.106
TRINITY_DN119852_c0_g1	12.6179	3.17473	6.69038e-18	5.69855e-15	0	23.796
TRINITY_DN178674_c0_g1	12.6137	3.17061	6.86116e-18	5.81136e-15	0	113.79
TRINITY_DN126687_c0_g2	12.6075	3.16441	7.12638e-18	6.00247e-15	0	28.639
TRINITY_DN129111_c0_g1	12.5992	3.15609	7.59384e-18	6.36087e-15	0	15.225
TRINITY_DN125305_c0_g1	9.25576	3.76398	7.69571e-18	6.41078e-15	0.022	12.971
TRINITY_DN123311_c0_g1	12.5909	3.14773	7.99212e-18	6.62132e-15	0	24.024
TRINITY_DN53096_c0_g1	12.5824	3.13932	8.52262e-18	7.02246e-15	0	147.499
TRINITY_DN177864_c0_g1	12.5676	3.12448	9.33154e-18	7.60631e-15	0	28.102
TRINITY_DN112280_c0_g1	12.5676	3.12448	9.33154e-18	7.60631e-15	0	46.251
TRINITY_DN177443_c0_g1	7.5482	6.58441	9.7528e-18	7.90717e-15	7.209	1031.54
TRINITY_DN174680_c0_g1	12.5331	3.08998	1.18273e-17	9.48764e-15	0	25.996
TRINITY_DN108874_c0_g2	12.5287	3.0856	1.21472e-17	9.69294e-15	0	49.537
TRINITY_DN96402_c0_g1	12.5178	3.07462	1.31653e-17	1.04503e-14	0	25.942
TRINITY_DN46807_c0_g1	12.5022	3.05909	1.46716e-17	1.15508e-14	0	52.301
TRINITY_DN112633_c0_g3	9.81151	3.40938	1.4704e-17	1.15508e-14	0.246	188.277
TRINITY_DN86211_c0_g1	12.4955	3.05239	1.52845e-17	1.19449e-14	0	40.899
TRINITY_DN129351_c0_g1	12.4933	3.05015	1.5495e-17	1.20474e-14	0	9.43
TRINITY_DN128444_c0_g1	12.491	3.0479	1.57088e-17	1.21512e-14	0	16.901
TRINITY_DN128576_c0_g1	12.4888	3.04566	1.59257e-17	1.22565e-14	0	8.33
TRINITY_DN122452_c0_g2	12.4684	3.02526	1.82864e-17	1.39319e-14	0	9.095
TRINITY_DN133110_c0_g1	12.4684	3.02526	1.82864e-17	1.39319e-14	0	7.069
TRINITY_DN116394_c0_g3	7.36865	7.32844	1.89856e-17	1.43922e-14	0.872	113.588
TRINITY_DN127528_c1_g1	12.4615	3.01839	1.93363e-17	1.45852e-14	0	83.863
TRINITY_DN123391_c0_g1	9.76706	3.36497	1.97208e-17	1.48016e-14	0.045	36.942
TRINITY_DN107232_c0_g1	12.4569	3.0138	1.9886e-17	1.4852e-14	0	10.302
TRINITY_DN112319_c0_g1	12.45	3.00688	2.07431e-17	1.54162e-14	0	30.624
TRINITY_DN85270_c0_g1	12.4477	3.00457	2.10377e-17	1.55424e-14	0	31.281
TRINITY_DN130847_c1_g5	7.91199	4.66925	2.11179e-17	1.55424e-14	0.321	58.404
TRINITY_DN129216_c1_g1	12.4291	2.98593	2.39068e-17	1.75099e-14	0	13.588
TRINITY_DN177535_c0_g1	7.30133	7.88151	2.51398e-17	1.83245e-14	3.027	373.898
TRINITY_DN54152_c0_g1	9.70056	3.29853	3.13308e-17	2.27279e-14	0.022	14.956
TRINITY_DN130025_c0_g4	7.88242	4.48995	3.43392e-17	2.47916e-14	0.127	23.286
TRINITY_DN65266_c0_g1	7.24884	8.13683	3.45567e-17	2.48304e-14	30.595	3532.44
TRINITY_DN120799_c0_g1	7.91932	4.35948	3.74913e-17	2.68119e-14	0.38	88.706
TRINITY_DN128343_c1_g2	12.3569	2.91379	3.93479e-17	2.80076e-14	0	148.25
TRINITY_DN126751_c0_g1	7.58551	5.01501	4.11913e-17	2.91827e-14	0.186	28.719
TRINITY_DN131368_c1_g1	12.347	2.90389	4.1793e-17	2.94713e-14	0	7.311
TRINITY_DN117501_c0_g1	7.30197	6.4525	4.35674e-17	3.05576e-14	2.475	265.876
TRINITY_DN130096_c4_g4	12.3421	2.89892	4.37366e-17	3.05576e-14	0	11.697
TRINITY_DN128318_c0_g1	7.54777	5.14604	4.50672e-17	3.13428e-14	0.194	28.639
TRINITY_DN130361_c1_g1	7.15751	11.4956	4.64263e-17	3.21406e-14	34.181	1903.8
TRINITY_DN95405_c0_g1	7.19033	8.4053	4.73618e-17	3.26392e-14	8.536	974.516
TRINITY_DN106512_c0_g1	12.327	2.88389	4.7929e-17	3.28806e-14	0	85.151
TRINITY_DN150844_c0_g1	8.97872	3.48736	5.08714e-17	3.44977e-14	0.447	180.577
TRINITY_DN119425_c0_g1	12.3195	2.87632	5.09688e-17	3.44977e-14	0	25.164
TRINITY_DN46336_c0_g1	8.23881	3.70195	5.12816e-17	3.45551e-14	0.104	26.13
TRINITY_DN127166_c0_g1	12.3042	2.86106	5.59337e-17	3.75231e-14	0	15.211
TRINITY_DN129624_c0_g2	12.3016	2.8585	5.68118e-17	3.79443e-14	0	41.248
TRINITY_DN121164_c0_g1	12.2862	2.84305	6.34001e-17	4.19747e-14	0	21.315
TRINITY_DN129301_c13_g1	12.2862	2.84305	6.34001e-17	4.19747e-14	0	41.181
TRINITY_DN115072_c0_g1	12.2836	2.84045	6.4408e-17	4.24567e-14	0	23.219
TRINITY_DN135644_c1_g1	12.2732	2.83004	6.97195e-17	4.57589e-14	0.022	22.012
TRINITY_DN133547_c7_g10	8.0553	3.83137	7.33393e-17	4.79272e-14	0.03	12.743
TRINITY_DN117674_c0_g1	12.2548	2.81163	7.79824e-17	5.07428e-14	0	11.496
TRINITY_DN114761_c0_g1	12.2495	2.80633	8.18486e-17	5.30309e-14	0	63.179
TRINITY_DN110348_c0_g1	12.2307	2.78762	9.1716e-17	5.91712e-14	0	23.635
TRINITY_DN92792_c0_g1	12.2281	2.78492	9.47704e-17	6.08828e-14	0	18.685
TRINITY_DN126173_c0_g1	12.2172	2.7741	1.01221e-16	6.44801e-14	0	8.518
TRINITY_DN46297_c0_g1	12.2172	2.7741	1.01221e-16	6.44801e-14	0	105.446
TRINITY_DN177557_c0_g1	12.2118	2.76866	1.04626e-16	6.60937e-14	0	12.233
TRINITY_DN125438_c0_g2	12.2063	2.76319	1.08157e-16	6.77712e-14	0	9.846
TRINITY_DN178272_c0_g1	7.6068	4.6252	1.08175e-16	6.77712e-14	2.982	439.867
TRINITY_DN131121_c2_g1	12.1926	2.74945	1.19562e-16	7.45971e-14	0	36.124
TRINITY_DN61426_c0_g1	9.50226	3.10044	1.20414e-16	7.48206e-14	0.082	53.964
TRINITY_DN129271_c0_g1	7.21533	5.68511	1.29021e-16	7.98413e-14	0.917	109.792
TRINITY_DN122858_c0_g1	12.1787	2.73556	1.32305e-16	8.15405e-14	0	7.391
TRINITY_DN122452_c0_g1	7.12713	6.27882	1.43948e-16	8.83573e-14	0.783	86.224
TRINITY_DN129301_c10_g2	7.08363	6.79195	1.56953e-16	9.59511e-14	1.096	146.855
TRINITY_DN123042_c0_g1	12.1505	2.7074	1.59728e-16	9.72558e-14	0	20.818
TRINITY_DN160492_c0_g1	12.142	2.69884	1.68253e-16	1.02037e-13	0	27.552
TRINITY_DN151238_c0_g1	12.1362	2.6931	1.74214e-16	1.04813e-13	0	24.199
TRINITY_DN114496_c0_g2	12.1362	2.6931	1.74214e-16	1.04813e-13	0	213.817
TRINITY_DN133547_c7_g16	8.79673	3.30572	1.75778e-16	1.05336e-13	0.045	16.714
TRINITY_DN133796_c0_g1	12.1276	2.68446	1.86844e-16	1.11527e-13	0	17.8
TRINITY_DN127380_c0_g1	12.1043	2.66115	2.1911e-16	1.2926e-13	0	11.818
TRINITY_DN133633_c1_g1	12.1043	2.66115	2.1911e-16	1.2926e-13	0	15.01
TRINITY_DN129552_c0_g2	7.79088	3.82458	2.29346e-16	1.34774e-13	0.127	23.702
TRINITY_DN140540_c0_g1	12.0954	2.65231	2.31191e-16	1.35333e-13	0	44.239
TRINITY_DN114224_c0_g1	9.40352	3.00182	2.35272e-16	1.36729e-13	0.03	16.311
TRINITY_DN129624_c0_g3	12.0925	2.64935	2.35379e-16	1.36729e-13	0	19.557
TRINITY_DN130930_c0_g1	7.88294	3.65966	2.36768e-16	1.37011e-13	0.06	11.912
TRINITY_DN129301_c11_g6	7.27635	4.9536	2.67166e-16	1.54014e-13	0.216	29.578
TRINITY_DN115851_c0_g1	12.0716	2.62848	2.72054e-16	1.56237e-13	0	9.162
TRINITY_DN129301_c10_g1	8.72532	3.23445	2.84658e-16	1.62859e-13	0.052	18.431
TRINITY_DN170535_c0_g1	12.0473	2.60424	3.21003e-16	1.82277e-13	0	10.329
TRINITY_DN122620_c2_g1	12.0473	2.60424	3.21003e-16	1.82277e-13	0	8.156
TRINITY_DN131991_c0_g1	9.3563	2.95467	3.22696e-16	1.82554e-13	0.007	4.185
TRINITY_DN170363_c0_g1	12.0165	2.57336	3.94435e-16	2.22309e-13	0	29.779
TRINITY_DN168792_c0_g1	12.0071	2.56397	4.17541e-16	2.3446e-13	0	84.534
TRINITY_DN128054_c1_g4	12.0039	2.56082	4.25571e-16	2.38087e-13	0	4.802
TRINITY_DN125260_c0_g1	12.0008	2.55767	4.33771e-16	2.41782e-13	0	16.284
TRINITY_DN131602_c1_g1	8.10915	3.17358	4.37919e-16	2.43201e-13	0.06	12.81
TRINITY_DN118085_c0_g6	11.9913	2.54817	4.68352e-16	2.5821e-13	0	107.821
TRINITY_DN119604_c0_g1	11.9913	2.54817	4.68352e-16	2.5821e-13	0	23.568
TRINITY_DN177697_c0_g1	11.9849	2.54181	4.86771e-16	2.67393e-13	0	36.365
TRINITY_DN132646_c0_g5	11.9817	2.53861	4.96279e-16	2.71631e-13	0	7.391
TRINITY_DN125745_c0_g1	11.9656	2.52254	5.57793e-16	3.04202e-13	0	19.235
TRINITY_DN127356_c0_g2	11.9624	2.5193	5.68838e-16	3.09114e-13	0	9.604
TRINITY_DN119983_c0_g1	8.06934	3.13391	5.72309e-16	3.09889e-13	0.052	10.959
TRINITY_DN116414_c0_g3	7.88139	3.3458	5.81544e-16	3.13769e-13	0.052	10.114
TRINITY_DN124883_c0_g2	7.05609	5.1846	5.91496e-16	3.18007e-13	0.201	21.033
TRINITY_DN129751_c0_g1	11.9526	2.50955	6.03444e-16	3.23284e-13	0	5.044
TRINITY_DN124769_c0_g4	11.9494	2.50628	6.15489e-16	3.28576e-13	0	21.891
TRINITY_DN140409_c0_g2	11.9461	2.50301	6.27798e-16	3.32103e-13	0.037	29.282
TRINITY_DN140409_c0_g1	11.9461	2.50301	6.27798e-16	3.32103e-13	0.037	29.282
TRINITY_DN150464_c0_g1	7.18601	4.61783	6.28667e-16	3.32103e-13	5.054	550.464
TRINITY_DN129970_c0_g1	7.23199	4.36675	6.38542e-16	3.34985e-13	0.186	21.824
TRINITY_DN128789_c8_g1	7.23199	4.36675	6.38542e-16	3.34985e-13	0.209	20.496
TRINITY_DN128789_c0_g1	7.40903	4.16868	6.51296e-16	3.40498e-13	0.112	14.648
TRINITY_DN122527_c0_g1	11.9395	2.49644	6.66382e-16	3.47187e-13	0	15.547
TRINITY_DN128789_c3_g7	7.44537	4.05497	6.75308e-16	3.50633e-13	0.231	31.657
TRINITY_DN127007_c0_g1	11.9329	2.48984	6.93551e-16	3.57655e-13	0	4.225
TRINITY_DN122094_c0_g1	11.9329	2.48984	6.93551e-16	3.57655e-13	0	11.603
TRINITY_DN132759_c0_g1	7.16605	4.59801	7.16804e-16	3.68393e-13	0.164	18.431
TRINITY_DN179043_c0_g1	11.923	2.47988	7.36617e-16	3.77297e-13	0	14.406
TRINITY_DN127533_c0_g1	9.22314	2.8217	7.93885e-16	4.05261e-13	0.007	4.722
TRINITY_DN131130_c1_g1	8.01963	3.08439	8.0536e-16	4.09739e-13	0.045	9.323
TRINITY_DN128155_c0_g2	7.69558	3.4731	8.48575e-16	4.30281e-13	0.127	15.413
TRINITY_DN131192_c0_g1	9.20726	2.80584	8.88318e-16	4.48932e-13	0.015	7.713
TRINITY_DN128789_c8_g3	8.00416	3.06897	8.96763e-16	4.51695e-13	0.052	10.516
TRINITY_DN115488_c0_g4	6.9749	5.30948	9.33951e-16	4.68868e-13	0.194	18.914
TRINITY_DN124913_c0_g1	11.8824	2.43936	9.8054e-16	4.90632e-13	0	14.648
TRINITY_DN118475_c0_g1	11.8755	2.4325	1.02213e-15	5.09759e-13	0	17.881
TRINITY_DN101976_c0_g1	11.8582	2.41519	1.13484e-15	5.62274e-13	0	8.813
TRINITY_DN128476_c0_g1	11.8582	2.41519	1.13484e-15	5.62274e-13	0	5.138
TRINITY_DN131965_c0_g1	6.88009	5.51679	1.22362e-15	6.04283e-13	0.417	38.498
TRINITY_DN162652_c0_g1	11.8477	2.4047	1.23488e-15	6.07866e-13	0	35.332
TRINITY_DN129872_c0_g1	11.8372	2.39414	1.31628e-15	6.45836e-13	0	7.498
TRINITY_DN122289_c1_g1	11.8158	2.37278	1.53013e-15	7.48343e-13	0	30.825
TRINITY_DN130505_c2_g1	7.12201	4.14327	1.54981e-15	7.55531e-13	0.112	10.369
TRINITY_DN82802_c0_g1	11.8122	2.36919	1.56369e-15	7.59851e-13	0	6.398
TRINITY_DN123519_c1_g2	8.47297	2.98271	1.58549e-15	7.67984e-13	0.321	75.466
TRINITY_DN127907_c0_g1	7.09744	4.11887	1.83549e-15	8.86251e-13	0.149	15.962
TRINITY_DN125357_c0_g1	11.7868	2.34381	1.86322e-15	8.96781e-13	0	7.914
TRINITY_DN104455_c0_g1	11.7832	2.34014	1.9049e-15	9.13942e-13	0	31.134
TRINITY_DN120654_c0_g1	11.7795	2.33647	1.94761e-15	9.31486e-13	0	28.022
TRINITY_DN132300_c0_g1	11.7684	2.3254	2.08219e-15	9.92721e-13	0	5.755
TRINITY_DN121621_c0_g1	9.06765	2.66648	2.25142e-15	1.07004e-12	0.015	6.774
TRINITY_DN100210_c2_g1	7.45076	3.48612	2.30312e-15	1.09119e-12	0.537	73.79
TRINITY_DN133064_c1_g2	11.7535	2.3105	2.32981e-15	1.1004e-12	0	11.321
TRINITY_DN128018_c7_g2	6.83825	5.17395	2.36108e-15	1.1117e-12	0.447	35.681
TRINITY_DN22166_c0_g2	9.06178	2.66061	2.37468e-15	1.11464e-12	0.321	144.212
TRINITY_DN134019_c0_g2	11.746	2.30299	2.43778e-15	1.14073e-12	0	12.274
TRINITY_DN23068_c0_g1	11.7422	2.29922	2.49382e-15	1.16336e-12	0	20.215
TRINITY_DN89230_c0_g1	11.7384	2.29544	2.55128e-15	1.18652e-12	0	7.498
TRINITY_DN124141_c0_g1	6.83927	4.96951	2.5781e-15	1.19533e-12	2.318	196.66
TRINITY_DN131824_c3_g1	7.35297	3.60667	2.66704e-15	1.23279e-12	0.388	14.165
TRINITY_DN122809_c0_g1	11.727	2.28405	2.73259e-15	1.25925e-12	0	28.531
TRINITY_DN133017_c0_g1	11.7232	2.28023	2.86132e-15	1.3106e-12	0	6.908
TRINITY_DN109322_c0_g1	11.7232	2.28023	2.86132e-15	1.3106e-12	0	72.395
TRINITY_DN113376_c0_g2	11.7155	2.27256	2.99675e-15	1.3685e-12	0	8.867
TRINITY_DN126398_c1_g1	11.7117	2.26871	3.06709e-15	1.39224e-12	0	30.396
TRINITY_DN123772_c0_g1	11.7117	2.26871	3.06709e-15	1.39224e-12	0	8.719
TRINITY_DN127254_c1_g1	9.01997	2.61888	3.11341e-15	1.40905e-12	0.022	5.111
TRINITY_DN129301_c11_g2	11.7078	2.26485	3.13926e-15	1.41652e-12	0	11.455
TRINITY_DN121732_c0_g2	11.7039	2.26098	3.2133e-15	1.44562e-12	0	46.492
TRINITY_DN121715_c0_g2	8.36789	2.87792	3.22882e-15	1.44831e-12	0.037	13.414
TRINITY_DN85457_c0_g1	7.49574	3.27426	3.25949e-15	1.45775e-12	0.075	10.557
TRINITY_DN125887_c0_g1	11.7001	2.2571	3.28926e-15	1.46674e-12	0	10.074
TRINITY_DN140814_c0_g1	7.48799	3.26655	3.45665e-15	1.53686e-12	0.171	24.225
TRINITY_DN128054_c1_g5	11.6884	2.2454	3.61349e-15	1.6019e-12	0	11.496
TRINITY_DN123539_c0_g1	11.6844	2.24148	3.69994e-15	1.63544e-12	0	36.794
TRINITY_DN127998_c0_g2	11.6805	2.23755	3.78867e-15	1.66495e-12	0	6.586
TRINITY_DN124883_c0_g1	11.6805	2.23755	3.78867e-15	1.66495e-12	0	26.801
TRINITY_DN130012_c0_g1	11.6766	2.2336	3.87974e-15	1.70004e-12	0	4.641
TRINITY_DN130025_c0_g2	6.94475	4.18741	3.95696e-15	1.72888e-12	0.201	19.021
TRINITY_DN120701_c0_g2	11.6726	2.22965	3.97323e-15	1.731e-12	0	6.854
TRINITY_DN125073_c0_g1	11.6567	2.21372	4.47941e-15	1.94594e-12	0	18.283
TRINITY_DN127344_c0_g2	11.6486	2.20569	4.7014e-15	2.03654e-12	0	4.842
TRINITY_DN120756_c1_g2	11.6365	2.19357	5.05742e-15	2.17831e-12	0	50.02
TRINITY_DN120756_c1_g3	11.6365	2.19357	5.05742e-15	2.17831e-12	0	57.8
TRINITY_DN103225_c0_g2	11.6324	2.1895	5.18261e-15	2.22591e-12	0	2.455
TRINITY_DN124026_c0_g1	11.6283	2.18542	5.31121e-15	2.26829e-12	0	5.057
TRINITY_DN124219_c0_g1	11.6283	2.18542	5.31121e-15	2.26829e-12	0	11.657
TRINITY_DN127859_c0_g1	8.29243	2.8027	5.34422e-15	2.27598e-12	0.045	11.643
TRINITY_DN171027_c0_g1	11.6119	2.169	6.00915e-15	2.55199e-12	0	19.933
TRINITY_DN107397_c0_g1	11.6078	2.16487	6.16052e-15	2.60896e-12	0	6.814
TRINITY_DN124133_c0_g1	11.6036	2.16072	6.31609e-15	2.65262e-12	0	11.576
TRINITY_DN3443_c0_g1	11.6036	2.16072	6.31609e-15	2.65262e-12	0	13.025
TRINITY_DN170632_c0_g1	11.6036	2.16072	6.31609e-15	2.65262e-12	0	19.021
TRINITY_DN113989_c0_g5	11.5953	2.15239	6.64035e-15	2.77344e-12	0	21.972
TRINITY_DN117406_c0_g1	11.5953	2.15239	6.64035e-15	2.77344e-12	0	9.108
TRINITY_DN127687_c3_g1	11.5911	2.14821	6.80932e-15	2.83619e-12	0	15.842
TRINITY_DN131633_c1_g1	11.5869	2.14401	6.98303e-15	2.90058e-12	0	15.52
TRINITY_DN121084_c0_g1	7.68728	2.75345	7.5463e-15	3.12598e-12	0.104	18.028
TRINITY_DN124069_c0_g2	11.5742	2.13135	7.72825e-15	3.19263e-12	0	83.381
TRINITY_DN177487_c0_g1	11.57	2.12711	7.92795e-15	3.26623e-12	0	21.717
TRINITY_DN126956_c2_g1	11.5529	2.11	8.78545e-15	3.59994e-12	0	12.26
TRINITY_DN115938_c0_g1	11.5529	2.11	8.78545e-15	3.59994e-12	0	4.936
TRINITY_DN131073_c0_g1	7.47739	2.94371	8.93946e-15	3.65318e-12	0.067	8.169
TRINITY_DN131130_c0_g1	11.5399	2.09704	9.74607e-15	3.9721e-12	0	7.069
TRINITY_DN181553_c0_g1	11.5312	2.08833	1.02693e-14	4.17411e-12	0	25.527
TRINITY_DN118522_c0_g1	11.5224	2.07958	1.08235e-14	4.37593e-12	0	5.406
TRINITY_DN131064_c0_g1	11.5224	2.07958	1.08235e-14	4.37593e-12	0	7.445
TRINITY_DN129216_c1_g3	7.63082	2.69727	1.09766e-14	4.42604e-12	0.06	9.859
TRINITY_DN124985_c0_g1	11.518	2.07518	1.11129e-14	4.4691e-12	0	14.138
TRINITY_DN116793_c0_g1	6.82817	3.8517	1.13666e-14	4.55901e-12	0.328	28.25
TRINITY_DN131352_c0_g1	6.62977	4.52227	1.20954e-14	4.83854e-12	0.298	21.194
TRINITY_DN89230_c0_g2	11.5002	2.05744	1.26936e-14	5.05118e-12	0	6.372
TRINITY_DN5868_c0_g1	11.5002	2.05744	1.26936e-14	5.05118e-12	0	105.339
TRINITY_DN120548_c1_g1	11.4823	2.03949	1.41367e-14	5.59607e-12	0	9.242
TRINITY_DN141429_c0_g1	11.4823	2.03949	1.41367e-14	5.59607e-12	0	4.239
TRINITY_DN120115_c0_g1	11.4732	2.03043	1.49252e-14	5.89282e-12	0	8.706
TRINITY_DN133547_c4_g1	7.57206	2.63881	1.64962e-14	6.49617e-12	0.082	12.676
TRINITY_DN130901_c0_g1	11.4595	2.01673	1.66515e-14	6.54032e-12	0	3.595
TRINITY_DN121650_c1_g3	11.4549	2.01213	1.71166e-14	6.70564e-12	0	156.07
TRINITY_DN128054_c1_g2	6.55588	4.68879	1.75742e-14	6.85803e-12	0.283	32.81
TRINITY_DN119723_c0_g2	11.4503	2.00752	1.75961e-14	6.85803e-12	0	4.896
TRINITY_DN126075_c0_g1	8.11048	2.62136	1.80641e-14	7.00445e-12	0.045	9.577
TRINITY_DN111790_c0_g1	8.11048	2.62136	1.80641e-14	7.00445e-12	0.075	18.001
TRINITY_DN108737_c1_g1	11.441	1.99826	1.85999e-14	7.19381e-12	0	10.584
TRINITY_DN128989_c0_g4	7.23622	3.01627	1.87354e-14	7.22775e-12	0.097	9.135
TRINITY_DN69402_c0_g1	11.4317	1.98894	1.96671e-14	7.56796e-12	0	32.22
TRINITY_DN129301_c5_g1	8.7436	2.34315	2.01202e-14	7.72271e-12	0.03	10.932
TRINITY_DN163400_c0_g1	7.53562	2.60257	2.09249e-14	8.01127e-12	0.91	131.563
TRINITY_DN128138_c2_g2	7.3479	2.81498	2.14248e-14	8.18202e-12	0.44	55.694
TRINITY_DN50319_c0_g2	8.08294	2.59393	2.17156e-14	8.27223e-12	0.045	10.436
TRINITY_DN127346_c0_g1	7.34258	2.80969	2.21237e-14	8.40658e-12	0.075	10.101
TRINITY_DN119723_c0_g1	11.4128	1.9701	2.2642e-14	8.5393e-12	0	5.084
TRINITY_DN152340_c0_g2	11.4128	1.9701	2.2642e-14	8.5393e-12	0	12.904
TRINITY_DN115254_c0_g1	11.4128	1.9701	2.2642e-14	8.5393e-12	0	4.749
TRINITY_DN126727_c0_g1	11.4081	1.96536	2.32945e-14	8.76359e-12	0	5.875
TRINITY_DN130553_c0_g1	7.20112	2.98141	2.38172e-14	8.93806e-12	0.306	7.136
TRINITY_DN122164_c0_g1	6.87718	3.6405	2.3884e-14	8.94097e-12	0.134	12.461
TRINITY_DN141099_c0_g1	11.4033	1.9606	2.39677e-14	8.95024e-12	0	16.539
TRINITY_DN107507_c0_g2	8.06116	2.57222	2.52239e-14	9.3962e-12	0.559	119.142
TRINITY_DN130472_c0_g1	11.3937	1.95103	2.53794e-14	9.40788e-12	0	3.635
TRINITY_DN150543_c0_g1	11.3937	1.95103	2.53794e-14	9.40788e-12	0	13.159
TRINITY_DN120716_c0_g1	8.69509	2.29476	2.75338e-14	1.01816e-11	0.007	6.197
TRINITY_DN128789_c9_g1	8.04222	2.55336	2.88094e-14	1.06274e-11	0.164	35.506
TRINITY_DN82282_c0_g1	7.29377	2.76119	3.06753e-14	1.12882e-11	0.216	26.948
TRINITY_DN121500_c0_g1	7.15784	2.93843	3.18276e-14	1.16839e-11	0.186	21.61
TRINITY_DN126303_c0_g1	11.3597	1.91702	3.20144e-14	1.17241e-11	0	92.006
TRINITY_DN126941_c0_g1	11.3547	1.9121	3.297e-14	1.20449e-11	0	10.825
TRINITY_DN25666_c0_g1	11.3398	1.89722	3.71189e-14	1.34956e-11	0	29.685
TRINITY_DN112321_c0_g1	11.3398	1.89722	3.71189e-14	1.34956e-11	0	3.89
TRINITY_DN111754_c0_g2	11.3348	1.89223	3.82438e-14	1.38713e-11	0	39.048
TRINITY_DN104757_c0_g3	11.3298	1.88722	3.94062e-14	1.41911e-11	0	5.419
TRINITY_DN142559_c0_g1	11.3298	1.88722	3.94062e-14	1.41911e-11	0	11.844
TRINITY_DN128094_c1_g1	11.3298	1.88722	3.94062e-14	1.41911e-11	0	8.25
TRINITY_DN130578_c1_g1	11.3197	1.87715	4.18494e-14	1.49997e-11	0	15.386
TRINITY_DN124594_c0_g1	7.42043	2.48804	4.51624e-14	1.6149e-11	0.075	14.326
TRINITY_DN82750_c0_g1	11.2994	1.8568	4.87189e-14	1.73389e-11	0	8.88
TRINITY_DN161058_c0_g1	11.2994	1.8568	4.87189e-14	1.73389e-11	0	19.504
TRINITY_DN123540_c2_g2	11.2942	1.85166	5.02367e-14	1.7761e-11	0	14.755
TRINITY_DN118885_c0_g1	11.2942	1.85166	5.02367e-14	1.7761e-11	0	6.398
TRINITY_DN109856_c0_g2	7.22022	2.68812	5.02565e-14	1.7761e-11	0.895	105.285
TRINITY_DN125556_c1_g1	8.59694	2.1969	5.31944e-14	1.87121e-11	0.03	9.282
TRINITY_DN130161_c0_g1	6.25615	5.46955	5.36238e-14	1.88195e-11	0.954	56.58
TRINITY_DN129301_c6_g2	11.2787	1.83615	5.51108e-14	1.92522e-11	0	26.787
TRINITY_DN151145_c0_g1	11.2787	1.83615	5.51108e-14	1.92522e-11	0	9.899
TRINITY_DN51567_c0_g1	11.263	1.82047	6.05102e-14	2.10898e-11	0	72.569
TRINITY_DN140510_c0_g1	6.35275	4.74049	6.2036e-14	2.1572e-11	1.7	108.491
TRINITY_DN153309_c0_g1	7.36613	2.43407	6.51544e-14	2.26046e-11	0.157	21.18
TRINITY_DN130664_c0_g3	7.04625	2.82764	6.72441e-14	2.32763e-11	0.634	97.854
TRINITY_DN127675_c0_g2	11.2471	1.80462	6.86354e-14	2.37037e-11	0	8.652
TRINITY_DN175065_c0_g1	11.2364	1.79396	7.31423e-14	2.52028e-11	0	15.01
TRINITY_DN140239_c0_g1	7.033	2.81449	7.39868e-14	2.5436e-11	0.335	34.728
TRINITY_DN125313_c0_g1	11.231	1.78859	7.5517e-14	2.59034e-11	0	8.035
TRINITY_DN108020_c0_g1	11.2257	1.78321	7.79769e-14	2.66867e-11	0	11.885
TRINITY_DN122242_c0_g1	7.33819	2.40631	7.86628e-14	2.68609e-11	0.201	26.211
TRINITY_DN132741_c0_g1	11.2202	1.77781	8.05251e-14	2.7435e-11	0	5.205
TRINITY_DN127303_c0_g1	11.2148	1.77239	8.31653e-14	2.80821e-11	0	5.835
TRINITY_DN130467_c1_g3	11.2148	1.77239	8.31653e-14	2.80821e-11	0	7.968
TRINITY_DN110730_c1_g1	11.2148	1.77239	8.31653e-14	2.80821e-11	0	30.034
TRINITY_DN96402_c1_g1	11.2148	1.77239	8.31653e-14	2.80821e-11	0	44.762
TRINITY_DN129521_c2_g1	11.2094	1.76694	8.5901e-14	2.89414e-11	0	7.431
TRINITY_DN125070_c0_g2	11.1984	1.756	9.47199e-14	3.18419e-11	0	3.608
TRINITY_DN129929_c1_g2	6.75904	3.20631	9.80081e-14	3.28743e-11	0.104	8.934
TRINITY_DN117668_c0_g1	11.1873	1.74497	1.01151e-13	3.3779e-11	0	4.225
TRINITY_DN124153_c0_g1	11.1873	1.74497	1.01151e-13	3.3779e-11	0	10.275
TRINITY_DN130706_c5_g2	6.62576	3.5271	1.01793e-13	3.39187e-11	0.917	21.435
TRINITY_DN123998_c0_g1	11.1818	1.73942	1.04545e-13	3.46076e-11	0	12.394
TRINITY_DN98279_c0_g1	11.1818	1.73942	1.04545e-13	3.46076e-11	0	8.491
TRINITY_DN125633_c0_g1	11.1818	1.73942	1.04545e-13	3.46076e-11	0	5.553
TRINITY_DN46858_c0_g2	6.28189	4.47211	1.0866e-13	3.58133e-11	0.44	27.083
TRINITY_DN115583_c0_g1	11.1706	1.72826	1.11716e-13	3.67407e-11	0	4.842
TRINITY_DN130495_c0_g1	7.2843	2.35278	1.13413e-13	3.71453e-11	0.052	6.385
TRINITY_DN112151_c0_g1	8.48285	2.08319	1.13436e-13	3.71453e-11	0.037	12.381
TRINITY_DN129494_c1_g1	11.165	1.72265	1.15503e-13	3.77406e-11	0	11.429
TRINITY_DN128583_c1_g1	6.63921	3.40467	1.18731e-13	3.87119e-11	0.417	26.68
TRINITY_DN122193_c0_g1	11.1537	1.71136	1.27737e-13	4.15591e-11	0	13.374
TRINITY_DN129301_c11_g3	11.148	1.70568	1.32127e-13	4.27123e-11	0	10.382
TRINITY_DN114583_c0_g1	11.148	1.70568	1.32127e-13	4.27123e-11	0	4.963
TRINITY_DN126638_c0_g1	11.148	1.70568	1.32127e-13	4.27123e-11	0	5.097
TRINITY_DN133361_c7_g1	11.1423	1.69998	1.36683e-13	4.40911e-11	0	17.398
TRINITY_DN115598_c0_g1	11.125	1.68275	1.51421e-13	4.87416e-11	0	9.43
TRINITY_DN128141_c0_g1	6.23382	4.31419	1.58924e-13	5.10482e-11	1.625	92.596
TRINITY_DN131388_c4_g1	7.7818	2.29409	1.62075e-13	5.18854e-11	0.052	17.425
TRINITY_DN128989_c1_g1	11.1134	1.67114	1.62215e-13	5.18854e-11	0	17.371
TRINITY_DN118645_c1_g1	11.1017	1.65944	1.80025e-13	5.72201e-11	0	10.355
TRINITY_DN113148_c0_g1	11.1017	1.65944	1.80025e-13	5.72201e-11	0	3.058
TRINITY_DN131776_c0_g4	11.1017	1.65944	1.80025e-13	5.72201e-11	0	25.594
TRINITY_DN132652_c0_g1	6.40406	3.43184	1.96649e-13	6.2243e-11	0.201	10.074
TRINITY_DN124507_c0_g1	7.75103	2.26347	1.99264e-13	6.29392e-11	0.082	14.487
TRINITY_DN127462_c0_g1	7.74714	2.2596	2.03945e-13	6.42837e-11	0.037	6.358
TRINITY_DN127947_c0_g1	11.0779	1.63575	2.07206e-13	6.50411e-11	0	6.546
TRINITY_DN127076_c0_g1	11.0779	1.63575	2.07206e-13	6.50411e-11	0	5.983
TRINITY_DN128961_c0_g1	11.0719	1.62977	2.14686e-13	6.72499e-11	0	5.017
TRINITY_DN123896_c0_g1	11.0659	1.62376	2.22464e-13	6.95428e-11	0	25.017
TRINITY_DN141732_c0_g1	8.378	1.97872	2.29843e-13	7.17016e-11	0.03	7.914
TRINITY_DN44454_c0_g1	11.0599	1.61773	2.30554e-13	7.17757e-11	0	21.945
TRINITY_DN121236_c1_g1	11.0538	1.61167	2.47722e-13	7.69623e-11	0	7.056
TRINITY_DN134466_c1_g8	8.36375	1.96452	2.5018e-13	7.75671e-11	0.052	18.31
TRINITY_DN118085_c0_g2	11.0477	1.60559	2.56829e-13	7.94661e-11	0	27.498
TRINITY_DN160697_c0_g1	6.97399	2.44373	2.60798e-13	8.05299e-11	0.127	12.891
TRINITY_DN126581_c0_g1	6.74689	2.78735	2.61492e-13	8.05799e-11	0.216	18.685
TRINITY_DN126001_c0_g1	6.97054	2.44031	2.66225e-13	8.15662e-11	0.052	5.513
TRINITY_DN102448_c0_g2	11.0416	1.59948	2.66306e-13	8.15662e-11	0	13.776
TRINITY_DN123984_c0_g1	11.0416	1.59948	2.66306e-13	8.15662e-11	0	7.378
TRINITY_DN128792_c0_g1	11.0354	1.59335	2.7617e-13	8.39091e-11	0	6.492
TRINITY_DN125149_c0_g1	11.0354	1.59335	2.7617e-13	8.39091e-11	0	10.597
TRINITY_DN114916_c0_g1	11.0354	1.59335	2.7617e-13	8.39091e-11	0	8.317
TRINITY_DN128343_c1_g4	11.0354	1.59335	2.7617e-13	8.39091e-11	0	12.716
TRINITY_DN133035_c2_g4	7.15012	2.21958	2.77187e-13	8.40496e-11	0.082	9.323
TRINITY_DN85113_c0_g1	6.13686	4.38121	2.82331e-13	8.54388e-11	0.656	36.352
TRINITY_DN54166_c0_g1	7.1461	2.21558	2.83919e-13	8.5748e-11	0.097	11.455
TRINITY_DN121641_c0_g3	11.0292	1.58718	2.86436e-13	8.6165e-11	0	12.18
TRINITY_DN140762_c0_g1	11.0292	1.58718	2.86436e-13	8.6165e-11	0	13.038
TRINITY_DN132861_c0_g1	11.023	1.581	2.97124e-13	8.92031e-11	0	4.266
TRINITY_DN133226_c1_g1	11.0168	1.57478	3.08252e-13	9.2179e-11	0	25.138
TRINITY_DN179734_c0_g1	11.0168	1.57478	3.08252e-13	9.2179e-11	0	25.902
TRINITY_DN116260_c0_g2	11.0105	1.56854	3.19841e-13	9.54561e-11	0	4.561
TRINITY_DN173070_c0_g1	11.0043	1.56227	3.3191e-13	9.86697e-11	0	7.981
TRINITY_DN107636_c0_g1	11.0043	1.56227	3.3191e-13	9.86697e-11	0	14.541
TRINITY_DN133035_c2_g2	6.30026	3.44352	3.42369e-13	1.0158e-10	0.283	17.773
TRINITY_DN135348_c0_g1	10.998	1.55598	3.57581e-13	1.05269e-10	0	3.112
TRINITY_DN131197_c2_g1	10.998	1.55598	3.57581e-13	1.05269e-10	0	4.064
TRINITY_DN122750_c1_g1	6.43639	3.33974	3.63885e-13	1.06917e-10	0.485	28.612
TRINITY_DN116220_c0_g1	10.9852	1.54331	3.85452e-13	1.126e-10	0	16.486
TRINITY_DN116387_c0_g1	10.9852	1.54331	3.85452e-13	1.126e-10	0	15.493
TRINITY_DN129413_c1_g1	10.9852	1.54331	3.85452e-13	1.126e-10	0	3.756
TRINITY_DN123519_c1_g1	8.29529	1.89635	3.98185e-13	1.16095e-10	0.149	45.366
TRINITY_DN118720_c0_g1	10.9789	1.53693	4.00277e-13	1.16258e-10	0	6.626
TRINITY_DN25666_c0_g2	10.9789	1.53693	4.00277e-13	1.16258e-10	0	23.072
TRINITY_DN134635_c0_g1	10.9724	1.53052	4.15732e-13	1.20516e-10	0	13.548
TRINITY_DN127375_c0_g1	10.966	1.52409	4.31846e-13	1.24948e-10	0	4.239
TRINITY_DN96365_c0_g1	6.07909	4.16159	4.46609e-13	1.28974e-10	1.461	76.982
TRINITY_DN128018_c6_g2	8.27004	1.8712	4.6252e-13	1.33315e-10	0.037	9.269
TRINITY_DN119138_c0_g1	10.953	1.51113	4.66174e-13	1.33606e-10	0	6.358
TRINITY_DN126562_c0_g1	10.953	1.51113	4.66174e-13	1.33606e-10	0	10.53
TRINITY_DN115488_c0_g3	10.953	1.51113	4.66174e-13	1.33606e-10	0	23.608
TRINITY_DN118645_c0_g2	10.9464	1.50461	4.84456e-13	1.38584e-10	0	15.614
TRINITY_DN124913_c0_g4	10.9399	1.49806	5.23431e-13	1.4917e-10	0	12.515
TRINITY_DN129301_c11_g7	10.9399	1.49806	5.23431e-13	1.4917e-10	0	11.764
TRINITY_DN95157_c0_g1	6.21675	3.46692	5.3325e-13	1.51683e-10	2.751	155.963
TRINITY_DN107242_c0_g1	8.24951	1.85077	5.38474e-13	1.52882e-10	0.179	46.828
TRINITY_DN114877_c0_g1	10.9333	1.49148	5.44202e-13	1.5422e-10	0	14.997
TRINITY_DN118077_c0_g1	10.9267	1.48487	5.65883e-13	1.60065e-10	0	5.138
TRINITY_DN113947_c0_g2	6.63098	2.67257	5.69138e-13	1.60686e-10	0.157	12.569
TRINITY_DN121959_c0_g1	6.03843	4.06295	6.05921e-13	1.70753e-10	0.693	35.922
TRINITY_DN125006_c1_g1	10.9133	1.47155	6.12154e-13	1.7187e-10	0	15.949
TRINITY_DN111390_c0_g2	10.9133	1.47155	6.12154e-13	1.7187e-10	0	3.38
TRINITY_DN132656_c0_g1	10.9066	1.46485	6.36838e-13	1.7847e-10	0	3.018
TRINITY_DN110918_c0_g1	5.8282	5.78881	6.53988e-13	1.82938e-10	2.192	97.465
TRINITY_DN50354_c0_g1	10.8998	1.45812	6.62621e-13	1.85011e-10	0	2.146
TRINITY_DN25027_c0_g1	6.42169	3.03964	6.71646e-13	1.87187e-10	0.194	12.971
TRINITY_DN128789_c3_g1	6.46732	2.91755	6.80472e-13	1.89299e-10	0.149	10.691
TRINITY_DN114657_c0_g1	6.69912	2.48353	6.89299e-13	1.91403e-10	0.447	36.539
TRINITY_DN125966_c0_g1	10.8862	1.44455	7.17702e-13	1.98562e-10	0	4.869
TRINITY_DN119587_c0_g1	10.8862	1.44455	7.17702e-13	1.98562e-10	0	7.928
TRINITY_DN111839_c0_g3	6.67886	2.46346	7.77761e-13	2.14035e-10	2.274	174.675
TRINITY_DN140376_c0_g1	10.8794	1.43772	7.77861e-13	2.14035e-10	0	27.659
TRINITY_DN113989_c0_g3	10.8794	1.43772	7.77861e-13	2.14035e-10	0	34.742
TRINITY_DN129819_c0_g1	6.10923	3.63854	8.22091e-13	2.25514e-10	0.306	16.7
TRINITY_DN122956_c1_g2	6.98427	2.05508	8.22557e-13	2.25514e-10	0.06	6.492
TRINITY_DN130818_c0_g2	10.8656	1.42397	8.43614e-13	2.30454e-10	0	3.836
TRINITY_DN114729_c0_g1	10.8656	1.42397	8.43614e-13	2.30454e-10	0	6.197
TRINITY_DN118904_c0_g3	10.8586	1.41704	8.78765e-13	2.39625e-10	0	3.233
TRINITY_DN120361_c0_g1	10.8516	1.41008	9.15533e-13	2.49203e-10	0	3.581
TRINITY_DN133547_c7_g6	10.8446	1.40309	9.54001e-13	2.58282e-10	0	8.223
TRINITY_DN141918_c0_g1	10.8446	1.40309	9.54001e-13	2.58282e-10	0	30.262
TRINITY_DN125002_c0_g1	10.8446	1.40309	9.54001e-13	2.58282e-10	0	6.305
TRINITY_DN114057_c0_g2	6.94775	2.01889	1.04928e-12	2.83571e-10	0.089	8.29
TRINITY_DN179002_c0_g1	8.14224	1.74401	1.08211e-12	2.91923e-10	0.149	36.526
TRINITY_DN130467_c1_g2	7.49196	2.0059	1.10851e-12	2.98514e-10	0.052	7.418
TRINITY_DN121241_c0_g3	10.8234	1.3819	1.12666e-12	3.01793e-10	0	4.078
TRINITY_DN125248_c0_g1	10.8234	1.3819	1.12666e-12	3.01793e-10	0	4.185
TRINITY_DN133714_c4_g2	10.8234	1.3819	1.12666e-12	3.01793e-10	0	5.325
TRINITY_DN20747_c0_g3	5.81922	4.81299	1.20764e-12	3.22915e-10	0.716	31.523
TRINITY_DN49944_c0_g1	10.809	1.3676	1.22566e-12	3.26009e-10	0	8.893
TRINITY_DN129481_c0_g1	10.809	1.3676	1.22566e-12	3.26009e-10	0	3.581
TRINITY_DN112696_c0_g1	10.809	1.3676	1.22566e-12	3.26009e-10	0	8.41
TRINITY_DN118222_c0_g1	5.66239	8.49518	1.26795e-12	3.36078e-10	7.664	304.602
TRINITY_DN125424_c0_g1	6.50815	2.55106	1.27317e-12	3.36871e-10	0.142	10.798
TRINITY_DN127687_c0_g1	10.8018	1.3604	1.27872e-12	3.37164e-10	0	8.974
TRINITY_DN116394_c0_g1	10.8018	1.3604	1.27872e-12	3.37164e-10	0	13.642
TRINITY_DN120652_c0_g1	10.7945	1.35316	1.33432e-12	3.50604e-10	0	8.826
TRINITY_DN160877_c0_g1	10.7945	1.35316	1.33432e-12	3.50604e-10	0	18.484
TRINITY_DN128729_c0_g1	8.10844	1.71038	1.36561e-12	3.58205e-10	0.015	4.105
TRINITY_DN125149_c0_g3	10.7799	1.33857	1.45366e-12	3.80644e-10	0	9.618
TRINITY_DN141562_c0_g1	10.7725	1.33122	1.5177e-12	3.96044e-10	0	6.372
TRINITY_DN89312_c0_g2	10.7725	1.33122	1.5177e-12	3.96044e-10	0	4.024
TRINITY_DN119172_c0_g1	10.7651	1.32384	1.58485e-12	4.12149e-10	0	8.719
TRINITY_DN110001_c0_g1	10.7651	1.32384	1.58485e-12	4.12149e-10	0	4.507
TRINITY_DN132320_c0_g4	10.7576	1.31641	1.72919e-12	4.48147e-10	0	5.218
TRINITY_DN118887_c0_g1	10.7576	1.31641	1.72919e-12	4.48147e-10	0	3.796
TRINITY_DN109322_c0_g2	6.45926	2.50272	1.76969e-12	4.5786e-10	1.245	84.226
TRINITY_DN113428_c0_g1	10.7502	1.30895	1.80673e-12	4.66648e-10	0	8.424
TRINITY_DN109542_c0_g1	10.7351	1.29391	1.97355e-12	5.08004e-10	0	5.795
TRINITY_DN127687_c1_g2	10.7351	1.29391	1.97355e-12	5.08004e-10	0	7.565
TRINITY_DN115208_c0_g1	10.7275	1.28633	2.06326e-12	5.29297e-10	0	2.535
TRINITY_DN123995_c0_g1	10.7275	1.28633	2.06326e-12	5.29297e-10	0	3.447
TRINITY_DN129838_c1_g1	7.39578	1.91037	2.07059e-12	5.3028e-10	0.127	8.37
TRINITY_DN134466_c1_g12	6.6556	2.12834	2.12594e-12	5.43539e-10	0.134	10.798
TRINITY_DN135357_c0_g1	6.29307	2.74539	2.17919e-12	5.56215e-10	0.283	17.559
TRINITY_DN111754_c0_g1	10.7121	1.27105	2.25644e-12	5.73998e-10	0	25.942
TRINITY_DN115449_c0_g1	10.7044	1.26335	2.36042e-12	5.98442e-10	0	3.85
TRINITY_DN124658_c0_g1	10.7044	1.26335	2.36042e-12	5.98442e-10	0	5.406
TRINITY_DN131937_c0_g1	8.0203	1.62273	2.3743e-12	6.00956e-10	0.022	4.252
TRINITY_DN119437_c0_g1	7.37575	1.89048	2.39995e-12	6.06435e-10	0.075	9.819
TRINITY_DN89124_c0_g1	10.6966	1.25561	2.4697e-12	6.23022e-10	0	12.287
TRINITY_DN133239_c2_g1	5.83103	3.79783	2.47597e-12	6.23567e-10	0.499	16.365
TRINITY_DN53654_c0_g1	6.80196	1.8745	2.70507e-12	6.77955e-10	0.283	25.459
TRINITY_DN123355_c0_g1	10.6888	1.24783	2.70534e-12	6.77955e-10	0	10.127
TRINITY_DN99783_c0_g1	10.6888	1.24783	2.70534e-12	6.77955e-10	0	5.406
TRINITY_DN127767_c0_g2	5.93629	3.38146	2.82988e-12	7.07445e-10	2.147	11.616
TRINITY_DN105790_c0_g1	10.6809	1.24	2.83236e-12	7.07445e-10	0	3.93
TRINITY_DN134687_c0_g1	5.5583	6.83845	2.91051e-12	7.25769e-10	4.734	174.809
TRINITY_DN121596_c0_g1	10.673	1.23213	2.96596e-12	7.35965e-10	0	7.378
TRINITY_DN108471_c0_g1	10.673	1.23213	2.96596e-12	7.35965e-10	0	8.558
TRINITY_DN128094_c1_g3	10.673	1.23213	2.96596e-12	7.35965e-10	0	5.03
TRINITY_DN84739_c0_g1	6.60315	2.07646	3.0524e-12	7.56177e-10	0.097	7.418
TRINITY_DN170894_c0_g1	10.6651	1.22422	3.10652e-12	7.64588e-10	0	9.282
TRINITY_DN121157_c0_g1	10.6651	1.22422	3.10652e-12	7.64588e-10	0	4.95
TRINITY_DN132064_c0_g1	10.6651	1.22422	3.10652e-12	7.64588e-10	0	6.774
TRINITY_DN120755_c0_g1	10.6651	1.22422	3.10652e-12	7.64588e-10	0	4.923
TRINITY_DN127221_c2_g1	10.6571	1.21627	3.25445e-12	7.99699e-10	0	3.313
TRINITY_DN126345_c0_g1	10.6491	1.20827	3.41017e-12	8.35254e-10	0	5.111
TRINITY_DN130473_c0_g1	6.22116	2.67442	3.51574e-12	8.59723e-10	0.127	7.378
TRINITY_DN124769_c1_g1	10.641	1.20023	3.57412e-12	8.68396e-10	0	12.985
TRINITY_DN122065_c0_g1	10.641	1.20023	3.57412e-12	8.68396e-10	0	5.138
TRINITY_DN128542_c0_g1	10.641	1.20023	3.57412e-12	8.68396e-10	0	3.005
TRINITY_DN166949_c0_g1	10.641	1.20023	3.57412e-12	8.68396e-10	0	17.693
TRINITY_DN113101_c0_g1	5.62263	4.79292	3.71943e-12	9.02256e-10	0.872	33.615
TRINITY_DN120475_c0_g1	10.6329	1.19214	3.74678e-12	9.03111e-10	0	4.802
TRINITY_DN129301_c1_g1	10.6329	1.19214	3.74678e-12	9.03111e-10	0	8.437
TRINITY_DN127687_c1_g1	10.6329	1.19214	3.74678e-12	9.03111e-10	0	5.124
TRINITY_DN121732_c0_g3	10.6329	1.19214	3.74678e-12	9.03111e-10	0	25.446
TRINITY_DN120857_c0_g1	10.6247	1.18401	3.92866e-12	9.45449e-10	0	3.447
TRINITY_DN114731_c0_g1	7.9457	1.54858	3.95551e-12	9.504e-10	0.045	9.564
TRINITY_DN97417_c0_g1	7.93931	1.54222	4.10655e-12	9.8513e-10	0.045	9.604
TRINITY_DN49944_c0_g2	10.6165	1.17583	4.32228e-12	1.03361e-09	0	7.767
TRINITY_DN125230_c1_g2	10.6165	1.17583	4.32228e-12	1.03361e-09	0	4.775
TRINITY_DN98270_c0_g1	5.82411	3.59065	4.44892e-12	1.06222e-09	0.298	13.454
TRINITY_DN134560_c3_g3	10.6082	1.16761	4.5352e-12	1.08112e-09	0	3.018
TRINITY_DN129203_c0_g1	6.31648	2.3617	4.57377e-12	1.0886e-09	0.067	4.118
TRINITY_DN107696_c0_g1	10.5999	1.15934	4.75972e-12	1.12579e-09	0	23.957
TRINITY_DN108182_c0_g1	10.5999	1.15934	4.75972e-12	1.12579e-09	0	10.516
TRINITY_DN140379_c0_g1	10.5999	1.15934	4.75972e-12	1.12579e-09	0	3.729
TRINITY_DN129301_c11_g13	6.40634	2.19401	4.7779e-12	1.12833e-09	0.231	9.256
TRINITY_DN134569_c0_g2	5.92497	2.95938	4.78689e-12	1.12869e-09	0.119	5.808
TRINITY_DN132509_c0_g1	5.85618	3.30268	4.81731e-12	1.1341e-09	0.306	10.624
TRINITY_DN130200_c1_g1	6.30545	2.35082	4.88178e-12	1.1475e-09	0.194	12.072
TRINITY_DN129908_c0_g3	10.5832	1.14265	5.24635e-12	1.23128e-09	0	18.457
TRINITY_DN46858_c0_g1	10.5747	1.13424	5.50998e-12	1.28718e-09	0	2.2
TRINITY_DN119542_c0_g1	10.5747	1.13424	5.50998e-12	1.28718e-09	0	11.093
TRINITY_DN129393_c0_g1	10.5747	1.13424	5.50998e-12	1.28718e-09	0	3.796
TRINITY_DN128403_c0_g1	10.5662	1.12577	5.78826e-12	1.34391e-09	0	3.166
TRINITY_DN134446_c1_g1	10.5662	1.12577	5.78826e-12	1.34391e-09	0	2.025
TRINITY_DN129793_c0_g4	10.5662	1.12577	5.78826e-12	1.34391e-09	0	2.71
TRINITY_DN128815_c5_g2	10.5662	1.12577	5.78826e-12	1.34391e-09	0	28.437
TRINITY_DN150817_c0_g1	6.05257	2.82523	5.8971e-12	1.36708e-09	0.723	37.747
TRINITY_DN125379_c0_g1	6.68482	1.75863	5.91471e-12	1.36907e-09	0.104	15.734
TRINITY_DN100306_c0_g1	6.0146	2.92355	5.95573e-12	1.37646e-09	0.596	30.315
TRINITY_DN127726_c2_g1	10.5576	1.11726	6.08208e-12	1.39927e-09	0	4.279
TRINITY_DN124307_c0_g1	10.5576	1.11726	6.08208e-12	1.39927e-09	0	4.158
TRINITY_DN132850_c0_g3	10.5576	1.11726	6.08208e-12	1.39927e-09	0	2.16
TRINITY_DN91562_c0_g3	5.44239	6.36988	6.62603e-12	1.5221e-09	10.758	363.234
TRINITY_DN124358_c0_g1	10.549	1.1087	6.72021e-12	1.5414e-09	0	8.129
TRINITY_DN107816_c0_g1	7.86027	1.46371	6.77317e-12	1.5512e-09	0.03	6.546
TRINITY_DN132177_c1_g2	5.75663	3.52437	6.90116e-12	1.57813e-09	0.775	32.073
TRINITY_DN103211_c0_g1	10.5404	1.10008	7.06661e-12	1.6111e-09	0	1.636
TRINITY_DN128317_c0_g1	10.5404	1.10008	7.06661e-12	1.6111e-09	0	4.655
TRINITY_DN122286_c0_g1	10.5317	1.09141	7.43276e-12	1.69203e-09	0	2.938
TRINITY_DN123885_c0_g1	6.65115	1.72536	7.44779e-12	1.69291e-09	0.089	7.243
TRINITY_DN116368_c0_g1	5.83245	2.98264	7.71536e-12	1.75111e-09	0.388	17.358
TRINITY_DN133226_c1_g2	10.5229	1.0827	7.81988e-12	1.7669e-09	0	2.723
TRINITY_DN125712_c0_g1	10.5229	1.0827	7.81988e-12	1.7669e-09	0	3.179
TRINITY_DN121998_c1_g3	10.5229	1.0827	7.81988e-12	1.7669e-09	0	6.452
TRINITY_DN113942_c0_g2	10.5141	1.07392	8.2293e-12	1.84957e-09	0	10.865
TRINITY_DN104219_c0_g1	10.5141	1.07392	8.2293e-12	1.84957e-09	0	5.942
TRINITY_DN113629_c0_g2	10.5141	1.07392	8.2293e-12	1.84957e-09	0	2.803
TRINITY_DN133547_c7_g11	7.18751	1.70372	8.23457e-12	1.84957e-09	0.119	14.098
TRINITY_DN121399_c2_g1	10.5052	1.0651	8.66242e-12	1.94279e-09	0	26.17
TRINITY_DN119768_c0_g1	7.81907	1.4228	8.9634e-12	2.00733e-09	0.022	3.917
TRINITY_DN126979_c0_g1	10.4963	1.05622	9.12075e-12	2.03355e-09	0	2.052
TRINITY_DN116058_c0_g1	10.4963	1.05622	9.12075e-12	2.03355e-09	0	7.914
TRINITY_DN108273_c0_g1	10.4963	1.05622	9.12075e-12	2.03355e-09	0	2.267
TRINITY_DN131060_c0_g2	7.16434	1.68076	9.42936e-12	2.09927e-09	0.045	5.003
TRINITY_DN59157_c0_g1	10.4873	1.04729	9.60589e-12	2.12919e-09	0	13.87
TRINITY_DN118085_c0_g5	10.4873	1.04729	9.60589e-12	2.12919e-09	0	36.955
TRINITY_DN119110_c0_g1	10.4873	1.04729	9.60589e-12	2.12919e-09	0	16.673
TRINITY_DN102581_c0_g1	10.4783	1.0383	1.01196e-11	2.23652e-09	0	3.742
TRINITY_DN485_c0_g1	10.4783	1.0383	1.01196e-11	2.23652e-09	0	21.328
TRINITY_DN132359_c1_g3	6.41311	1.88873	1.04456e-11	2.3052e-09	0.075	4.99
TRINITY_DN129301_c11_g9	10.46	1.02016	1.18509e-11	2.61154e-09	0	15.748
TRINITY_DN134435_c0_g2	6.03235	2.48836	1.22325e-11	2.69172e-09	0.365	18.94
TRINITY_DN140261_c0_g4	10.4508	1.011	1.24985e-11	2.73438e-09	0	5.755
TRINITY_DN116062_c0_g2	10.4508	1.011	1.24985e-11	2.73438e-09	0	41.905
TRINITY_DN115442_c0_g1	10.4508	1.011	1.24985e-11	2.73438e-09	0	3.783
TRINITY_DN89939_c0_g2	10.4508	1.011	1.24985e-11	2.73438e-09	0	5.406
TRINITY_DN128750_c0_g1	10.4415	1.00178	1.31853e-11	2.87632e-09	0	1.301
TRINITY_DN164964_c0_g1	10.4415	1.00178	1.31853e-11	2.87632e-09	0	50.543
TRINITY_DN129482_c0_g1	10.4322	0.992505	1.39137e-11	3.02652e-09	0	10.315
TRINITY_DN140261_c0_g11	10.4322	0.992505	1.39137e-11	3.02652e-09	0	5.634
TRINITY_DN128425_c0_g1	5.69202	3.14149	1.41963e-11	3.08356e-09	1.238	11.764
TRINITY_DN46959_c0_g2	7.10474	1.6217	1.432e-11	3.10155e-09	0.559	61.382
TRINITY_DN134435_c0_g1	6.55126	1.62669	1.432e-11	3.10155e-09	0.045	3.313
TRINITY_DN179248_c0_g1	5.87911	2.79026	1.45423e-11	3.14521e-09	0.499	23.313
TRINITY_DN126047_c0_g11	5.3707	5.19227	1.46364e-11	3.15394e-09	1.67	52.207
TRINITY_DN120910_c0_g1	10.4228	0.98317	1.46867e-11	3.15394e-09	0	2.186
TRINITY_DN127735_c0_g1	10.4228	0.98317	1.46867e-11	3.15394e-09	0	2.763
TRINITY_DN128143_c0_g1	10.4228	0.98317	1.46867e-11	3.15394e-09	0	5.124
TRINITY_DN128399_c0_g1	10.4228	0.98317	1.46867e-11	3.15394e-09	0	6.814
TRINITY_DN101267_c0_g3	5.95318	2.57761	1.49222e-11	3.19997e-09	0.641	31.174
TRINITY_DN124895_c0_g1	7.73297	1.33735	1.54139e-11	3.30076e-09	0.022	4.453
TRINITY_DN129872_c0_g2	10.4133	0.973775	1.55072e-11	3.30672e-09	0	12.81
TRINITY_DN128383_c0_g1	10.4133	0.973775	1.55072e-11	3.30672e-09	0	16.794
TRINITY_DN117761_c0_g2	10.4133	0.973775	1.55072e-11	3.30672e-09	0	4.829
TRINITY_DN117808_c0_g1	7.08637	1.6035	1.59411e-11	3.39447e-09	0.06	6.559
TRINITY_DN126207_c0_g2	10.4038	0.964318	1.63784e-11	3.47781e-09	0	7.311
TRINITY_DN99829_c0_g1	10.4038	0.964318	1.63784e-11	3.47781e-09	0	13.535
TRINITY_DN178993_c0_g1	5.46617	3.95839	1.67929e-11	3.56085e-09	6.024	202.375
TRINITY_DN10836_c0_g2	10.3942	0.9548	1.73037e-11	3.65383e-09	0	4.279
TRINITY_DN131266_c1_g2	10.3942	0.9548	1.73037e-11	3.65383e-09	0	6.144
TRINITY_DN123854_c4_g4	10.3942	0.9548	1.73037e-11	3.65383e-09	0	14.474
TRINITY_DN113673_c0_g2	7.7181	1.3226	1.75431e-11	3.69924e-09	0.03	5.433
TRINITY_DN108490_c0_g1	6.51428	1.59019	1.77663e-11	3.7411e-09	0.082	6.17
TRINITY_DN126466_c0_g2	6.50803	1.58402	1.84249e-11	3.87439e-09	0.037	2.643
TRINITY_DN126641_c0_g1	5.29096	6.26957	1.85353e-11	3.8922e-09	1.111	34.071
TRINITY_DN124750_c1_g1	10.3846	0.945218	1.93318e-11	4.05386e-09	0	4.99
TRINITY_DN122483_c0_g1	7.69551	1.3002	2.00004e-11	4.18825e-09	0.015	2.602
TRINITY_DN126584_c0_g1	10.3749	0.935573	2.04429e-11	4.26325e-09	0	2.79
TRINITY_DN106913_c1_g1	10.3749	0.935573	2.04429e-11	4.26325e-09	0	31.912
TRINITY_DN50154_c0_g1	10.3749	0.935573	2.04429e-11	4.26325e-09	0	4.212
TRINITY_DN127981_c0_g1	5.26263	6.56211	2.08411e-11	4.34033e-09	4.488	134.863
TRINITY_DN118822_c0_g1	7.6879	1.29265	2.09017e-11	4.34103e-09	0.06	12.18
TRINITY_DN81457_c0_g1	7.6879	1.29265	2.09017e-11	4.34103e-09	0.015	2.83
TRINITY_DN15695_c0_g1	10.3651	0.925864	2.16245e-11	4.48501e-09	0	4.52
TRINITY_DN125483_c1_g1	7.68025	1.28507	2.18479e-11	4.52515e-09	0.067	14.366
TRINITY_DN129475_c0_g1	10.3553	0.916089	2.28818e-11	4.71993e-09	0	6.184
TRINITY_DN117809_c0_g1	10.3553	0.916089	2.28818e-11	4.71993e-09	0	8.129
TRINITY_DN140261_c0_g1	10.3553	0.916089	2.28818e-11	4.71993e-09	0	5.272
TRINITY_DN88907_c0_g2	10.3454	0.906248	2.42199e-11	4.97564e-09	0	3.152
TRINITY_DN124146_c0_g1	10.3454	0.906248	2.42199e-11	4.97564e-09	0	2.052
TRINITY_DN109786_c0_g2	10.3454	0.906248	2.42199e-11	4.97564e-09	0	2.052
TRINITY_DN117275_c0_g1	6.28023	1.75768	2.49274e-11	5.11407e-09	0.157	9.832
TRINITY_DN118556_c0_g2	10.3354	0.89634	2.56446e-11	5.23288e-09	0	2.106
TRINITY_DN113599_c0_g2	10.3354	0.89634	2.56446e-11	5.23288e-09	0	7.029
TRINITY_DN93256_c0_g1	10.3354	0.89634	2.56446e-11	5.23288e-09	0	15.399
TRINITY_DN83974_c0_g2	10.3354	0.89634	2.56446e-11	5.23288e-09	0	5.406
TRINITY_DN124791_c0_g1	5.45668	3.66092	2.64401e-11	5.38795e-09	0.44	15.332
TRINITY_DN118730_c0_g1	10.3254	0.886364	2.7162e-11	5.50547e-09	0	3.233
TRINITY_DN106653_c0_g1	10.3254	0.886364	2.7162e-11	5.50547e-09	0	3.514
TRINITY_DN98139_c0_g1	10.3254	0.886364	2.7162e-11	5.50547e-09	0	2.964
TRINITY_DN164472_c0_g1	10.3254	0.886364	2.7162e-11	5.50547e-09	0	6.144
TRINITY_DN128343_c1_g3	6.99741	1.51542	2.77453e-11	5.61618e-09	0.477	48.813
TRINITY_DN111457_c0_g2	10.3152	0.876319	2.87788e-11	5.78675e-09	0	2.938
TRINITY_DN124663_c0_g1	10.3152	0.876319	2.87788e-11	5.78675e-09	0	4.641
TRINITY_DN115159_c0_g1	10.3152	0.876319	2.87788e-11	5.78675e-09	0	3.662
TRINITY_DN51656_c0_g1	10.3152	0.876319	2.87788e-11	5.78675e-09	0	2.508
TRINITY_DN110835_c0_g1	5.95651	2.22469	2.95721e-11	5.9384e-09	0.999	48.183
TRINITY_DN107242_c0_g3	10.3051	0.866204	3.05021e-11	6.08485e-09	0	38.069
TRINITY_DN89120_c0_g1	10.3051	0.866204	3.05021e-11	6.08485e-09	0	24.185
TRINITY_DN124535_c0_g1	10.3051	0.866204	3.05021e-11	6.08485e-09	0	2.978
TRINITY_DN129129_c3_g2	10.3051	0.866204	3.05021e-11	6.08485e-09	0	6.05
TRINITY_DN84831_c0_g1	10.3051	0.866204	3.05021e-11	6.08485e-09	0	4.977
TRINITY_DN113482_c0_g1	5.5617	3.10052	3.06479e-11	6.1059e-09	0.962	35.641
TRINITY_DN127310_c0_g1	6.11602	1.90777	3.16737e-11	6.30199e-09	0.209	11.522
TRINITY_DN128853_c0_g1	6.97761	1.49583	3.23359e-11	6.42532e-09	0.03	4.856
TRINITY_DN123140_c0_g1	5.82769	2.45426	3.37205e-11	6.69167e-09	0.201	8.947
TRINITY_DN117329_c0_g1	10.2948	0.856018	3.42995e-11	6.76232e-09	0	4.668
TRINITY_DN114128_c0_g1	10.2948	0.856018	3.42995e-11	6.76232e-09	0	3.192
TRINITY_DN89106_c0_g1	10.2948	0.856018	3.42995e-11	6.76232e-09	0	6.224
TRINITY_DN111998_c1_g1	10.2948	0.856018	3.42995e-11	6.76232e-09	0	2.468
TRINITY_DN126676_c0_g1	10.2948	0.856018	3.42995e-11	6.76232e-09	0	2.28
TRINITY_DN130539_c5_g2	6.40405	1.4815	3.63274e-11	7.14585e-09	0.164	11.133
TRINITY_DN122767_c3_g1	5.17344	6.82301	3.63392e-11	7.14585e-09	4.227	127.19
TRINITY_DN102907_c0_g2	10.2845	0.845761	3.6391e-11	7.14677e-09	0	29.148
TRINITY_DN42934_c0_g2	10.274	0.83543	3.86235e-11	7.56562e-09	0	9.001
TRINITY_DN100669_c0_g2	10.274	0.83543	3.86235e-11	7.56562e-09	0	24.413
TRINITY_DN87731_c0_g2	10.2636	0.825026	4.10077e-11	8.00162e-09	0	1.65
TRINITY_DN45857_c0_g1	10.2636	0.825026	4.10077e-11	8.00162e-09	0	3.313
TRINITY_DN116789_c0_g1	5.32029	4.12793	4.13061e-11	8.04949e-09	1.73	34.782
TRINITY_DN120527_c1_g2	10.253	0.814546	4.35548e-11	8.45509e-09	0	7.834
TRINITY_DN123196_c0_g1	10.253	0.814546	4.35548e-11	8.45509e-09	0	1.489
TRINITY_DN120673_c0_g1	10.253	0.814546	4.35548e-11	8.45509e-09	0	6.278
TRINITY_DN124064_c0_g1	5.54863	2.81013	4.42802e-11	8.58493e-09	0.358	13.32
TRINITY_DN125826_c0_g1	10.2424	0.803991	4.6277e-11	8.92639e-09	0	1.543
TRINITY_DN109536_c0_g1	10.2424	0.803991	4.6277e-11	8.92639e-09	0	10.154
TRINITY_DN118014_c0_g1	10.2424	0.803991	4.6277e-11	8.92639e-09	0	7.82
TRINITY_DN129521_c4_g1	10.2424	0.803991	4.6277e-11	8.92639e-09	0	11.375
TRINITY_DN126386_c0_g1	5.37451	3.47018	4.78151e-11	9.20524e-09	0.298	9.658
TRINITY_DN85647_c0_g1	5.77498	2.40252	4.7844e-11	9.20524e-09	0.738	30.423
TRINITY_DN115424_c0_g1	10.2316	0.793358	4.91875e-11	9.43976e-09	0	2.307
TRINITY_DN128354_c0_g1	10.2316	0.793358	4.91875e-11	9.43976e-09	0	2.991
TRINITY_DN124857_c0_g1	6.90958	1.42854	4.98858e-11	9.54961e-09	0.089	3.89
TRINITY_DN52377_c0_g1	6.90958	1.42854	4.98858e-11	9.54961e-09	0.045	4.024
TRINITY_DN50656_c0_g1	5.257	4.26266	4.99663e-11	9.55295e-09	1.334	40.174
TRINITY_DN105755_c0_g1	10.2209	0.782647	5.23006e-11	9.96155e-09	0	3.152
TRINITY_DN130465_c4_g1	10.2209	0.782647	5.23006e-11	9.96155e-09	0	9.832
TRINITY_DN119576_c0_g1	10.2209	0.782647	5.23006e-11	9.96155e-09	0	8.25
TRINITY_DN125131_c1_g1	5.35723	3.45331	5.34641e-11	1.01576e-08	0.499	16.351
TRINITY_DN102277_c0_g2	6.89559	1.4147	5.40887e-11	1.02619e-08	0.089	9.068
TRINITY_DN103328_c0_g2	5.86047	2.13032	5.4402e-11	1.02971e-08	2.296	100.912
TRINITY_DN125606_c0_g2	7.53515	1.14128	5.53371e-11	1.04516e-08	0.022	3.541
TRINITY_DN133547_c0_g1	10.21	0.771856	5.56318e-11	1.04516e-08	0	16.123
TRINITY_DN108413_c0_g1	10.21	0.771856	5.56318e-11	1.04516e-08	0	2.28
TRINITY_DN121519_c0_g1	10.21	0.771856	5.56318e-11	1.04516e-08	0	5.339
TRINITY_DN131214_c0_g1	10.21	0.771856	5.56318e-11	1.04516e-08	0	2.616
TRINITY_DN123024_c0_g1	10.21	0.771856	5.56318e-11	1.04516e-08	0	4.346
TRINITY_DN119855_c0_g1	5.12187	5.7236	5.96945e-11	1.1201e-08	2.937	80.201
TRINITY_DN103521_c0_g1	10.199	0.760985	6.30172e-11	1.17807e-08	0	9.591
TRINITY_DN53289_c0_g1	10.199	0.760985	6.30172e-11	1.17807e-08	0	4.36
TRINITY_DN46959_c0_g1	10.199	0.760985	6.30172e-11	1.17807e-08	0	33.937
TRINITY_DN170242_c0_g15	10.188	0.750032	6.71092e-11	1.25148e-08	0	18.39
TRINITY_DN129132_c0_g2	10.188	0.750032	6.71092e-11	1.25148e-08	0	2.347
TRINITY_DN131147_c0_g1	5.51809	2.56026	6.82648e-11	1.27147e-08	0.194	6.761
TRINITY_DN85647_c0_g2	5.15998	4.63486	6.97447e-11	1.29744e-08	5.099	142.106
TRINITY_DN125846_c0_g2	10.1768	0.738996	7.14954e-11	1.32675e-08	0	2.884
TRINITY_DN133547_c4_g3	10.1768	0.738996	7.14954e-11	1.32675e-08	0	1.623
TRINITY_DN115341_c0_g1	5.88932	1.94114	7.35233e-11	1.36271e-08	0.164	5.178
TRINITY_DN133547_c7_g7	5.75112	2.21201	7.55572e-11	1.3987e-08	0.209	9.081
TRINITY_DN1774_c0_g1	10.1656	0.727876	7.61991e-11	1.40033e-08	0	7.512
TRINITY_DN124913_c0_g5	10.1656	0.727876	7.61991e-11	1.40033e-08	0	7.257
TRINITY_DN122927_c0_g1	10.1656	0.727876	7.61991e-11	1.40033e-08	0	2.522
TRINITY_DN132749_c0_g3	10.1656	0.727876	7.61991e-11	1.40033e-08	0	24.574
TRINITY_DN126260_c0_g1	10.1656	0.727876	7.61991e-11	1.40033e-08	0	4.44
TRINITY_DN104755_c0_g2	10.1656	0.727876	7.61991e-11	1.40033e-08	0	2.803
TRINITY_DN112812_c0_g1	7.48334	1.09	7.82762e-11	1.43502e-08	0.022	4.118
TRINITY_DN129176_c0_g1	5.97354	1.76767	7.95457e-11	1.45653e-08	0.157	7.136
TRINITY_DN115909_c0_g1	5.74292	2.20398	8.11634e-11	1.48228e-08	0.343	14.487
TRINITY_DN115501_c0_g1	10.1543	0.71667	8.12454e-11	1.48228e-08	0	2.562
TRINITY_DN125024_c0_g2	6.09639	1.57676	8.32351e-11	1.51676e-08	0.179	9.148
TRINITY_DN22166_c0_g1	6.26999	1.34951	8.54206e-11	1.55472e-08	0.962	57.465
TRINITY_DN125745_c1_g1	10.1429	0.705377	8.66618e-11	1.56977e-08	0	2.911
TRINITY_DN34850_c0_g1	10.1429	0.705377	8.66618e-11	1.56977e-08	0	15.654
TRINITY_DN88056_c0_g2	10.1429	0.705377	8.66618e-11	1.56977e-08	0	23.219
TRINITY_DN20747_c0_g1	5.8645	1.91677	8.74059e-11	1.58136e-08	0.082	4.172
TRINITY_DN129925_c1_g5	5.78057	2.05191	9.11292e-11	1.64538e-08	2.393	99.115
TRINITY_DN103786_c0_g2	7.45673	1.06366	9.11616e-11	1.64538e-08	0.045	6.519
TRINITY_DN108015_c0_g1	10.1314	0.693995	9.2478e-11	1.6632e-08	0	7.472
TRINITY_DN122108_c0_g1	10.1314	0.693995	9.2478e-11	1.6632e-08	0	2.575
TRINITY_DN128244_c0_g1	5.03803	6.1359	9.34999e-11	1.67959e-08	3.161	81.489
TRINITY_DN120732_c0_g1	6.80861	1.32876	9.71176e-11	1.74251e-08	0.067	6.331
TRINITY_DN116394_c0_g2	10.1199	0.682524	9.87265e-11	1.76303e-08	0	2.482
TRINITY_DN154863_c0_g1	10.1199	0.682524	9.87265e-11	1.76303e-08	0	11.388
TRINITY_DN98223_c0_g3	10.1199	0.682524	9.87265e-11	1.76303e-08	0	4.655
TRINITY_DN126078_c0_g1	10.1199	0.682524	9.87265e-11	1.76303e-08	0	7.458
TRINITY_DN134569_c0_g1	5.19109	3.77457	1.00711e-10	1.79635e-08	0.149	4.749
TRINITY_DN126040_c0_g1	5.18479	3.96039	1.00905e-10	1.7977e-08	0.813	23.125
TRINITY_DN129301_c9_g1	6.79359	1.31393	1.0589e-10	1.8843e-08	0.119	11.053
TRINITY_DN118786_c0_g1	10.1082	0.670962	1.12665e-10	2.00015e-08	0	4.306
TRINITY_DN133491_c2_g5	10.1082	0.670962	1.12665e-10	2.00015e-08	0	2.562
TRINITY_DN1446_c1_g1	5.38075	2.74461	1.19684e-10	2.1198e-08	1.804	58.176
TRINITY_DN104821_c0_g1	10.0964	0.659307	1.20435e-10	2.13061e-08	0	2.468
TRINITY_DN142395_c0_g1	10.0846	0.647559	1.28798e-10	2.27591e-08	0	12.072
TRINITY_DN129419_c0_g1	5.3284	2.95434	1.31547e-10	2.32179e-08	0.522	18.39
TRINITY_DN126837_c0_g3	6.75534	1.27617	1.31885e-10	2.32505e-08	0.075	9.457
TRINITY_DN121172_c0_g1	5.79789	1.85143	1.32443e-10	2.33217e-08	0.239	10.731
TRINITY_DN95679_c0_g1	5.06229	4.58355	1.33264e-10	2.3439e-08	0.686	18.015
TRINITY_DN160833_c0_g1	5.66266	2.12532	1.35957e-10	2.3885e-08	0.768	30.476
TRINITY_DN115480_c0_g2	10.0726	0.635714	1.37805e-10	2.41677e-08	0	3.246
TRINITY_DN99829_c0_g2	6.19409	1.2749	1.37885e-10	2.41677e-08	0.283	16.539
TRINITY_DN151921_c0_g1	7.39264	1.00029	1.38482e-10	2.42442e-08	0.134	19.692
TRINITY_DN116794_c0_g1	5.60421	2.23515	1.44602e-10	2.52866e-08	0.067	2.602
TRINITY_DN123562_c1_g2	7.38325	0.991008	1.46094e-10	2.5518e-08	0.082	11.751
TRINITY_DN128018_c5_g3	10.0605	0.623773	1.4751e-10	2.55299e-08	0	6.197
TRINITY_DN120840_c0_g1	10.0605	0.623773	1.4751e-10	2.55299e-08	0	5.07
TRINITY_DN164545_c0_g1	10.0605	0.623773	1.4751e-10	2.55299e-08	0	10.114
TRINITY_DN129521_c0_g1	10.0605	0.623773	1.4751e-10	2.55299e-08	0	6.385
TRINITY_DN122804_c0_g1	10.0605	0.623773	1.4751e-10	2.55299e-08	0	3.514
TRINITY_DN89116_c0_g1	10.0605	0.623773	1.4751e-10	2.55299e-08	0	4.427
TRINITY_DN170242_c0_g12	10.0605	0.623773	1.4751e-10	2.55299e-08	0	16.821
TRINITY_DN122997_c0_g1	10.0605	0.623773	1.4751e-10	2.55299e-08	0	2.911
TRINITY_DN99967_c0_g1	5.37789	2.53746	1.4916e-10	2.57862e-08	0.388	12.649
TRINITY_DN116797_c0_g2	7.3738	0.981665	1.54169e-10	2.66218e-08	0.022	3.032
TRINITY_DN125347_c0_g3	6.17842	1.25951	1.57763e-10	2.70015e-08	0.052	2.897
TRINITY_DN126972_c0_g1	10.0484	0.611733	1.57971e-10	2.70015e-08	0	2.186
TRINITY_DN92483_c0_g1	10.0484	0.611733	1.57971e-10	2.70015e-08	0	4.252
TRINITY_DN172582_c0_g1	10.0484	0.611733	1.57971e-10	2.70015e-08	0	30.557
TRINITY_DN119012_c0_g1	10.0484	0.611733	1.57971e-10	2.70015e-08	0	1.65
TRINITY_DN119239_c0_g1	10.0484	0.611733	1.57971e-10	2.70015e-08	0	4.279
TRINITY_DN131121_c1_g1	10.0484	0.611733	1.57971e-10	2.70015e-08	0	62.052
TRINITY_DN118967_c0_g3	10.0484	0.611733	1.57971e-10	2.70015e-08	0	5.178
TRINITY_DN111390_c0_g3	10.0484	0.611733	1.57971e-10	2.70015e-08	0	4.829
TRINITY_DN128989_c0_g2	7.36428	0.972261	1.62738e-10	2.7785e-08	0.022	3.769
TRINITY_DN129868_c0_g1	10.0361	0.599592	1.69255e-10	2.87358e-08	0	3.796
TRINITY_DN105695_c0_g1	10.0361	0.599592	1.69255e-10	2.87358e-08	0	11.093
TRINITY_DN124167_c0_g1	10.0361	0.599592	1.69255e-10	2.87358e-08	0	1.905
TRINITY_DN128126_c0_g1	10.0361	0.599592	1.69255e-10	2.87358e-08	0	6.318
TRINITY_DN128144_c0_g1	10.0361	0.599592	1.69255e-10	2.87358e-08	0	4.011
TRINITY_DN131046_c9_g1	6.70807	1.22952	1.80837e-10	3.06336e-08	0.06	5.07
TRINITY_DN125074_c0_g1	6.70807	1.22952	1.80837e-10	3.06336e-08	0.075	8.773
TRINITY_DN118699_c0_g1	10.0237	0.58735	1.81432e-10	3.07e-08	0	2.173
TRINITY_DN106250_c0_g1	10.0112	0.575004	1.94579e-10	3.28513e-08	0	12.341
TRINITY_DN95455_c0_g1	10.0112	0.575004	1.94579e-10	3.28513e-08	0	1.516
TRINITY_DN125489_c0_g1	5.47867	2.39773	1.98965e-10	3.35544e-08	0.134	4.842
TRINITY_DN129551_c6_g3	5.82776	1.62463	2.04312e-10	3.43832e-08	1.908	48.424
TRINITY_DN124224_c0_g2	5.73355	1.78837	2.04333e-10	3.43832e-08	0.104	4.802
TRINITY_DN119769_c1_g1	5.95008	1.4331	2.08781e-10	3.50929e-08	0.261	5.392
TRINITY_DN98139_c0_g2	5.01	4.34974	2.12299e-10	3.56446e-08	1.409	35.627
TRINITY_DN127533_c0_g4	6.67567	1.19757	2.17576e-10	3.64902e-08	0.082	6.787
TRINITY_DN124392_c1_g1	9.99866	0.562552	2.24133e-10	3.73831e-08	0	2.213
TRINITY_DN131128_c0_g2	9.99866	0.562552	2.24133e-10	3.73831e-08	0	2.482
TRINITY_DN131289_c6_g1	9.99866	0.562552	2.24133e-10	3.73831e-08	0	1.663
TRINITY_DN123854_c4_g6	9.99866	0.562552	2.24133e-10	3.73831e-08	0	9.497
TRINITY_DN131949_c2_g1	9.99866	0.562552	2.24133e-10	3.73831e-08	0	4.4
TRINITY_DN107136_c0_g1	7.31574	0.924309	2.26555e-10	3.77455e-08	0.015	2.455
TRINITY_DN120393_c0_g1	4.96667	4.69113	2.27481e-10	3.78582e-08	1.402	34.46
TRINITY_DN105388_c0_g1	5.70587	1.76127	2.39672e-10	3.9802e-08	0.171	7.083
TRINITY_DN117087_c0_g1	9.98596	0.549993	2.40736e-10	3.9802e-08	0	1.824
TRINITY_DN111188_c0_g1	9.98596	0.549993	2.40736e-10	3.9802e-08	0	11.549
TRINITY_DN105729_c0_g1	9.98596	0.549993	2.40736e-10	3.9802e-08	0	18.189
TRINITY_DN121543_c0_g1	9.98596	0.549993	2.40736e-10	3.9802e-08	0	9.001
TRINITY_DN65075_c0_g1	9.98596	0.549993	2.40736e-10	3.9802e-08	0	8.773
TRINITY_DN105941_c0_g1	5.92181	1.40538	2.45457e-10	4.05383e-08	0.097	3.863
TRINITY_DN99738_c0_g1	7.29585	0.904676	2.53596e-10	4.18371e-08	0.03	4.641
TRINITY_DN111767_c0_g2	9.97315	0.537325	2.58701e-10	4.24482e-08	0	4.708
TRINITY_DN161516_c0_g1	9.97315	0.537325	2.58701e-10	4.24482e-08	0	10.074
TRINITY_DN153274_c0_g1	9.97315	0.537325	2.58701e-10	4.24482e-08	0	3.327
TRINITY_DN117800_c0_g1	9.97315	0.537325	2.58701e-10	4.24482e-08	0	14.165
TRINITY_DN132749_c0_g2	9.97315	0.537325	2.58701e-10	4.24482e-08	0	18.914
TRINITY_DN125072_c2_g1	5.10443	3.31757	2.64186e-10	4.33013e-08	0.544	18.364
TRINITY_DN119376_c0_g1	6.64252	1.1649	2.75518e-10	4.511e-08	0.201	18.31
TRINITY_DN114225_c0_g1	9.96022	0.524545	2.78152e-10	4.53454e-08	0	8.29
TRINITY_DN180703_c0_g1	9.96022	0.524545	2.78152e-10	4.53454e-08	0	6.358
TRINITY_DN130200_c3_g1	9.96022	0.524545	2.78152e-10	4.53454e-08	0	7.176
TRINITY_DN90292_c0_g1	9.96022	0.524545	2.78152e-10	4.53454e-08	0	3.273
TRINITY_DN130977_c0_g1	9.94718	0.511653	2.99224e-10	4.82742e-08	0	4.842
TRINITY_DN123024_c0_g3	9.94718	0.511653	2.99224e-10	4.82742e-08	0	6.6
TRINITY_DN117096_c0_g1	9.94718	0.511653	2.99224e-10	4.82742e-08	0	3.246
TRINITY_DN80522_c0_g1	9.94718	0.511653	2.99224e-10	4.82742e-08	0	2.535
TRINITY_DN140679_c0_g1	9.94718	0.511653	2.99224e-10	4.82742e-08	0	16.351
TRINITY_DN11259_c0_g1	9.94718	0.511653	2.99224e-10	4.82742e-08	0	4.869
TRINITY_DN110103_c0_g1	9.94718	0.511653	2.99224e-10	4.82742e-08	0	3.192
TRINITY_DN124137_c0_g1	9.94718	0.511653	2.99224e-10	4.82742e-08	0	1.529
TRINITY_DN127729_c0_g1	9.94718	0.511653	2.99224e-10	4.82742e-08	0	1.999
TRINITY_DN118549_c0_g1	5.49112	2.12456	2.99302e-10	4.82742e-08	0.186	5.245
TRINITY_DN177699_c0_g1	5.40848	2.32919	3.11713e-10	5.02225e-08	1.424	46.814
TRINITY_DN128018_c7_g3	9.93402	0.498646	3.22066e-10	5.15074e-08	0	2.012
TRINITY_DN123540_c1_g1	9.93402	0.498646	3.22066e-10	5.15074e-08	0	5.835
TRINITY_DN115512_c0_g1	9.93402	0.498646	3.22066e-10	5.15074e-08	0	7.136
TRINITY_DN128018_c7_g1	9.93402	0.498646	3.22066e-10	5.15074e-08	0	2.656
TRINITY_DN127989_c0_g1	9.93402	0.498646	3.22066e-10	5.15074e-08	0	1.65
TRINITY_DN123075_c2_g1	5.87833	1.36278	3.27923e-10	5.23889e-08	2.132	17.317
TRINITY_DN89737_c0_g2	6.05511	1.13853	3.34164e-10	5.33297e-08	1.484	70.409
TRINITY_DN128018_c6_g1	5.87095	1.35556	3.42014e-10	5.45252e-08	0.104	5.017
TRINITY_DN116622_c0_g1	9.92074	0.485521	3.4684e-10	5.5063e-08	0	4.802
TRINITY_DN113982_c0_g1	9.92074	0.485521	3.4684e-10	5.5063e-08	0	2.951
TRINITY_DN116317_c0_g1	9.92074	0.485521	3.4684e-10	5.5063e-08	0	4.427
TRINITY_DN28180_c0_g2	9.92074	0.485521	3.4684e-10	5.5063e-08	0	1.006
TRINITY_DN116414_c0_g2	5.56963	1.84537	3.54605e-10	5.62368e-08	0.283	10.221
TRINITY_DN160354_c0_g1	4.83941	5.73447	3.592e-10	5.6906e-08	20.829	457.238
TRINITY_DN124863_c0_g1	9.90733	0.472278	3.73727e-10	5.88997e-08	0	13.454
TRINITY_DN114496_c0_g1	9.90733	0.472278	3.73727e-10	5.88997e-08	0	45.58
TRINITY_DN137602_c0_g1	9.90733	0.472278	3.73727e-10	5.88997e-08	0	5.781
TRINITY_DN123540_c0_g3	9.90733	0.472278	3.73727e-10	5.88997e-08	0	5.057
TRINITY_DN125727_c0_g2	9.90733	0.472278	3.73727e-10	5.88997e-08	0	2.71
TRINITY_DN133547_c7_g2	5.45583	2.0901	3.76309e-10	5.92451e-08	0.253	8.893
TRINITY_DN18571_c0_g1	7.2345	0.844134	3.80208e-10	5.97967e-08	0.015	2.374
TRINITY_DN127665_c1_g1	9.8938	0.458913	4.02924e-10	6.29775e-08	0	5.178
TRINITY_DN135366_c0_g1	9.8938	0.458913	4.02924e-10	6.29775e-08	0	2.441
TRINITY_DN120527_c1_g1	9.8938	0.458913	4.02924e-10	6.29775e-08	0	2.079
TRINITY_DN127498_c1_g1	9.8938	0.458913	4.02924e-10	6.29775e-08	0	3.085
TRINITY_DN126646_c0_g1	9.8938	0.458913	4.02924e-10	6.29775e-08	0	3.233
TRINITY_DN127358_c0_g1	4.8201	5.8125	4.0474e-10	6.31961e-08	3.071	68.035
TRINITY_DN73172_c0_g1	6.02913	1.11308	4.06833e-10	6.34576e-08	0.134	6.975
TRINITY_DN114059_c0_g1	5.04531	3.09118	4.14877e-10	6.46457e-08	0.395	10.302
TRINITY_DN123150_c0_g4	6.02037	1.10449	4.27608e-10	6.65611e-08	0.321	16.633
TRINITY_DN125773_c0_g1	5.48244	1.94908	4.28219e-10	6.65879e-08	0.157	6.398
TRINITY_DN116998_c0_g1	5.53758	1.81406	4.39442e-10	6.8263e-08	0.253	9.296
TRINITY_DN117192_c0_g2	4.95666	3.77439	4.42249e-10	6.86287e-08	2.072	50.154
TRINITY_DN118582_c0_g1	6.56504	1.08858	4.49555e-10	6.962e-08	0.127	9.94
TRINITY_DN116913_c1_g9	4.8068	5.56308	4.67129e-10	7.20651e-08	26.734	568.385
TRINITY_DN126956_c0_g1	9.88014	0.445424	4.69147e-10	7.20651e-08	0	18.149
TRINITY_DN127263_c0_g1	9.88014	0.445424	4.69147e-10	7.20651e-08	0	1.328
TRINITY_DN109323_c0_g2	9.88014	0.445424	4.69147e-10	7.20651e-08	0	14.742
TRINITY_DN79345_c0_g1	9.88014	0.445424	4.69147e-10	7.20651e-08	0	1.556
TRINITY_DN111166_c0_g1	9.88014	0.445424	4.69147e-10	7.20651e-08	0	1.328
TRINITY_DN109514_c0_g1	9.88014	0.445424	4.69147e-10	7.20651e-08	0	2.468
TRINITY_DN116626_c0_g1	9.88014	0.445424	4.69147e-10	7.20651e-08	0	11.147
TRINITY_DN171170_c0_g1	6.55616	1.07985	4.72748e-10	7.25448e-08	0.045	3.581
TRINITY_DN128138_c2_g1	5.15699	2.52667	5.05179e-10	7.72046e-08	1.61	44.682
TRINITY_DN129511_c0_g1	9.86634	0.43181	5.06679e-10	7.72046e-08	0	2.777
TRINITY_DN125846_c0_g1	9.86634	0.43181	5.06679e-10	7.72046e-08	0	7.874
TRINITY_DN160344_c0_g1	9.86634	0.43181	5.06679e-10	7.72046e-08	0	4.266
TRINITY_DN109876_c0_g1	9.86634	0.43181	5.06679e-10	7.72046e-08	0	1.395
TRINITY_DN98944_c0_g1	9.86634	0.43181	5.06679e-10	7.72046e-08	0	5.916
TRINITY_DN125156_c2_g2	9.86634	0.43181	5.06679e-10	7.72046e-08	0	5.768
TRINITY_DN105346_c0_g1	4.73859	9.00491	5.2029e-10	7.9199e-08	52.617	1097.48
TRINITY_DN136114_c0_g1	5.51032	1.78744	5.30115e-10	8.06136e-08	0.477	17.25
TRINITY_DN77414_c0_g1	9.85242	0.418067	5.4754e-10	8.28479e-08	0	15.694
TRINITY_DN123540_c0_g4	9.85242	0.418067	5.4754e-10	8.28479e-08	0	4.789
TRINITY_DN118085_c0_g1	9.85242	0.418067	5.4754e-10	8.28479e-08	0	9.349
TRINITY_DN125483_c1_g4	9.85242	0.418067	5.4754e-10	8.28479e-08	0	7.431
TRINITY_DN117297_c0_g1	5.66557	1.46589	5.78934e-10	8.74236e-08	0.209	8.384
TRINITY_DN128757_c0_g1	9.83836	0.404194	5.92055e-10	8.8962e-08	0	3.608
TRINITY_DN108074_c0_g1	9.83836	0.404194	5.92055e-10	8.8962e-08	0	19.651
TRINITY_DN125627_c0_g2	9.83836	0.404194	5.92055e-10	8.8962e-08	0	3.367
TRINITY_DN129441_c0_g1	9.83836	0.404194	5.92055e-10	8.8962e-08	0	7.311
TRINITY_DN128228_c0_g1	5.07306	2.85676	5.97998e-10	8.97659e-08	0.358	9.51
TRINITY_DN127278_c0_g1	5.55889	1.61756	6.15748e-10	9.22478e-08	0.112	4.185
TRINITY_DN107125_c0_g1	5.55889	1.61756	6.15748e-10	9.22478e-08	0.209	7.847
TRINITY_DN101884_c0_g1	7.15946	0.770162	6.16805e-10	9.23149e-08	0.022	3.099
TRINITY_DN120362_c0_g1	9.82416	0.390187	6.40584e-10	9.55908e-08	0	3.675
TRINITY_DN113587_c0_g1	9.82416	0.390187	6.40584e-10	9.55908e-08	0	8.37
TRINITY_DN165718_c0_g1	5.95748	1.04293	6.42788e-10	9.58254e-08	0.224	11.227
TRINITY_DN131361_c0_g1	4.77885	4.82721	6.733e-10	1.00275e-07	0.76	16.351
TRINITY_DN130025_c0_g1	6.50175	1.02632	6.77191e-10	1.00756e-07	0.104	8.021
TRINITY_DN91562_c0_g2	4.79847	4.56538	6.81644e-10	1.01319e-07	11.704	248.559
TRINITY_DN150760_c0_g1	9.80982	0.376045	6.93525e-10	1.02582e-07	0	13.011
TRINITY_DN104331_c0_g1	9.80982	0.376045	6.93525e-10	1.02582e-07	0	13.669
TRINITY_DN120920_c0_g1	9.80982	0.376045	6.93525e-10	1.02582e-07	0	4.333
TRINITY_DN111068_c0_g1	9.80982	0.376045	6.93525e-10	1.02582e-07	0	3.729
TRINITY_DN94131_c0_g2	9.80982	0.376045	6.93525e-10	1.02582e-07	0	6.747
TRINITY_DN46838_c0_g1	5.1201	2.3923	7.00188e-10	1.03467e-07	1.61	43.3
TRINITY_DN129551_c6_g1	6.49248	1.01721	7.1363e-10	1.05248e-07	0.417	30.007
TRINITY_DN90398_c0_g1	5.939	1.02486	7.1363e-10	1.05248e-07	0.239	11.871
TRINITY_DN109933_c0_g1	5.11646	2.38875	7.15001e-10	1.05348e-07	0.529	14.38
TRINITY_DN118688_c0_g1	9.79534	0.361765	7.51319e-10	1.10057e-07	0	3.555
TRINITY_DN127998_c0_g1	9.79534	0.361765	7.51319e-10	1.10057e-07	0	3.313
TRINITY_DN131289_c5_g2	9.79534	0.361765	7.51319e-10	1.10057e-07	0	1.301
TRINITY_DN100979_c0_g2	9.79534	0.361765	7.51319e-10	1.10057e-07	0	8.974
TRINITY_DN106205_c0_g1	9.79534	0.361765	7.51319e-10	1.10057e-07	0	3.877
TRINITY_DN90490_c0_g1	7.11476	0.72614	7.92773e-10	1.15849e-07	0.015	1.797
TRINITY_DN118286_c0_g1	6.47376	0.998801	7.93155e-10	1.15849e-07	0.261	15.641
TRINITY_DN171575_c0_g1	9.78071	0.347343	8.14455e-10	1.17938e-07	0	13.226
TRINITY_DN114152_c0_g1	9.78071	0.347343	8.14455e-10	1.17938e-07	0	13.843
TRINITY_DN115799_c0_g2	9.78071	0.347343	8.14455e-10	1.17938e-07	0	6.17
TRINITY_DN112554_c0_g1	9.78071	0.347343	8.14455e-10	1.17938e-07	0	20.55
TRINITY_DN127336_c0_g1	9.78071	0.347343	8.14455e-10	1.17938e-07	0	14.581
TRINITY_DN118826_c1_g1	9.78071	0.347343	8.14455e-10	1.17938e-07	0	10.503
TRINITY_DN839_c0_g1	9.78071	0.347343	8.14455e-10	1.17938e-07	0	15.573
TRINITY_DN98954_c0_g1	9.78071	0.347343	8.14455e-10	1.17938e-07	0	26.855
TRINITY_DN115450_c0_g1	4.86233	3.61122	8.23156e-10	1.19084e-07	1.759	39.423
TRINITY_DN129673_c1_g2	4.94234	2.93036	8.29326e-10	1.19862e-07	6.59	151.63
TRINITY_DN126917_c0_g1	6.46431	0.98951	8.36533e-10	1.20559e-07	0.089	4.588
TRINITY_DN119795_c0_g1	5.91082	0.997309	8.36533e-10	1.20559e-07	0.075	3.729
TRINITY_DN108638_c0_g1	5.91082	0.997309	8.36533e-10	1.20559e-07	0.291	4.4
TRINITY_DN103758_c0_g1	4.74466	4.83857	8.51149e-10	1.22549e-07	10.653	219.759
TRINITY_DN46819_c1_g1	4.68787	6.06028	8.77505e-10	1.26224e-07	4.108	83.045
TRINITY_DN131428_c2_g3	5.50209	1.56213	8.82357e-10	1.26245e-07	0.104	4.145
TRINITY_DN178184_c0_g2	9.76593	0.332778	8.83477e-10	1.26245e-07	0	1.663
TRINITY_DN131574_c2_g4	9.76593	0.332778	8.83477e-10	1.26245e-07	0	32.086
TRINITY_DN110314_c0_g1	9.76593	0.332778	8.83477e-10	1.26245e-07	0	8.209
TRINITY_DN121185_c0_g1	9.76593	0.332778	8.83477e-10	1.26245e-07	0	6.425
TRINITY_DN121930_c0_g1	9.76593	0.332778	8.83477e-10	1.26245e-07	0	1.878
TRINITY_DN133599_c0_g1	4.92592	2.97549	8.96125e-10	1.27932e-07	0.805	19.155
TRINITY_DN132632_c4_g16	7.0803	0.692227	9.61021e-10	1.3681e-07	0.052	5.969
TRINITY_DN123009_c0_g1	9.751	0.318066	1.04166e-09	1.47321e-07	0	2.307
TRINITY_DN129032_c4_g1	9.751	0.318066	1.04166e-09	1.47321e-07	0	1.784
TRINITY_DN125316_c0_g2	9.751	0.318066	1.04166e-09	1.47321e-07	0	2.616
TRINITY_DN107702_c0_g1	9.751	0.318066	1.04166e-09	1.47321e-07	0	5.138
TRINITY_DN110571_c0_g1	9.751	0.318066	1.04166e-09	1.47321e-07	0	2.79
TRINITY_DN125483_c0_g2	9.751	0.318066	1.04166e-09	1.47321e-07	0	3.635
TRINITY_DN113057_c0_g1	5.69	1.17864	1.09207e-09	1.54307e-07	0.097	4.131
TRINITY_DN123170_c0_g1	9.73591	0.303204	1.13224e-09	1.58945e-07	0	2.186
TRINITY_DN132646_c0_g3	9.73591	0.303204	1.13224e-09	1.58945e-07	0	6.895
TRINITY_DN113470_c0_g1	9.73591	0.303204	1.13224e-09	1.58945e-07	0	17.358
TRINITY_DN170242_c0_g8	9.73591	0.303204	1.13224e-09	1.58945e-07	0	13.253
TRINITY_DN112195_c0_g1	9.73591	0.303204	1.13224e-09	1.58945e-07	0	3.286
TRINITY_DN172029_c0_g1	9.73591	0.303204	1.13224e-09	1.58945e-07	0	47.364
TRINITY_DN120750_c0_g1	5.8626	0.950207	1.15845e-09	1.62475e-07	0.052	2.347
TRINITY_DN134466_c1_g2	9.72066	0.28819	1.23156e-09	1.71459e-07	0	15.225
TRINITY_DN112307_c0_g1	9.72066	0.28819	1.23156e-09	1.71459e-07	0	4.064
TRINITY_DN140980_c0_g1	9.72066	0.28819	1.23156e-09	1.71459e-07	0	1.261
TRINITY_DN114539_c0_g1	9.72066	0.28819	1.23156e-09	1.71459e-07	0	2.347
TRINITY_DN52058_c0_g1	9.72066	0.28819	1.23156e-09	1.71459e-07	0	13.789
TRINITY_DN73251_c0_g1	6.39634	0.922753	1.29435e-09	1.80036e-07	0.037	2.535
TRINITY_DN122975_c0_g1	5.17921	2.10591	1.33765e-09	1.8544e-07	0.306	8.732
TRINITY_DN130952_c5_g2	9.70525	0.27302	1.34054e-09	1.8544e-07	0	5.553
TRINITY_DN50943_c0_g2	9.70525	0.27302	1.34054e-09	1.8544e-07	0	4.386
TRINITY_DN107440_c0_g1	9.70525	0.27302	1.34054e-09	1.8544e-07	0	4.266
TRINITY_DN160677_c0_g1	9.70525	0.27302	1.34054e-09	1.8544e-07	0	4.99
TRINITY_DN124517_c0_g1	9.70525	0.27302	1.34054e-09	1.8544e-07	0	0.926
TRINITY_DN122000_c0_g1	5.52883	1.33244	1.3668e-09	1.889e-07	0.343	11.818
TRINITY_DN126428_c0_g1	4.84961	3.01654	1.38426e-09	1.91139e-07	1.506	30.262
TRINITY_DN117889_c0_g4	7.02098	0.633889	1.42851e-09	1.9707e-07	0.037	4.038
TRINITY_DN133547_c7_g14	6.37632	0.903103	1.44798e-09	1.99574e-07	0.037	2.535
TRINITY_DN29066_c0_g1	9.68967	0.25769	1.46024e-09	1.9981e-07	0	14.246
TRINITY_DN121648_c0_g1	9.68967	0.25769	1.46024e-09	1.9981e-07	0	2.012
TRINITY_DN121064_c0_g1	9.68967	0.25769	1.46024e-09	1.9981e-07	0	6.117
TRINITY_DN130394_c3_g1	9.68967	0.25769	1.46024e-09	1.9981e-07	0	4.614
TRINITY_DN108258_c0_g1	9.68967	0.25769	1.46024e-09	1.9981e-07	0	1.757
TRINITY_DN185480_c0_g1	9.68967	0.25769	1.46024e-09	1.9981e-07	0	20.416
TRINITY_DN138173_c0_g1	9.68967	0.25769	1.46024e-09	1.9981e-07	0	20.215
TRINITY_DN100979_c0_g1	9.68967	0.25769	1.46024e-09	1.9981e-07	0	8.317
TRINITY_DN118030_c0_g1	6.3662	0.893177	1.53224e-09	2.09284e-07	0.03	2.093
TRINITY_DN137556_c0_g1	9.67392	0.242199	1.59179e-09	2.15093e-07	0	16.62
TRINITY_DN124566_c0_g1	9.67392	0.242199	1.59179e-09	2.15093e-07	0	1.958
TRINITY_DN123546_c0_g1	9.67392	0.242199	1.59179e-09	2.15093e-07	0	2.871
TRINITY_DN133485_c0_g4	9.67392	0.242199	1.59179e-09	2.15093e-07	0	8.987
TRINITY_DN93434_c0_g1	9.67392	0.242199	1.59179e-09	2.15093e-07	0	5.433
TRINITY_DN152699_c0_g1	9.67392	0.242199	1.59179e-09	2.15093e-07	0	2.549
TRINITY_DN180892_c0_g1	9.67392	0.242199	1.59179e-09	2.15093e-07	0	2.025
TRINITY_DN177598_c0_g1	9.67392	0.242199	1.59179e-09	2.15093e-07	0	2.227
TRINITY_DN161160_c0_g1	9.67392	0.242199	1.59179e-09	2.15093e-07	0	2.951
TRINITY_DN109553_c0_g1	9.67392	0.242199	1.59179e-09	2.15093e-07	0	3.957
TRINITY_DN100440_c0_g2	9.67392	0.242199	1.59179e-09	2.15093e-07	0	1.771
TRINITY_DN125201_c0_g1	9.67392	0.242199	1.59179e-09	2.15093e-07	0	4.091
TRINITY_DN128711_c0_g1	5.22381	1.8641	1.63025e-09	2.20093e-07	0.179	5.218
TRINITY_DN123977_c0_g2	6.99655	0.609884	1.63613e-09	2.20691e-07	0.015	1.999
TRINITY_DN107000_c0_g1	4.66473	4.11063	1.71037e-09	2.305e-07	1.26	25.044
TRINITY_DN129634_c0_g1	4.82483	2.8778	1.72128e-09	2.30739e-07	0.35	7.887
TRINITY_DN116586_c0_g1	9.658	0.226541	1.7365e-09	2.30739e-07	0	1.315
TRINITY_DN118418_c0_g1	9.658	0.226541	1.7365e-09	2.30739e-07	0	4.588
TRINITY_DN121924_c1_g1	9.658	0.226541	1.7365e-09	2.30739e-07	0	2.495
TRINITY_DN89545_c0_g3	9.658	0.226541	1.7365e-09	2.30739e-07	0	1.355
TRINITY_DN131721_c0_g3	9.658	0.226541	1.7365e-09	2.30739e-07	0	2.991
TRINITY_DN128851_c0_g1	9.658	0.226541	1.7365e-09	2.30739e-07	0	3.273
TRINITY_DN127221_c0_g1	9.658	0.226541	1.7365e-09	2.30739e-07	0	5.553
TRINITY_DN118189_c0_g1	9.658	0.226541	1.7365e-09	2.30739e-07	0	10.275
TRINITY_DN110214_c0_g1	9.658	0.226541	1.7365e-09	2.30739e-07	0	5.044
TRINITY_DN128789_c5_g1	9.658	0.226541	1.7365e-09	2.30739e-07	0	5.298
TRINITY_DN112892_c0_g1	9.658	0.226541	1.7365e-09	2.30739e-07	0	6.412
TRINITY_DN152611_c0_g1	9.658	0.226541	1.7365e-09	2.30739e-07	0	3.072
TRINITY_DN29725_c0_g1	9.658	0.226541	1.7365e-09	2.30739e-07	0	4.292
TRINITY_DN119093_c0_g2	9.658	0.226541	1.7365e-09	2.30739e-07	0	2.093
TRINITY_DN131778_c5_g2	9.658	0.226541	1.7365e-09	2.30739e-07	0	3.394
TRINITY_DN115636_c0_g1	4.94372	2.4121	1.80821e-09	2.40059e-07	0.395	5.164
TRINITY_DN132475_c0_g1	4.89622	2.68546	1.84663e-09	2.44944e-07	0.194	4.534
TRINITY_DN122513_c0_g1	4.81168	2.86511	1.85576e-09	2.4594e-07	0.432	9.51
TRINITY_DN117192_c0_g1	4.61542	4.85285	1.86987e-09	2.47593e-07	3.824	73.266
TRINITY_DN89602_c0_g1	6.9717	0.585477	1.87742e-09	2.4816e-07	0.015	1.797
TRINITY_DN133547_c6_g1	6.9717	0.585477	1.87742e-09	2.4816e-07	0.045	5.352
TRINITY_DN179070_c0_g1	9.6419	0.210714	1.89581e-09	2.49503e-07	0	0.899
TRINITY_DN20316_c0_g1	9.6419	0.210714	1.89581e-09	2.49503e-07	0	12.005
TRINITY_DN96914_c0_g1	9.6419	0.210714	1.89581e-09	2.49503e-07	0	14.071
TRINITY_DN132187_c0_g1	9.6419	0.210714	1.89581e-09	2.49503e-07	0	8.813
TRINITY_DN116175_c0_g3	9.6419	0.210714	1.89581e-09	2.49503e-07	0	1.529
TRINITY_DN130318_c0_g1	4.80639	2.86	1.91275e-09	2.51514e-07	0.365	8.115
TRINITY_DN120006_c1_g1	6.33542	0.862987	1.92747e-09	2.5323e-07	0.119	10.677
TRINITY_DN122903_c0_g1	6.32501	0.852783	2.04298e-09	2.68173e-07	0.104	7.15
TRINITY_DN124532_c0_g1	5.58573	1.077	2.06119e-09	2.7033e-07	0.119	4.145
TRINITY_DN123024_c0_g5	9.62562	0.194713	2.07135e-09	2.70725e-07	0	4.977
TRINITY_DN125131_c0_g1	9.62562	0.194713	2.07135e-09	2.70725e-07	0	12.247
TRINITY_DN109128_c0_g2	9.62562	0.194713	2.07135e-09	2.70725e-07	0	1.677
TRINITY_DN127984_c3_g1	9.62562	0.194713	2.07135e-09	2.70725e-07	0	7.27
TRINITY_DN106464_c0_g2	4.60932	4.38324	2.2973e-09	2.99255e-07	0.999	19.088
TRINITY_DN127844_c2_g1	6.30397	0.832157	2.29753e-09	2.99255e-07	0.075	4.99
TRINITY_DN60112_c0_g1	6.30397	0.832157	2.29753e-09	2.99255e-07	0.037	2.468
TRINITY_DN127726_c2_g2	5.27142	1.55477	2.36343e-09	3.07575e-07	0.134	4.172
TRINITY_DN43782_c0_g2	5.21261	1.68634	2.39895e-09	3.11626e-07	3.057	84.883
TRINITY_DN114014_c0_g2	5.5676	1.05935	2.40073e-09	3.11626e-07	0.164	6.385
TRINITY_DN157723_c0_g1	5.5676	1.05935	2.40073e-09	3.11626e-07	0.186	7.069
TRINITY_DN126314_c0_g2	5.73984	0.830519	2.43773e-09	3.16158e-07	0.089	3.635
TRINITY_DN3538_c0_g1	9.60915	0.178536	2.4786e-09	3.18733e-07	0	5.969
TRINITY_DN78358_c0_g1	9.60915	0.178536	2.4786e-09	3.18733e-07	0	17.599
TRINITY_DN131296_c0_g2	9.60915	0.178536	2.4786e-09	3.18733e-07	0	3.756
TRINITY_DN50996_c0_g1	9.60915	0.178536	2.4786e-09	3.18733e-07	0	1.596
TRINITY_DN120743_c0_g1	9.60915	0.178536	2.4786e-09	3.18733e-07	0	4.225
TRINITY_DN162565_c0_g1	9.60915	0.178536	2.4786e-09	3.18733e-07	0	2.052
TRINITY_DN115618_c0_g1	9.60915	0.178536	2.4786e-09	3.18733e-07	0	8.37
TRINITY_DN122412_c0_g1	9.60915	0.178536	2.4786e-09	3.18733e-07	0	3.394
TRINITY_DN130818_c0_g1	9.60915	0.178536	2.4786e-09	3.18733e-07	0	2.173
TRINITY_DN129888_c0_g1	4.86938	2.50869	2.50218e-09	3.2122e-07	0.313	8.437
TRINITY_DN128311_c0_g2	5.55844	1.05044	2.52723e-09	3.24161e-07	0.052	2.267
TRINITY_DN84983_c0_g2	5.15398	1.79629	2.57491e-09	3.29998e-07	0.075	2.052
TRINITY_DN122867_c0_g1	5.72913	0.820086	2.5874e-09	3.31318e-07	0.313	10.02
TRINITY_DN108641_c0_g1	5.41907	1.22561	2.64999e-09	3.39047e-07	0.194	6.64
TRINITY_DN125677_c0_g2	6.92067	0.5354	2.67065e-09	3.41402e-07	0.045	4.816
TRINITY_DN130470_c0_g1	9.59249	0.162178	2.71466e-09	3.44703e-07	0	5.111
TRINITY_DN23635_c0_g1	9.59249	0.162178	2.71466e-09	3.44703e-07	0	2.844
TRINITY_DN113724_c0_g2	9.59249	0.162178	2.71466e-09	3.44703e-07	0	4.829
TRINITY_DN106341_c0_g1	9.59249	0.162178	2.71466e-09	3.44703e-07	0	3.81
TRINITY_DN123675_c0_g1	9.59249	0.162178	2.71466e-09	3.44703e-07	0	1.905
TRINITY_DN50319_c0_g1	9.59249	0.162178	2.71466e-09	3.44703e-07	0	9.242
TRINITY_DN134466_c1_g7	9.59249	0.162178	2.71466e-09	3.44703e-07	0	41.502
TRINITY_DN121802_c0_g8	9.59249	0.162178	2.71466e-09	3.44703e-07	0	7.887
TRINITY_DN161835_c0_g1	6.27181	0.80066	2.74724e-09	3.48548e-07	0.276	17.317
TRINITY_DN122056_c0_g1	6.90763	0.522608	2.87003e-09	3.63821e-07	0.037	5.527
TRINITY_DN124229_c0_g1	4.52192	5.1544	2.92276e-09	3.70197e-07	2.96	53.24
TRINITY_DN125285_c0_g1	9.57564	0.145635	2.97568e-09	3.75332e-07	0	2.093
TRINITY_DN125745_c0_g3	9.57564	0.145635	2.97568e-09	3.75332e-07	0	8.92
TRINITY_DN123187_c0_g1	9.57564	0.145635	2.97568e-09	3.75332e-07	0	2.803
TRINITY_DN104462_c0_g2	9.57564	0.145635	2.97568e-09	3.75332e-07	0	2.079
TRINITY_DN106653_c0_g2	9.57564	0.145635	2.97568e-09	3.75332e-07	0	2.079
TRINITY_DN177908_c0_g1	4.52365	4.90333	2.98666e-09	3.76404e-07	1.61	29.135
TRINITY_DN126899_c0_g1	4.72483	2.95035	3.02442e-09	3.80846e-07	0.343	7.217
TRINITY_DN106866_c0_g2	5.40269	1.20968	3.04162e-09	3.82694e-07	0.924	30.53
TRINITY_DN114927_c0_g2	6.89447	0.509702	3.08589e-09	3.87942e-07	0.171	17.358
TRINITY_DN114146_c0_g1	4.49242	5.7667	3.16163e-09	3.97134e-07	16.789	293.119
TRINITY_DN127421_c1_g1	4.49397	5.61843	3.16755e-09	3.97549e-07	3.094	56.821
TRINITY_DN132663_c0_g1	4.58649	3.75928	3.17057e-09	3.97598e-07	3.34	15.158
TRINITY_DN123758_c0_g2	5.074	1.8683	3.25461e-09	4.04371e-07	0.253	6.076
TRINITY_DN118244_c0_g1	9.55859	0.128903	3.26459e-09	4.04371e-07	0	1.878
TRINITY_DN104814_c0_g1	9.55859	0.128903	3.26459e-09	4.04371e-07	0	2.388
TRINITY_DN101759_c0_g2	9.55859	0.128903	3.26459e-09	4.04371e-07	0	6.063
TRINITY_DN115448_c0_g1	9.55859	0.128903	3.26459e-09	4.04371e-07	0	3.018
TRINITY_DN120892_c0_g2	9.55859	0.128903	3.26459e-09	4.04371e-07	0	2.991
TRINITY_DN124263_c0_g1	9.55859	0.128903	3.26459e-09	4.04371e-07	0	3.3
TRINITY_DN117007_c0_g1	9.55859	0.128903	3.26459e-09	4.04371e-07	0	1.891
TRINITY_DN134187_c2_g2	9.55859	0.128903	3.26459e-09	4.04371e-07	0	7.431
TRINITY_DN114251_c0_g1	9.55859	0.128903	3.26459e-09	4.04371e-07	0	10.262
TRINITY_DN127803_c0_g1	9.55859	0.128903	3.26459e-09	4.04371e-07	0	2.455
TRINITY_DN186510_c0_g2	9.55859	0.128903	3.26459e-09	4.04371e-07	0	15.708
TRINITY_DN133892_c4_g8	9.55859	0.128903	3.26459e-09	4.04371e-07	0	3.555
TRINITY_DN114798_c1_g2	9.55859	0.128903	3.26459e-09	4.04371e-07	0	2.549
TRINITY_DN125702_c3_g2	5.69649	0.788331	3.29567e-09	4.07888e-07	0.097	3.984
TRINITY_DN115312_c1_g1	6.88119	0.496682	3.31976e-09	4.10534e-07	0.097	10.771
TRINITY_DN125629_c0_g1	4.54325	4.26409	3.44467e-09	4.25635e-07	1.625	29.739
TRINITY_DN129838_c0_g1	5.50227	0.995817	3.45865e-09	4.27014e-07	0.104	3.93
TRINITY_DN133547_c5_g3	9.54134	0.111977	3.58464e-09	4.38994e-07	0	5.674
TRINITY_DN109610_c0_g1	9.54134	0.111977	3.58464e-09	4.38994e-07	0	1.757
TRINITY_DN128789_c7_g2	9.54134	0.111977	3.58464e-09	4.38994e-07	0	5.446
TRINITY_DN116433_c0_g1	9.54134	0.111977	3.58464e-09	4.38994e-07	0	5.916
TRINITY_DN125359_c0_g1	9.54134	0.111977	3.58464e-09	4.38994e-07	0	2.414
TRINITY_DN121802_c0_g6	9.54134	0.111977	3.58464e-09	4.38994e-07	0	4.923
TRINITY_DN121970_c0_g2	9.54134	0.111977	3.58464e-09	4.38994e-07	0	2.052
TRINITY_DN112816_c0_g1	9.54134	0.111977	3.58464e-09	4.38994e-07	0	5.956
TRINITY_DN119573_c0_g1	9.54134	0.111977	3.58464e-09	4.38994e-07	0	2.321
TRINITY_DN14836_c0_g1	9.54134	0.111977	3.58464e-09	4.38994e-07	0	21.261
TRINITY_DN103305_c0_g1	5.36935	1.1773	3.66625e-09	4.48265e-07	0.127	4.172
TRINITY_DN133547_c5_g1	6.22779	0.757575	3.72779e-09	4.55421e-07	0.082	5.178
TRINITY_DN128183_c0_g1	4.51043	4.34208	3.87813e-09	4.73407e-07	1.484	26.452
TRINITY_DN130389_c0_g2	4.83515	2.21502	3.92765e-09	4.77064e-07	0.328	8.947
TRINITY_DN88561_c1_g1	9.52387	0.0948535	3.93956e-09	4.77064e-07	0	20.563
TRINITY_DN123208_c0_g1	9.52387	0.0948535	3.93956e-09	4.77064e-07	0	1.341
TRINITY_DN97175_c0_g1	9.52387	0.0948535	3.93956e-09	4.77064e-07	0	6.103
TRINITY_DN60191_c0_g1	9.52387	0.0948535	3.93956e-09	4.77064e-07	0	1.543
TRINITY_DN151014_c0_g1	9.52387	0.0948535	3.93956e-09	4.77064e-07	0	1.851
TRINITY_DN123130_c0_g1	9.52387	0.0948535	3.93956e-09	4.77064e-07	0	8.692
TRINITY_DN80200_c0_g1	9.52387	0.0948535	3.93956e-09	4.77064e-07	0	18.551
TRINITY_DN47054_c0_g1	9.52387	0.0948535	3.93956e-09	4.77064e-07	0	1.449
TRINITY_DN107250_c0_g1	9.52387	0.0948535	3.93956e-09	4.77064e-07	0	3.447
TRINITY_DN132165_c0_g1	4.80186	2.36178	4.13352e-09	5.00152e-07	0.268	6.465
TRINITY_DN125016_c0_g1	4.49452	4.58361	4.19943e-09	5.07723e-07	3.377	67.23
TRINITY_DN133673_c1_g1	4.82267	2.20297	4.2151e-09	5.09211e-07	0.447	6.841
TRINITY_DN120006_c0_g1	5.65179	0.744884	4.22304e-09	5.09764e-07	0.075	3.099
TRINITY_DN129760_c0_g1	5.06896	1.71389	4.2952e-09	5.1765e-07	0.157	4.091
TRINITY_DN120877_c0_g1	4.85408	2.02909	4.30424e-09	5.18149e-07	0.164	3.689
TRINITY_DN113176_c0_g1	9.50619	0.0775274	4.33351e-09	5.18149e-07	0	1.516
TRINITY_DN19822_c0_g1	9.50619	0.0775274	4.33351e-09	5.18149e-07	0	2.254
TRINITY_DN115142_c0_g1	9.50619	0.0775274	4.33351e-09	5.18149e-07	0	5.218
TRINITY_DN125006_c0_g1	9.50619	0.0775274	4.33351e-09	5.18149e-07	0	8.089
TRINITY_DN116691_c0_g1	9.50619	0.0775274	4.33351e-09	5.18149e-07	0	3.313
TRINITY_DN126646_c0_g2	9.50619	0.0775274	4.33351e-09	5.18149e-07	0	3.018
TRINITY_DN171392_c0_g1	9.50619	0.0775274	4.33351e-09	5.18149e-07	0	1.865
TRINITY_DN103750_c0_g2	4.41769	7.45025	4.35333e-09	5.20108e-07	74.855	1232.09
TRINITY_DN109703_c1_g1	6.84059	0.456907	4.47069e-09	5.33289e-07	0.045	4.869
TRINITY_DN116913_c1_g5	4.42071	6.33155	4.55289e-09	5.42668e-07	58.947	957.883
TRINITY_DN129789_c0_g1	4.55361	3.45438	4.65889e-09	5.54865e-07	0.581	10.959
TRINITY_DN128789_c5_g2	9.4883	0.0599939	4.77124e-09	5.65581e-07	0	5.714
TRINITY_DN135247_c0_g1	9.4883	0.0599939	4.77124e-09	5.65581e-07	0	5.687
TRINITY_DN128596_c5_g3	9.4883	0.0599939	4.77124e-09	5.65581e-07	0	10.168
TRINITY_DN113068_c0_g1	9.4883	0.0599939	4.77124e-09	5.65581e-07	0	2.951
TRINITY_DN21291_c0_g1	9.4883	0.0599939	4.77124e-09	5.65581e-07	0	8.25
TRINITY_DN123262_c0_g1	5.62891	0.722664	4.79162e-09	5.67553e-07	0.127	5.339
TRINITY_DN126035_c0_g2	6.8268	0.443404	4.82283e-09	5.70358e-07	0.03	2.106
TRINITY_DN124087_c0_g1	5.44382	0.93906	5.05205e-09	5.96535e-07	0.097	3.447
TRINITY_DN109419_c0_g4	5.31785	1.12733	5.12767e-09	6.04523e-07	0.76	23.716
TRINITY_DN171354_c0_g1	6.81287	0.429776	5.20571e-09	6.12295e-07	0.015	1.636
TRINITY_DN122701_c0_g1	9.47017	0.0422481	5.25811e-09	6.13697e-07	0	3.649
TRINITY_DN114477_c0_g1	9.47017	0.0422481	5.25811e-09	6.13697e-07	0	3.072
TRINITY_DN122959_c0_g1	9.47017	0.0422481	5.25811e-09	6.13697e-07	0	2.763
TRINITY_DN141540_c0_g1	9.47017	0.0422481	5.25811e-09	6.13697e-07	0	1.905
TRINITY_DN50891_c0_g1	9.47017	0.0422481	5.25811e-09	6.13697e-07	0	1.435
TRINITY_DN93260_c0_g1	9.47017	0.0422481	5.25811e-09	6.13697e-07	0	2.508
TRINITY_DN107127_c0_g1	9.47017	0.0422481	5.25811e-09	6.13697e-07	0	6.452
TRINITY_DN140428_c0_g1	9.47017	0.0422481	5.25811e-09	6.13697e-07	0	6.117
TRINITY_DN132693_c12_g2	4.78454	2.16623	5.3536e-09	6.24362e-07	2.87	60.416
TRINITY_DN110629_c0_g1	4.76344	2.2381	5.60541e-09	6.53227e-07	0.253	4.762
TRINITY_DN125661_c2_g1	4.74701	2.22228	6.29377e-09	7.30636e-07	0.507	10.852
TRINITY_DN105753_c0_g1	9.45182	0.0242847	6.40436e-09	7.39511e-07	0	17.478
TRINITY_DN111992_c0_g1	9.45182	0.0242847	6.40436e-09	7.39511e-07	0	2.871
TRINITY_DN129301_c6_g1	9.45182	0.0242847	6.40436e-09	7.39511e-07	0	7.753
TRINITY_DN6316_c0_g1	9.45182	0.0242847	6.40436e-09	7.39511e-07	0	4.936
TRINITY_DN20723_c0_g1	9.45182	0.0242847	6.40436e-09	7.39511e-07	0	0.966
TRINITY_DN118208_c4_g1	9.45182	0.0242847	6.40436e-09	7.39511e-07	0	5.446
TRINITY_DN106637_c0_g1	9.45182	0.0242847	6.40436e-09	7.39511e-07	0	7.096
TRINITY_DN131417_c1_g2	5.27349	1.08433	6.56234e-09	7.57176e-07	0.112	4.239
TRINITY_DN123210_c0_g1	5.58203	0.677182	6.61808e-09	7.63027e-07	0.06	2.347
TRINITY_DN124687_c1_g1	5.39323	0.89001	7.07374e-09	8.06907e-07	0.037	1.328
TRINITY_DN99910_c0_g1	9.43323	0.00609853	7.07851e-09	8.06907e-07	0	2.24
TRINITY_DN107917_c0_g1	9.43323	0.00609853	7.07851e-09	8.06907e-07	0	4.628
TRINITY_DN114415_c0_g1	9.43323	0.00609853	7.07851e-09	8.06907e-07	0	5.527
TRINITY_DN129843_c1_g1	9.43323	0.00609853	7.07851e-09	8.06907e-07	0	3.984
TRINITY_DN111074_c0_g1	9.43323	0.00609853	7.07851e-09	8.06907e-07	0	1.972
TRINITY_DN102466_c0_g2	9.43323	0.00609853	7.07851e-09	8.06907e-07	0	4.091
TRINITY_DN109012_c0_g1	9.43323	0.00609853	7.07851e-09	8.06907e-07	0	1.408
TRINITY_DN163039_c0_g1	9.43323	0.00609853	7.07851e-09	8.06907e-07	0	4.212
TRINITY_DN121491_c0_g1	9.43323	0.00609853	7.07851e-09	8.06907e-07	0	1.341
TRINITY_DN118775_c1_g1	9.43323	0.00609853	7.07851e-09	8.06907e-07	0	8.115
TRINITY_DN141999_c0_g1	9.43323	0.00609853	7.07851e-09	8.06907e-07	0	4.681
TRINITY_DN140261_c0_g15	9.43323	0.00609853	7.07851e-09	8.06907e-07	0	2.803
TRINITY_DN123122_c1_g1	4.70903	2.27239	7.29281e-09	8.30088e-07	0.499	10.275
TRINITY_DN117311_c0_g1	4.74353	2.02829	7.70703e-09	8.76577e-07	0.641	13.615
TRINITY_DN151362_c0_g1	9.4144	-0.0123161	7.83154e-09	8.83449e-07	0	1.087
TRINITY_DN52206_c0_g2	9.4144	-0.0123161	7.83154e-09	8.83449e-07	0	1.797
TRINITY_DN104736_c0_g2	9.4144	-0.0123161	7.83154e-09	8.83449e-07	0	7.445
TRINITY_DN123150_c0_g2	9.4144	-0.0123161	7.83154e-09	8.83449e-07	0	17.197
TRINITY_DN133491_c2_g4	9.4144	-0.0123161	7.83154e-09	8.83449e-07	0	4.105
TRINITY_DN102953_c0_g2	9.4144	-0.0123161	7.83154e-09	8.83449e-07	0	3.702
TRINITY_DN111280_c1_g1	9.4144	-0.0123161	7.83154e-09	8.83449e-07	0	1.476
TRINITY_DN126015_c0_g1	9.4144	-0.0123161	7.83154e-09	8.83449e-07	0	4.52
TRINITY_DN9156_c0_g1	9.4144	-0.0123161	7.83154e-09	8.83449e-07	0	1.194
TRINITY_DN91992_c0_g2	9.4144	-0.0123161	7.83154e-09	8.83449e-07	0	20.832
TRINITY_DN127729_c0_g2	9.4144	-0.0123161	7.83154e-09	8.83449e-07	0	2.146
TRINITY_DN127528_c0_g2	5.07702	1.36636	7.88937e-09	8.89246e-07	0.268	6.989
TRINITY_DN132662_c1_g1	4.97239	1.6205	7.89466e-09	8.89246e-07	0.529	13.092
TRINITY_DN129552_c0_g1	4.77168	1.83568	8.05351e-09	9.06465e-07	0.365	7.807
TRINITY_DN124517_c0_g2	5.54584	0.642114	8.07429e-09	9.0813e-07	0.03	1.234
TRINITY_DN128628_c0_g1	4.76627	1.83048	8.30118e-09	9.31576e-07	0.708	8.384
TRINITY_DN21344_c0_g1	4.66861	2.39265	8.33435e-09	9.34606e-07	9.259	172.636
TRINITY_DN171034_c0_g1	5.23699	1.04899	8.45086e-09	9.46971e-07	0.097	2.629
TRINITY_DN124807_c1_g1	6.08706	0.620098	8.63537e-09	9.64097e-07	0.082	4.708
TRINITY_DN104998_c0_g1	9.39532	-0.0309649	8.67364e-09	9.64097e-07	0	6.72
TRINITY_DN131602_c0_g2	9.39532	-0.0309649	8.67364e-09	9.64097e-07	0	8.545
TRINITY_DN151862_c0_g1	9.39532	-0.0309649	8.67364e-09	9.64097e-07	0	4.52
TRINITY_DN124669_c0_g1	9.39532	-0.0309649	8.67364e-09	9.64097e-07	0	11.898
TRINITY_DN116888_c0_g1	9.39532	-0.0309649	8.67364e-09	9.64097e-07	0	17.304
TRINITY_DN109214_c0_g3	9.39532	-0.0309649	8.67364e-09	9.64097e-07	0	6.774
TRINITY_DN119842_c0_g1	9.39532	-0.0309649	8.67364e-09	9.64097e-07	0	6.318
TRINITY_DN115870_c0_g1	9.39532	-0.0309649	8.67364e-09	9.64097e-07	0	1.61
TRINITY_DN114887_c0_g1	9.39532	-0.0309649	8.67364e-09	9.64097e-07	0	5.03
TRINITY_DN125145_c0_g1	5.35144	0.849543	8.91055e-09	9.89704e-07	0.142	4.279
TRINITY_DN115323_c0_g1	5.5212	0.618258	9.23962e-09	1.02475e-06	0.253	9.484
TRINITY_DN132692_c4_g2	5.5212	0.618258	9.23962e-09	1.02475e-06	1.021	31.429
TRINITY_DN132693_c12_g5	4.55503	2.61831	9.3671e-09	1.03813e-06	10.057	174.259
TRINITY_DN122991_c0_g1	9.37598	-0.0498538	9.61643e-09	1.06188e-06	0	2.777
TRINITY_DN151477_c0_g1	9.37598	-0.0498538	9.61643e-09	1.06188e-06	0	23.81
TRINITY_DN110735_c0_g1	9.37598	-0.0498538	9.61643e-09	1.06188e-06	0	1.449
TRINITY_DN134560_c3_g2	9.37598	-0.0498538	9.61643e-09	1.06188e-06	0	4.494
TRINITY_DN108259_c0_g1	9.37598	-0.0498538	9.61643e-09	1.06188e-06	0	1.234
TRINITY_DN124445_c0_g1	6.71145	0.330637	9.80482e-09	1.08111e-06	0.037	2.455
TRINITY_DN127353_c0_g1	4.86294	1.79977	9.97504e-09	1.09828e-06	0.388	8.96
TRINITY_DN177719_c0_g2	5.33009	0.82888	1.0021e-08	1.10254e-06	0.104	3.327
TRINITY_DN151284_c0_g1	4.93444	1.58387	1.01072e-08	1.11122e-06	0.455	11.04
TRINITY_DN119523_c0_g2	5.19954	1.01278	1.03948e-08	1.14201e-06	0.358	10.382
TRINITY_DN129925_c1_g6	4.72781	1.79351	1.06129e-08	1.16249e-06	1.387	30.906
TRINITY_DN107626_c0_g1	9.35639	-0.0689891	1.06732e-08	1.16249e-06	0	4.749
TRINITY_DN153235_c0_g1	9.35639	-0.0689891	1.06732e-08	1.16249e-06	0	2.119
TRINITY_DN111510_c0_g1	9.35639	-0.0689891	1.06732e-08	1.16249e-06	0	1.328
TRINITY_DN123125_c0_g1	9.35639	-0.0689891	1.06732e-08	1.16249e-06	0	1.073
TRINITY_DN119438_c0_g1	9.35639	-0.0689891	1.06732e-08	1.16249e-06	0	5.969
TRINITY_DN125072_c2_g2	9.35639	-0.0689891	1.06732e-08	1.16249e-06	0	3.099
TRINITY_DN120831_c0_g1	9.35639	-0.0689891	1.06732e-08	1.16249e-06	0	15.091
TRINITY_DN103750_c0_g1	9.35639	-0.0689891	1.06732e-08	1.16249e-06	0	6.975
TRINITY_DN97586_c4_g6	9.35639	-0.0689891	1.06732e-08	1.16249e-06	0	0.402
TRINITY_DN133899_c0_g7	4.66839	2.05453	1.1081e-08	1.20604e-06	0.574	14.178
TRINITY_DN34042_c0_g1	4.37354	3.92032	1.11002e-08	1.20726e-06	5.875	94.138
TRINITY_DN128666_c2_g1	5.30841	0.80792	1.12856e-08	1.22654e-06	0.097	3.689
TRINITY_DN7063_c0_g2	6.04962	0.583602	1.13496e-08	1.23262e-06	0.037	2.28
TRINITY_DN106220_c0_g1	6.68111	0.301031	1.15607e-08	1.25465e-06	0.067	5.889
TRINITY_DN120897_c0_g1	9.33652	-0.0883771	1.18591e-08	1.2797e-06	0	2.938
TRINITY_DN109066_c0_g1	9.33652	-0.0883771	1.18591e-08	1.2797e-06	0	10.557
TRINITY_DN113392_c0_g1	9.33652	-0.0883771	1.18591e-08	1.2797e-06	0	3.595
TRINITY_DN129624_c0_g1	9.33652	-0.0883771	1.18591e-08	1.2797e-06	0	15.104
TRINITY_DN121107_c0_g2	9.33652	-0.0883771	1.18591e-08	1.2797e-06	0	2.361
TRINITY_DN122038_c0_g1	9.33652	-0.0883771	1.18591e-08	1.2797e-06	0	2.012
TRINITY_DN115933_c0_g1	9.33652	-0.0883771	1.18591e-08	1.2797e-06	0	2.428
TRINITY_DN1942_c0_g1	9.33652	-0.0883771	1.18591e-08	1.2797e-06	0	7.914
TRINITY_DN119274_c0_g1	4.36471	3.62783	1.30264e-08	1.40367e-06	0.969	15.627
TRINITY_DN121650_c1_g1	9.31637	-0.108025	1.31916e-08	1.41443e-06	0	34.755
TRINITY_DN93010_c0_g1	9.31637	-0.108025	1.31916e-08	1.41443e-06	0	2.83
TRINITY_DN100464_c0_g1	9.31637	-0.108025	1.31916e-08	1.41443e-06	0	12.086
TRINITY_DN96537_c0_g1	9.31637	-0.108025	1.31916e-08	1.41443e-06	0	23.474
TRINITY_DN88410_c0_g1	9.31637	-0.108025	1.31916e-08	1.41443e-06	0	5.661
TRINITY_DN117318_c0_g1	9.31637	-0.108025	1.31916e-08	1.41443e-06	0	5.553
TRINITY_DN136062_c0_g1	9.31637	-0.108025	1.31916e-08	1.41443e-06	0	2.575
TRINITY_DN109500_c0_g2	4.36068	3.64992	1.34701e-08	1.44327e-06	7.291	114.796
TRINITY_DN113474_c3_g1	4.29641	4.42363	1.35009e-08	1.44555e-06	8.215	124.87
TRINITY_DN121945_c0_g1	4.81233	1.75102	1.36523e-08	1.46073e-06	0.321	7.136
TRINITY_DN134066_c2_g1	4.48677	2.66776	1.38441e-08	1.48021e-06	0.395	6.854
TRINITY_DN118836_c0_g3	4.98496	1.27747	1.43151e-08	1.52841e-06	0.872	21.637
TRINITY_DN124033_c0_g1	5.27527	0.775902	1.43754e-08	1.53377e-06	0.171	3.917
TRINITY_DN177576_c0_g1	4.59691	2.16476	1.46522e-08	1.5611e-06	1.901	35.627
TRINITY_DN117037_c2_g1	5.04373	1.11744	1.54636e-08	1.64639e-06	0.224	3.045
TRINITY_DN132368_c0_g2	4.81632	1.61947	1.61563e-08	1.71497e-06	0.157	3.434
TRINITY_DN128990_c2_g1	4.96099	1.25437	1.63417e-08	1.71497e-06	0.164	4.011
TRINITY_DN120854_c0_g1	9.29594	-0.127939	1.63792e-08	1.71497e-06	0	9.121
TRINITY_DN113919_c0_g1	9.29594	-0.127939	1.63792e-08	1.71497e-06	0	8.062
TRINITY_DN115530_c0_g1	9.29594	-0.127939	1.63792e-08	1.71497e-06	0	1.596
TRINITY_DN122850_c0_g1	9.29594	-0.127939	1.63792e-08	1.71497e-06	0	4.936
TRINITY_DN171411_c0_g1	9.29594	-0.127939	1.63792e-08	1.71497e-06	0	1.18
TRINITY_DN117627_c0_g1	9.29594	-0.127939	1.63792e-08	1.71497e-06	0	9.47
TRINITY_DN118873_c0_g2	9.29594	-0.127939	1.63792e-08	1.71497e-06	0	1.408
TRINITY_DN126571_c1_g1	9.29594	-0.127939	1.63792e-08	1.71497e-06	0	10.034
TRINITY_DN116455_c0_g4	9.29594	-0.127939	1.63792e-08	1.71497e-06	0	12.274
TRINITY_DN164661_c0_g1	9.29594	-0.127939	1.63792e-08	1.71497e-06	0	3.85
TRINITY_DN115738_c0_g1	9.29594	-0.127939	1.63792e-08	1.71497e-06	0	3.608
TRINITY_DN120527_c2_g1	9.29594	-0.127939	1.63792e-08	1.71497e-06	0	1.368
TRINITY_DN119266_c2_g1	9.29594	-0.127939	1.63792e-08	1.71497e-06	0	5.138
TRINITY_DN163089_c0_g1	9.29594	-0.127939	1.63792e-08	1.71497e-06	0	1.596
TRINITY_DN140315_c0_g2	9.29594	-0.127939	1.63792e-08	1.71497e-06	0	1.824
TRINITY_DN109277_c0_g1	9.29594	-0.127939	1.63792e-08	1.71497e-06	0	5.339
TRINITY_DN95602_c0_g1	9.29594	-0.127939	1.63792e-08	1.71497e-06	0	2.924
TRINITY_DN112388_c0_g1	9.29594	-0.127939	1.63792e-08	1.71497e-06	0	3.394
TRINITY_DN179980_c0_g1	9.29594	-0.127939	1.63792e-08	1.71497e-06	0	1.247
TRINITY_DN114585_c0_g1	9.29594	-0.127939	1.63792e-08	1.71497e-06	0	2.495
TRINITY_DN119376_c0_g3	4.35249	3.47906	1.65424e-08	1.73086e-06	18.369	276.312
TRINITY_DN126817_c1_g1	4.6357	1.8191	1.68969e-08	1.76674e-06	0.462	9.081
TRINITY_DN130998_c0_g1	4.31862	3.50322	1.72511e-08	1.80253e-06	0.417	6.546
TRINITY_DN116415_c0_g1	4.33897	3.43712	1.8045e-08	1.88419e-06	1.826	28.867
TRINITY_DN131243_c0_g2	4.23237	4.8579	1.81045e-08	1.88846e-06	8.484	123.729
TRINITY_DN111687_c0_g1	9.27521	-0.148126	1.82837e-08	1.89476e-06	0	6.774
TRINITY_DN130200_c2_g1	9.27521	-0.148126	1.82837e-08	1.89476e-06	0	3.219
TRINITY_DN123350_c0_g1	9.27521	-0.148126	1.82837e-08	1.89476e-06	0	2.388
TRINITY_DN178469_c0_g1	9.27521	-0.148126	1.82837e-08	1.89476e-06	0	3.219
TRINITY_DN106690_c0_g1	9.27521	-0.148126	1.82837e-08	1.89476e-06	0	14.876
TRINITY_DN22160_c0_g2	9.27521	-0.148126	1.82837e-08	1.89476e-06	0	1.234
TRINITY_DN112661_c0_g1	9.27521	-0.148126	1.82837e-08	1.89476e-06	0	1.502
TRINITY_DN111986_c0_g2	9.27521	-0.148126	1.82837e-08	1.89476e-06	0	5.808
TRINITY_DN129109_c3_g5	9.27521	-0.148126	1.82837e-08	1.89476e-06	0	16.016
TRINITY_DN129558_c0_g3	5.40481	0.505797	1.86568e-08	1.93078e-06	0.067	2.414
TRINITY_DN89984_c0_g2	4.93663	1.2309	1.86884e-08	1.93273e-06	0.663	15.922
TRINITY_DN123637_c2_g1	4.33175	3.43024	1.89819e-08	1.96175e-06	13.561	204.172
TRINITY_DN102580_c0_g2	6.58607	0.208436	1.92741e-08	1.99058e-06	0.03	2.361
TRINITY_DN129305_c9_g1	4.57717	1.96709	1.94336e-08	2.00569e-06	0.701	13.172
TRINITY_DN109148_c0_g1	4.82807	1.48139	1.96479e-08	2.02643e-06	0.388	8.639
TRINITY_DN123540_c1_g2	5.94476	0.481565	2.00709e-08	2.06865e-06	0.119	6.103
TRINITY_DN125316_c0_g1	9.25419	-0.168595	2.04348e-08	2.09194e-06	0	2.186
TRINITY_DN114429_c0_g1	9.25419	-0.168595	2.04348e-08	2.09194e-06	0	1.851
TRINITY_DN91606_c0_g1	9.25419	-0.168595	2.04348e-08	2.09194e-06	0	2.28
TRINITY_DN95558_c0_g1	9.25419	-0.168595	2.04348e-08	2.09194e-06	0	1.811
TRINITY_DN124385_c0_g1	9.25419	-0.168595	2.04348e-08	2.09194e-06	0	3.112
TRINITY_DN122042_c0_g1	9.25419	-0.168595	2.04348e-08	2.09194e-06	0	3.488
TRINITY_DN135590_c0_g1	9.25419	-0.168595	2.04348e-08	2.09194e-06	0	2.294
TRINITY_DN128789_c8_g2	9.25419	-0.168595	2.04348e-08	2.09194e-06	0	5.419
TRINITY_DN133547_c7_g12	9.25419	-0.168595	2.04348e-08	2.09194e-06	0	3.675
TRINITY_DN85647_c1_g1	4.92015	1.21504	2.14109e-08	2.1889e-06	1.006	23.635
TRINITY_DN161345_c0_g1	4.72991	1.67177	2.22833e-08	2.27606e-06	0.887	18.484
TRINITY_DN129967_c2_g1	4.54317	2.02668	2.22935e-08	2.27606e-06	9.05	153.937
TRINITY_DN171097_c0_g1	9.23285	-0.189354	2.28675e-08	2.31595e-06	0	6.023
TRINITY_DN121236_c0_g2	9.23285	-0.189354	2.28675e-08	2.31595e-06	0	1.368
TRINITY_DN18124_c0_g1	9.23285	-0.189354	2.28675e-08	2.31595e-06	0	2.871
TRINITY_DN115035_c0_g2	9.23285	-0.189354	2.28675e-08	2.31595e-06	0	5.298
TRINITY_DN124056_c0_g2	9.23285	-0.189354	2.28675e-08	2.31595e-06	0	2.2
TRINITY_DN101756_c0_g2	9.23285	-0.189354	2.28675e-08	2.31595e-06	0	4.333
TRINITY_DN106299_c0_g1	9.23285	-0.189354	2.28675e-08	2.31595e-06	0	2.911
TRINITY_DN124883_c0_g3	9.23285	-0.189354	2.28675e-08	2.31595e-06	0	4.078
TRINITY_DN65500_c0_g1	9.23285	-0.189354	2.28675e-08	2.31595e-06	0	7.324
TRINITY_DN132112_c1_g1	4.55218	1.94317	2.29532e-08	2.32308e-06	0.313	5.822
TRINITY_DN183804_c0_g1	6.5696	0.192417	2.29912e-08	2.32538e-06	0.067	5.513
TRINITY_DN105025_c0_g1	5.37761	0.479584	2.32663e-08	2.35163e-06	0.104	3.555
TRINITY_DN115416_c0_g2	4.54206	1.93349	2.42778e-08	2.45223e-06	0.477	8.37
TRINITY_DN96540_c0_g1	4.53697	1.92863	2.49714e-08	2.52061e-06	0.395	7.27
TRINITY_DN125351_c0_g1	5.36382	0.466299	2.50707e-08	2.52895e-06	0.067	2.428
TRINITY_DN110995_c0_g1	9.21119	-0.210409	2.56226e-08	2.56077e-06	0	1.999
TRINITY_DN120320_c0_g1	9.21119	-0.210409	2.56226e-08	2.56077e-06	0	2.441
TRINITY_DN122681_c0_g1	9.21119	-0.210409	2.56226e-08	2.56077e-06	0	1.596
TRINITY_DN106916_c0_g1	9.21119	-0.210409	2.56226e-08	2.56077e-06	0	5.473
TRINITY_DN129109_c3_g2	9.21119	-0.210409	2.56226e-08	2.56077e-06	0	17.814
TRINITY_DN121721_c0_g1	9.21119	-0.210409	2.56226e-08	2.56077e-06	0	10.007
TRINITY_DN88820_c0_g1	9.21119	-0.210409	2.56226e-08	2.56077e-06	0	19.853
TRINITY_DN128048_c0_g1	9.21119	-0.210409	2.56226e-08	2.56077e-06	0	2.575
TRINITY_DN113661_c0_g1	9.21119	-0.210409	2.56226e-08	2.56077e-06	0	5.352
TRINITY_DN113662_c0_g1	9.21119	-0.210409	2.56226e-08	2.56077e-06	0	14.178
TRINITY_DN130664_c0_g2	9.21119	-0.210409	2.56226e-08	2.56077e-06	0	16.754
TRINITY_DN126902_c0_g1	4.88662	1.18278	2.57425e-08	2.57106e-06	0.164	3.85
TRINITY_DN133171_c3_g2	5.3499	0.452892	2.70301e-08	2.69611e-06	0.701	22.294
TRINITY_DN62784_c0_g1	4.19664	4.27007	2.70657e-08	2.69789e-06	7.172	101.851
TRINITY_DN128018_c1_g1	6.53609	0.159844	2.7512e-08	2.73877e-06	0.03	2.428
TRINITY_DN46334_c0_g1	5.0392	0.858154	2.79325e-08	2.77881e-06	0.075	1.999
TRINITY_DN129301_c11_g10	4.943	1.02044	2.82513e-08	2.80683e-06	0.231	5.687
TRINITY_DN113718_c0_g2	9.1892	-0.231771	2.87473e-08	2.83568e-06	0	3.769
TRINITY_DN113410_c0_g1	9.1892	-0.231771	2.87473e-08	2.83568e-06	0	12.381
TRINITY_DN133226_c0_g1	9.1892	-0.231771	2.87473e-08	2.83568e-06	0	6.318
TRINITY_DN97012_c0_g1	9.1892	-0.231771	2.87473e-08	2.83568e-06	0	1.328
TRINITY_DN124224_c0_g1	9.1892	-0.231771	2.87473e-08	2.83568e-06	0	3.461
TRINITY_DN131189_c2_g1	9.1892	-0.231771	2.87473e-08	2.83568e-06	0	2.857
TRINITY_DN118195_c0_g1	9.1892	-0.231771	2.87473e-08	2.83568e-06	0	3.125
TRINITY_DN20803_c0_g5	9.1892	-0.231771	2.87473e-08	2.83568e-06	0	0.805
TRINITY_DN122178_c0_g1	9.1892	-0.231771	2.87473e-08	2.83568e-06	0	1.905
TRINITY_DN112239_c0_g2	9.1892	-0.231771	2.87473e-08	2.83568e-06	0	1.234
TRINITY_DN121399_c0_g1	5.02856	0.847922	2.95969e-08	2.91569e-06	0.313	8.142
TRINITY_DN87398_c0_g1	5.02856	0.847922	2.95969e-08	2.91569e-06	0.373	9.591
TRINITY_DN129893_c1_g2	4.44807	2.25486	3.0845e-08	3.0347e-06	2.46	14.688
TRINITY_DN126052_c2_g1	4.92391	1.00209	3.13494e-08	3.08232e-06	0.268	5.5
TRINITY_DN133970_c2_g1	5.32164	0.425703	3.14745e-08	3.09262e-06	0.075	2.79
TRINITY_DN135745_c0_g1	9.16687	-0.253447	3.22964e-08	3.16312e-06	0	3.34
TRINITY_DN114154_c0_g1	9.16687	-0.253447	3.22964e-08	3.16312e-06	0	1.502
TRINITY_DN23640_c0_g1	9.16687	-0.253447	3.22964e-08	3.16312e-06	0	2.254
TRINITY_DN155369_c0_g1	9.16687	-0.253447	3.22964e-08	3.16312e-06	0	3.313
TRINITY_DN122320_c0_g3	6.50179	0.126531	3.30299e-08	3.23288e-06	0.037	2.844
TRINITY_DN132951_c1_g1	4.18563	3.97891	3.31668e-08	3.24419e-06	0.887	12.166
TRINITY_DN103750_c0_g4	4.08206	9.97717	3.37297e-08	3.29712e-06	245.336	3234.95
TRINITY_DN127985_c0_g8	4.2358	3.21656	3.41635e-08	3.33737e-06	3.571	52.435
TRINITY_DN132023_c0_g1	4.33549	2.52346	3.52079e-08	3.43638e-06	0.306	6.546
TRINITY_DN130952_c4_g1	5.12217	0.628406	3.52224e-08	3.43638e-06	0.157	4.373
TRINITY_DN107611_c0_g2	4.99617	0.816788	3.52808e-08	3.43986e-06	0.388	3.93
TRINITY_DN150278_c0_g1	4.14222	4.31992	3.58788e-08	3.49593e-06	17.415	233.629
TRINITY_DN7549_c0_g1	6.48432	0.109585	3.62368e-08	3.51089e-06	0.104	8.263
TRINITY_DN111881_c0_g1	9.14419	-0.275447	3.63334e-08	3.51089e-06	0	1.636
TRINITY_DN108737_c0_g1	9.14419	-0.275447	3.63334e-08	3.51089e-06	0	4.494
TRINITY_DN121175_c0_g1	9.14419	-0.275447	3.63334e-08	3.51089e-06	0	1.113
TRINITY_DN110654_c0_g1	9.14419	-0.275447	3.63334e-08	3.51089e-06	0	1.221
TRINITY_DN120019_c0_g1	9.14419	-0.275447	3.63334e-08	3.51089e-06	0	1.033
TRINITY_DN141322_c0_g1	9.14419	-0.275447	3.63334e-08	3.51089e-06	0	2.079
TRINITY_DN140602_c0_g1	9.14419	-0.275447	3.63334e-08	3.51089e-06	0	1.932
TRINITY_DN120756_c0_g1	9.14419	-0.275447	3.63334e-08	3.51089e-06	0	12.971
TRINITY_DN110220_c0_g2	9.14419	-0.275447	3.63334e-08	3.51089e-06	0	1.972
TRINITY_DN133547_c1_g1	9.14419	-0.275447	3.63334e-08	3.51089e-06	0	6.559
TRINITY_DN75698_c0_g2	9.14419	-0.275447	3.63334e-08	3.51089e-06	0	4.869
TRINITY_DN126841_c0_g1	4.266	2.92451	3.63765e-08	3.51281e-06	0.738	11.147
TRINITY_DN123664_c0_g1	5.8463	0.386029	3.67357e-08	3.54298e-06	0.06	2.884
TRINITY_DN115091_c0_g1	5.29282	0.397998	3.67357e-08	3.54298e-06	0.06	1.838
TRINITY_DN140171_c0_g1	4.07631	6.39938	3.86587e-08	3.72371e-06	15.268	201.087
TRINITY_DN105025_c0_g2	5.83167	0.371856	3.97233e-08	3.81655e-06	0.075	3.407
TRINITY_DN14201_c0_g1	5.83167	0.371856	3.97233e-08	3.81655e-06	0.052	2.629
TRINITY_DN106506_c0_g1	5.27819	0.383947	3.97233e-08	3.81655e-06	0.082	2.562
TRINITY_DN90219_c0_g2	9.12115	-0.297782	4.09326e-08	3.89816e-06	0	1.985
TRINITY_DN53594_c0_g1	9.12115	-0.297782	4.09326e-08	3.89816e-06	0	9.403
TRINITY_DN55346_c0_g1	9.12115	-0.297782	4.09326e-08	3.89816e-06	0	4.199
TRINITY_DN119579_c0_g2	9.12115	-0.297782	4.09326e-08	3.89816e-06	0	21.355
TRINITY_DN122451_c0_g1	9.12115	-0.297782	4.09326e-08	3.89816e-06	0	1.368
TRINITY_DN109323_c0_g1	9.12115	-0.297782	4.09326e-08	3.89816e-06	0	8.652
TRINITY_DN107828_c0_g1	9.12115	-0.297782	4.09326e-08	3.89816e-06	0	3.219
TRINITY_DN177861_c0_g1	9.12115	-0.297782	4.09326e-08	3.89816e-06	0	1.127
TRINITY_DN126437_c0_g1	9.12115	-0.297782	4.09326e-08	3.89816e-06	0	4.735
TRINITY_DN179531_c0_g1	9.12115	-0.297782	4.09326e-08	3.89816e-06	0	1.623
TRINITY_DN11571_c0_g1	9.12115	-0.297782	4.09326e-08	3.89816e-06	0	3.971
TRINITY_DN90444_c0_g1	9.12115	-0.297782	4.09326e-08	3.89816e-06	0	10.664
TRINITY_DN116850_c0_g2	9.12115	-0.297782	4.09326e-08	3.89816e-06	0	10.879
TRINITY_DN127098_c1_g1	4.74748	1.23747	4.16767e-08	3.96653e-06	0.194	4.252
TRINITY_DN117134_c0_g1	4.06588	6.14859	4.17895e-08	3.97477e-06	5.36	70.356
TRINITY_DN125392_c0_g1	4.11742	4.29647	4.18815e-08	3.98103e-06	2.035	27.646
TRINITY_DN89737_c0_g1	4.11653	4.35052	4.30488e-08	4.08686e-06	50.247	637.587
TRINITY_DN116913_c1_g6	4.06335	5.73259	4.43917e-08	4.21171e-06	49.195	624.576
TRINITY_DN122537_c0_g4	4.42416	1.91307	4.67339e-08	4.42839e-06	6.702	106.385
TRINITY_DN116383_c0_g1	4.07591	4.94506	4.72705e-08	4.47644e-06	5.867	77.224
TRINITY_DN128046_c2_g1	5.07159	0.579848	4.95107e-08	4.68273e-06	0.112	2.964
TRINITY_DN98257_c0_g2	4.04328	5.76271	5.00518e-08	4.73096e-06	12.509	160.644
TRINITY_DN132724_c1_g3	4.09177	4.35381	5.04592e-08	4.76353e-06	1.379	18.498
TRINITY_DN119355_c0_g1	4.94051	0.763372	5.06115e-08	4.77493e-06	0.164	4.105
TRINITY_DN131014_c0_g1	4.26289	2.65976	5.06919e-08	4.77954e-06	0.805	11.348
TRINITY_DN123061_c0_g2	4.11287	3.89171	5.17873e-08	4.87717e-06	2.796	39.356
TRINITY_DN117075_c1_g1	9.09773	-0.32046	5.21778e-08	4.87717e-06	0	6.211
TRINITY_DN124766_c2_g5	9.09773	-0.32046	5.21778e-08	4.87717e-06	0	24.346
TRINITY_DN1413_c0_g1	9.09773	-0.32046	5.21778e-08	4.87717e-06	0	4.507
TRINITY_DN171570_c0_g1	9.09773	-0.32046	5.21778e-08	4.87717e-06	0	1.315
TRINITY_DN129301_c11_g4	9.09773	-0.32046	5.21778e-08	4.87717e-06	0	3.608
TRINITY_DN126848_c0_g1	9.09773	-0.32046	5.21778e-08	4.87717e-06	0	2.106
TRINITY_DN90093_c0_g1	9.09773	-0.32046	5.21778e-08	4.87717e-06	0	32.193
TRINITY_DN128343_c0_g3	9.09773	-0.32046	5.21778e-08	4.87717e-06	0	5.406
TRINITY_DN108416_c0_g1	9.09773	-0.32046	5.21778e-08	4.87717e-06	0	1.033
TRINITY_DN100096_c0_g1	9.09773	-0.32046	5.21778e-08	4.87717e-06	0	1.636
TRINITY_DN89343_c0_g1	9.09773	-0.32046	5.21778e-08	4.87717e-06	0	2.924
TRINITY_DN81922_c0_g1	9.09773	-0.32046	5.21778e-08	4.87717e-06	0	1.636
TRINITY_DN107942_c0_g1	9.09773	-0.32046	5.21778e-08	4.87717e-06	0	5.902
TRINITY_DN113818_c0_g1	4.25247	2.69694	5.35003e-08	4.99771e-06	2.453	36.338
TRINITY_DN122537_c0_g1	4.92911	0.75245	5.38176e-08	5.02425e-06	2.095	48.048
TRINITY_DN178027_c0_g1	4.19274	2.8944	5.64413e-08	5.26272e-06	1.215	17.371
TRINITY_DN116913_c1_g8	4.75344	1.05503	5.86299e-08	5.45833e-06	1.163	24.883
TRINITY_DN103722_c0_g1	9.07393	-0.343493	5.90433e-08	5.45833e-06	0	1.247
TRINITY_DN177861_c0_g7	9.07393	-0.343493	5.90433e-08	5.45833e-06	0	1.073
TRINITY_DN128094_c1_g2	9.07393	-0.343493	5.90433e-08	5.45833e-06	0	5.339
TRINITY_DN118283_c0_g1	9.07393	-0.343493	5.90433e-08	5.45833e-06	0	7.901
TRINITY_DN52264_c0_g1	9.07393	-0.343493	5.90433e-08	5.45833e-06	0	0.858
TRINITY_DN114006_c0_g1	9.07393	-0.343493	5.90433e-08	5.45833e-06	0	1.006
TRINITY_DN115318_c0_g1	9.07393	-0.343493	5.90433e-08	5.45833e-06	0	1.972
TRINITY_DN102991_c0_g1	9.07393	-0.343493	5.90433e-08	5.45833e-06	0	2.924
TRINITY_DN160968_c0_g1	9.07393	-0.343493	5.90433e-08	5.45833e-06	0	1.65
TRINITY_DN123759_c0_g1	9.07393	-0.343493	5.90433e-08	5.45833e-06	0	1.569
TRINITY_DN111816_c0_g2	9.07393	-0.343493	5.90433e-08	5.45833e-06	0	1.476
TRINITY_DN124685_c0_g1	9.07393	-0.343493	5.90433e-08	5.45833e-06	0	8.156
TRINITY_DN107242_c0_g2	9.07393	-0.343493	5.90433e-08	5.45833e-06	0	16.673
TRINITY_DN116402_c0_g1	5.77162	0.31375	5.92816e-08	5.47703e-06	0.052	2.441
TRINITY_DN122391_c0_g1	4.04333	4.584	6.01299e-08	5.55202e-06	16.334	206.372
TRINITY_DN124636_c0_g1	4.35545	2.01593	6.06872e-08	5.60006e-06	0.544	8.773
TRINITY_DN119126_c0_g1	4.14151	3.02806	6.11989e-08	5.64385e-06	2.296	31.616
TRINITY_DN50222_c0_g2	3.98926	7.41369	6.27788e-08	5.78603e-06	77.375	949.728
TRINITY_DN1446_c0_g1	4.37152	1.86297	6.42242e-08	5.91565e-06	1.722	27.606
TRINITY_DN117082_c0_g1	4.07747	3.8397	6.43429e-08	5.92287e-06	2.647	35.225
TRINITY_DN103250_c0_g1	6.39368	0.0217887	6.43807e-08	5.92287e-06	0.015	1.261
TRINITY_DN128189_c0_g2	4.02067	4.74689	6.57358e-08	6.0402e-06	1.618	20.617
TRINITY_DN106042_c0_g4	9.04973	-0.366892	6.69157e-08	6.1079e-06	0	5.272
TRINITY_DN125456_c0_g1	9.04973	-0.366892	6.69157e-08	6.1079e-06	0	2.79
TRINITY_DN128685_c4_g7	9.04973	-0.366892	6.69157e-08	6.1079e-06	0	2.723
TRINITY_DN109213_c0_g1	9.04973	-0.366892	6.69157e-08	6.1079e-06	0	2.723
TRINITY_DN3217_c0_g1	9.04973	-0.366892	6.69157e-08	6.1079e-06	0	3.152
TRINITY_DN111215_c0_g1	9.04973	-0.366892	6.69157e-08	6.1079e-06	0	3.407
TRINITY_DN112428_c0_g1	9.04973	-0.366892	6.69157e-08	6.1079e-06	0	4.95
TRINITY_DN122858_c0_g2	9.04973	-0.366892	6.69157e-08	6.1079e-06	0	13.897
TRINITY_DN131205_c1_g1	9.04973	-0.366892	6.69157e-08	6.1079e-06	0	5.03
TRINITY_DN129798_c0_g1	9.04973	-0.366892	6.69157e-08	6.1079e-06	0	3.152
TRINITY_DN126978_c0_g1	4.16726	2.74882	6.71336e-08	6.1241e-06	0.82	13.548
TRINITY_DN124635_c2_g1	4.57828	1.39127	6.92654e-08	6.31098e-06	0.373	7.257
TRINITY_DN135730_c0_g1	5.74063	0.283808	6.98975e-08	6.3533e-06	0.216	9.577
TRINITY_DN112500_c0_g1	5.18715	0.296678	6.98975e-08	6.3533e-06	0.082	2.522
TRINITY_DN129925_c1_g4	5.18715	0.296678	6.98975e-08	6.3533e-06	0.835	23.501
TRINITY_DN92315_c0_g1	5.18715	0.296678	6.98975e-08	6.3533e-06	0.037	1.1
TRINITY_DN119214_c0_g1	9.02511	-0.390669	7.59584e-08	6.80787e-06	0	3.286
TRINITY_DN121274_c0_g1	9.02511	-0.390669	7.59584e-08	6.80787e-06	0	2.777
TRINITY_DN109067_c0_g1	9.02511	-0.390669	7.59584e-08	6.80787e-06	0	7.378
TRINITY_DN107501_c0_g1	9.02511	-0.390669	7.59584e-08	6.80787e-06	0	15.359
TRINITY_DN130860_c2_g2	9.02511	-0.390669	7.59584e-08	6.80787e-06	0	2.602
TRINITY_DN171726_c0_g1	9.02511	-0.390669	7.59584e-08	6.80787e-06	0	1.945
TRINITY_DN118184_c0_g3	9.02511	-0.390669	7.59584e-08	6.80787e-06	0	22.119
TRINITY_DN140606_c0_g1	9.02511	-0.390669	7.59584e-08	6.80787e-06	0	8.075
TRINITY_DN59870_c0_g3	9.02511	-0.390669	7.59584e-08	6.80787e-06	0	11.831
TRINITY_DN134466_c1_g4	9.02511	-0.390669	7.59584e-08	6.80787e-06	0	26.975
TRINITY_DN109798_c0_g2	9.02511	-0.390669	7.59584e-08	6.80787e-06	0	3.528
TRINITY_DN123666_c1_g1	9.02511	-0.390669	7.59584e-08	6.80787e-06	0	1.878
TRINITY_DN128048_c0_g2	9.02511	-0.390669	7.59584e-08	6.80787e-06	0	2.093
TRINITY_DN106291_c0_g1	9.02511	-0.390669	7.59584e-08	6.80787e-06	0	2.535
TRINITY_DN113725_c0_g1	9.02511	-0.390669	7.59584e-08	6.80787e-06	0	10.946
TRINITY_DN98014_c0_g1	9.02511	-0.390669	7.59584e-08	6.80787e-06	0	1.462
TRINITY_DN130706_c5_g4	9.02511	-0.390669	7.59584e-08	6.80787e-06	0	6.841
TRINITY_DN111573_c0_g1	9.02511	-0.390669	7.59584e-08	6.80787e-06	0	7.874
TRINITY_DN121884_c0_g2	9.02511	-0.390669	7.59584e-08	6.80787e-06	0	1.677
TRINITY_DN132732_c1_g2	9.02511	-0.390669	7.59584e-08	6.80787e-06	0	3.018
TRINITY_DN108705_c0_g1	9.02511	-0.390669	7.59584e-08	6.80787e-06	0	1.999
TRINITY_DN127145_c0_g1	5.1714	0.281614	7.59763e-08	6.80787e-06	0.089	2.616
TRINITY_DN132691_c8_g3	4.21093	2.29051	7.85568e-08	7.0235e-06	1.006	14.594
TRINITY_DN113819_c0_g2	6.35577	-0.0148563	7.8568e-08	7.0235e-06	0.045	3.139
TRINITY_DN128864_c0_g1	3.98746	4.92957	7.98353e-08	7.13258e-06	2.222	27.659
TRINITY_DN125073_c0_g2	4.09558	3.0185	8.16341e-08	7.28899e-06	2.967	26.694
TRINITY_DN170240_c0_g1	5.70896	0.25324	8.26415e-08	7.37459e-06	0.067	2.951
TRINITY_DN104011_c1_g1	4.76131	0.846299	8.42401e-08	7.504e-06	0.097	2.146
TRINITY_DN87279_c0_g1	4.76131	0.846299	8.42401e-08	7.504e-06	0.388	8.799
TRINITY_DN123980_c0_g1	4.76131	0.846299	8.42401e-08	7.504e-06	0.246	5.366
TRINITY_DN123863_c0_g1	4.37169	1.56719	8.53299e-08	7.59662e-06	0.731	11.844
TRINITY_DN85545_c0_g1	9.00007	-0.414835	8.63636e-08	7.62151e-06	0	3.394
TRINITY_DN79747_c0_g2	9.00007	-0.414835	8.63636e-08	7.62151e-06	0	2.857
TRINITY_DN110100_c0_g2	9.00007	-0.414835	8.63636e-08	7.62151e-06	0	7.793
TRINITY_DN90222_c0_g2	9.00007	-0.414835	8.63636e-08	7.62151e-06	0	2.857
TRINITY_DN46025_c0_g2	9.00007	-0.414835	8.63636e-08	7.62151e-06	0	5.741
TRINITY_DN110113_c0_g1	9.00007	-0.414835	8.63636e-08	7.62151e-06	0	5.218
TRINITY_DN128229_c0_g1	9.00007	-0.414835	8.63636e-08	7.62151e-06	0	5.151
TRINITY_DN111710_c0_g1	9.00007	-0.414835	8.63636e-08	7.62151e-06	0	1.569
TRINITY_DN87549_c0_g1	9.00007	-0.414835	8.63636e-08	7.62151e-06	0	2.079
TRINITY_DN118086_c1_g2	9.00007	-0.414835	8.63636e-08	7.62151e-06	0	2.267
TRINITY_DN118940_c0_g1	9.00007	-0.414835	8.63636e-08	7.62151e-06	0	6.962
TRINITY_DN23354_c0_g1	9.00007	-0.414835	8.63636e-08	7.62151e-06	0	3.514
TRINITY_DN53790_c0_g2	9.00007	-0.414835	8.63636e-08	7.62151e-06	0	6.841
TRINITY_DN110514_c0_g1	9.00007	-0.414835	8.63636e-08	7.62151e-06	0	1.073
TRINITY_DN161713_c0_g1	6.33644	-0.0335278	8.6925e-08	7.66659e-06	0.06	4.44
TRINITY_DN126872_c0_g1	4.19799	2.2173	8.70746e-08	7.67532e-06	0.417	7.418
TRINITY_DN53357_c0_g1	4.97858	0.490781	8.75526e-08	7.71298e-06	0.328	8.276
TRINITY_DN123594_c0_g1	5.13938	0.251012	8.99553e-08	7.91544e-06	0.082	2.374
TRINITY_DN106464_c0_g1	3.94549	5.27347	9.46128e-08	8.31562e-06	2.863	34.594
TRINITY_DN119072_c0_g1	8.97458	-0.439404	9.83586e-08	8.59267e-06	0	2.897
TRINITY_DN117889_c0_g1	8.97458	-0.439404	9.83586e-08	8.59267e-06	0	7.632
TRINITY_DN44453_c0_g1	8.97458	-0.439404	9.83586e-08	8.59267e-06	0	3.032
TRINITY_DN128439_c1_g3	8.97458	-0.439404	9.83586e-08	8.59267e-06	0	1.529
TRINITY_DN113346_c0_g1	8.97458	-0.439404	9.83586e-08	8.59267e-06	0	2.777
TRINITY_DN127689_c5_g3	8.97458	-0.439404	9.83586e-08	8.59267e-06	0	2.039
TRINITY_DN115429_c0_g1	8.97458	-0.439404	9.83586e-08	8.59267e-06	0	1.301
TRINITY_DN132278_c2_g1	8.97458	-0.439404	9.83586e-08	8.59267e-06	0	10.758
TRINITY_DN113202_c1_g2	8.97458	-0.439404	9.83586e-08	8.59267e-06	0	2.991
TRINITY_DN152935_c0_g1	8.97458	-0.439404	9.83586e-08	8.59267e-06	0	1.502
TRINITY_DN100350_c0_g1	4.10155	2.68674	1.01164e-07	8.82996e-06	1.029	13.843
TRINITY_DN130623_c1_g2	4.95086	0.464303	1.0149e-07	8.85333e-06	0.298	6.787
TRINITY_DN114926_c0_g1	4.35504	1.43757	1.05349e-07	9.1847e-06	1.245	20.362
TRINITY_DN116067_c0_g1	4.72867	0.815137	1.06399e-07	9.27091e-06	1.141	26.948
TRINITY_DN126728_c4_g3	4.02622	3.38351	1.06613e-07	9.28418e-06	7.828	97.022
TRINITY_DN124794_c0_g2	6.29697	-0.0715985	1.06732e-07	9.28922e-06	0.552	35.895
TRINITY_DN112564_c2_g1	4.05033	3.00888	1.06894e-07	9.29797e-06	3.161	40.872
TRINITY_DN128789_c7_g1	4.54714	1.2124	1.07734e-07	9.36565e-06	0.88	16.137
TRINITY_DN109627_c0_g1	4.9368	0.450882	1.0936e-07	9.50156e-06	0.06	1.556
TRINITY_DN129551_c4_g1	4.08714	2.71477	1.0982e-07	9.53066e-06	6.344	82.079
TRINITY_DN131366_c0_g1	4.32485	1.52274	1.10028e-07	9.5432e-06	0.112	1.744
TRINITY_DN105353_c0_g1	8.94864	-0.46439	1.12212e-07	9.63345e-06	0	11.375
TRINITY_DN119606_c0_g1	8.94864	-0.46439	1.12212e-07	9.63345e-06	0	2.066
TRINITY_DN115133_c0_g1	8.94864	-0.46439	1.12212e-07	9.63345e-06	0	1.704
TRINITY_DN151790_c0_g1	8.94864	-0.46439	1.12212e-07	9.63345e-06	0	1.167
TRINITY_DN81789_c0_g2	8.94864	-0.46439	1.12212e-07	9.63345e-06	0	2.28
TRINITY_DN86522_c0_g1	8.94864	-0.46439	1.12212e-07	9.63345e-06	0	3.313
TRINITY_DN132160_c3_g3	8.94864	-0.46439	1.12212e-07	9.63345e-06	0	21.999
TRINITY_DN140483_c0_g1	8.94864	-0.46439	1.12212e-07	9.63345e-06	0	3.085
TRINITY_DN141469_c0_g1	8.94864	-0.46439	1.12212e-07	9.63345e-06	0	5.674
TRINITY_DN180280_c0_g1	8.94864	-0.46439	1.12212e-07	9.63345e-06	0	21.288
TRINITY_DN130935_c5_g1	8.94864	-0.46439	1.12212e-07	9.63345e-06	0	4.601
TRINITY_DN22213_c0_g1	8.94864	-0.46439	1.12212e-07	9.63345e-06	0	1.61
TRINITY_DN57833_c0_g1	8.94864	-0.46439	1.12212e-07	9.63345e-06	0	3.327
TRINITY_DN161705_c0_g1	8.94864	-0.46439	1.12212e-07	9.63345e-06	0	1.636
TRINITY_DN89339_c0_g1	8.94864	-0.46439	1.12212e-07	9.63345e-06	0	1.797
TRINITY_DN109256_c0_g2	8.94864	-0.46439	1.12212e-07	9.63345e-06	0	1.194
TRINITY_DN126462_c0_g1	4.46458	1.41807	1.13945e-07	9.77673e-06	0.142	2.428
TRINITY_DN114146_c0_g3	3.90401	5.75646	1.15881e-07	9.93722e-06	27.002	310.571
TRINITY_DN128789_c3_g6	4.9226	0.437336	1.17906e-07	1.00994e-05	0.335	8.075
TRINITY_DN108548_c0_g1	6.27682	-0.0910104	1.18458e-07	1.01295e-05	0.015	1.234
TRINITY_DN127626_c1_g1	4.33325	1.41691	1.1853e-07	1.013e-05	0.499	7.874
TRINITY_DN114843_c0_g1	4.90826	0.423664	1.27192e-07	1.08197e-05	0.186	4.547
TRINITY_DN131776_c0_g3	5.64346	0.19012	1.27215e-07	1.08197e-05	0.306	12.529
TRINITY_DN129406_c2_g3	5.08997	0.203875	1.27215e-07	1.08197e-05	0.492	13.32
TRINITY_DN134311_c3_g1	5.08997	0.203875	1.27215e-07	1.08197e-05	0.067	1.838
TRINITY_DN24904_c0_g1	4.69527	0.783294	1.27227e-07	1.08197e-05	0.559	11.415
TRINITY_DN121575_c0_g1	4.69527	0.783294	1.27227e-07	1.08197e-05	0.104	2.24
TRINITY_DN115488_c0_g2	8.92222	-0.489805	1.28242e-07	1.08197e-05	0	14.366
TRINITY_DN48787_c0_g1	8.92222	-0.489805	1.28242e-07	1.08197e-05	0	3.139
TRINITY_DN133547_c4_g2	8.92222	-0.489805	1.28242e-07	1.08197e-05	0	0.684
TRINITY_DN170856_c0_g1	8.92222	-0.489805	1.28242e-07	1.08197e-05	0	1.516
TRINITY_DN114944_c0_g3	8.92222	-0.489805	1.28242e-07	1.08197e-05	0	0.832
TRINITY_DN183663_c0_g1	8.92222	-0.489805	1.28242e-07	1.08197e-05	0	3.394
TRINITY_DN117316_c1_g1	8.92222	-0.489805	1.28242e-07	1.08197e-05	0	4.628
TRINITY_DN71398_c0_g1	8.92222	-0.489805	1.28242e-07	1.08197e-05	0	1.127
TRINITY_DN161354_c0_g1	8.92222	-0.489805	1.28242e-07	1.08197e-05	0	4.306
TRINITY_DN78943_c0_g1	8.92222	-0.489805	1.28242e-07	1.08197e-05	0	5.138
TRINITY_DN181961_c0_g1	8.92222	-0.489805	1.28242e-07	1.08197e-05	0	2.669
TRINITY_DN64140_c0_g1	8.92222	-0.489805	1.28242e-07	1.08197e-05	0	1.663
TRINITY_DN103994_c0_g1	8.92222	-0.489805	1.28242e-07	1.08197e-05	0	1.288
TRINITY_DN120677_c0_g1	8.92222	-0.489805	1.28242e-07	1.08197e-05	0	2.039
TRINITY_DN166195_c0_g1	8.92222	-0.489805	1.28242e-07	1.08197e-05	0	8.598
TRINITY_DN119011_c0_g2	4.61697	0.924727	1.28782e-07	1.08592e-05	0.335	7.042
TRINITY_DN92517_c0_g1	4.12446	2.14783	1.36214e-07	1.14795e-05	0.82	11.268
TRINITY_DN127064_c0_g2	4.19138	2.08081	1.41149e-07	1.18757e-05	0.224	3.246
TRINITY_DN129925_c1_g7	3.91994	3.9162	1.44581e-07	1.21509e-05	9.803	128.196
TRINITY_DN121399_c1_g1	8.89531	-0.515666	1.46828e-07	1.22313e-05	0	2.978
TRINITY_DN94741_c0_g1	8.89531	-0.515666	1.46828e-07	1.22313e-05	0	5.969
TRINITY_DN92818_c0_g1	8.89531	-0.515666	1.46828e-07	1.22313e-05	0	1.261
TRINITY_DN121693_c0_g1	8.89531	-0.515666	1.46828e-07	1.22313e-05	0	1.838
TRINITY_DN164223_c0_g1	8.89531	-0.515666	1.46828e-07	1.22313e-05	0	4.467
TRINITY_DN103903_c0_g1	8.89531	-0.515666	1.46828e-07	1.22313e-05	0	1.516
TRINITY_DN123718_c0_g1	8.89531	-0.515666	1.46828e-07	1.22313e-05	0	2.468
TRINITY_DN116747_c0_g1	8.89531	-0.515666	1.46828e-07	1.22313e-05	0	1.797
TRINITY_DN126922_c0_g2	8.89531	-0.515666	1.46828e-07	1.22313e-05	0	2.133
TRINITY_DN112324_c0_g1	8.89531	-0.515666	1.46828e-07	1.22313e-05	0	4.534
TRINITY_DN101645_c0_g1	8.89531	-0.515666	1.46828e-07	1.22313e-05	0	1.489
TRINITY_DN152100_c0_g1	8.89531	-0.515666	1.46828e-07	1.22313e-05	0	1.127
TRINITY_DN36614_c0_g2	8.89531	-0.515666	1.46828e-07	1.22313e-05	0	4.467
TRINITY_DN92156_c0_g2	8.89531	-0.515666	1.46828e-07	1.22313e-05	0	1.476
TRINITY_DN105893_c0_g1	8.89531	-0.515666	1.46828e-07	1.22313e-05	0	1.838
TRINITY_DN116270_c1_g1	4.08635	2.53981	1.47747e-07	1.2301e-05	4.592	59.705
TRINITY_DN53793_c0_g1	3.99502	2.9238	1.49592e-07	1.24478e-05	1.096	13.696
TRINITY_DN119266_c1_g1	5.60955	0.157509	1.5198e-07	1.26327e-05	0.127	5.124
TRINITY_DN124021_c0_g1	5.60955	0.157509	1.5198e-07	1.26327e-05	0.045	1.972
TRINITY_DN125019_c0_g1	4.48724	1.15539	1.55731e-07	1.29374e-05	0.253	4.333
TRINITY_DN103750_c0_g3	3.83335	10.9708	1.56225e-07	1.29713e-05	574.399	6374.64
TRINITY_DN123425_c0_g1	3.98695	3.04408	1.58447e-07	1.31486e-05	0.738	8.934
TRINITY_DN125708_c0_g1	4.43864	1.25827	1.59989e-07	1.32693e-05	0.291	4.963
TRINITY_DN121892_c0_g1	4.86437	0.381864	1.60232e-07	1.32749e-05	0.119	2.777
TRINITY_DN104034_c0_g1	4.86437	0.381864	1.60232e-07	1.32749e-05	0.157	4.078
TRINITY_DN133035_c2_g1	4.07471	2.48178	1.61293e-07	1.33555e-05	0.82	10.812
TRINITY_DN111280_c0_g1	4.74642	0.577969	1.62666e-07	1.34619e-05	0.097	2.2
TRINITY_DN119376_c0_g5	4.47847	1.14706	1.63229e-07	1.35011e-05	3.474	54.957
TRINITY_DN50039_c0_g1	5.03881	0.155172	1.66315e-07	1.37264e-05	0.097	2.629
TRINITY_DN126414_c0_g1	5.03881	0.155172	1.66315e-07	1.37264e-05	0.164	7.324
TRINITY_DN103999_c0_g1	5.03881	0.155172	1.66315e-07	1.37264e-05	0.298	7.954
TRINITY_DN132073_c0_g1	3.86921	4.44214	1.76463e-07	1.45244e-05	1.342	15.399
TRINITY_DN122176_c0_g1	3.83546	5.40442	1.80998e-07	1.48896e-05	17.214	197.009
TRINITY_DN127376_c0_g1	5.57483	0.124157	1.82151e-07	1.4952e-05	0.075	3.783
TRINITY_DN95436_c0_g1	5.57483	0.124157	1.82151e-07	1.4952e-05	0.164	6.345
TRINITY_DN113981_c0_g2	5.57483	0.124157	1.82151e-07	1.4952e-05	0.089	3.622
TRINITY_DN129109_c3_g1	4.04514	2.50099	1.88286e-07	1.54472e-05	5.241	66.466
TRINITY_DN95398_c0_g1	8.86789	-0.541989	1.93558e-07	1.56929e-05	0	2.052
TRINITY_DN114924_c0_g1	8.86789	-0.541989	1.93558e-07	1.56929e-05	0	6.653
TRINITY_DN116829_c0_g2	8.86789	-0.541989	1.93558e-07	1.56929e-05	0	1.905
TRINITY_DN121924_c3_g2	8.86789	-0.541989	1.93558e-07	1.56929e-05	0	7.619
TRINITY_DN92382_c0_g1	8.86789	-0.541989	1.93558e-07	1.56929e-05	0	3.716
TRINITY_DN3065_c0_g1	8.86789	-0.541989	1.93558e-07	1.56929e-05	0	2.2
TRINITY_DN103286_c0_g1	8.86789	-0.541989	1.93558e-07	1.56929e-05	0	2.079
TRINITY_DN125528_c1_g2	8.86789	-0.541989	1.93558e-07	1.56929e-05	0	2.683
TRINITY_DN183876_c0_g1	8.86789	-0.541989	1.93558e-07	1.56929e-05	0	1.677
TRINITY_DN128307_c0_g2	8.86789	-0.541989	1.93558e-07	1.56929e-05	0	2.575
TRINITY_DN131205_c2_g1	8.86789	-0.541989	1.93558e-07	1.56929e-05	0	3.514
TRINITY_DN106476_c0_g1	8.86789	-0.541989	1.93558e-07	1.56929e-05	0	1.234
TRINITY_DN90731_c0_g1	8.86789	-0.541989	1.93558e-07	1.56929e-05	0	1.824
TRINITY_DN51980_c0_g1	8.86789	-0.541989	1.93558e-07	1.56929e-05	0	2.616
TRINITY_DN107438_c0_g1	8.86789	-0.541989	1.93558e-07	1.56929e-05	0	4.789
TRINITY_DN46909_c0_g1	8.86789	-0.541989	1.93558e-07	1.56929e-05	0	1.395
TRINITY_DN126318_c0_g3	8.86789	-0.541989	1.93558e-07	1.56929e-05	0	6.881
TRINITY_DN140475_c0_g1	8.86789	-0.541989	1.93558e-07	1.56929e-05	0	2.267
TRINITY_DN125795_c0_g1	8.86789	-0.541989	1.93558e-07	1.56929e-05	0	2.696
TRINITY_DN111806_c0_g1	8.86789	-0.541989	1.93558e-07	1.56929e-05	0	2.643
TRINITY_DN135402_c0_g1	8.86789	-0.541989	1.93558e-07	1.56929e-05	0	1.274
TRINITY_DN117566_c0_g2	4.62607	0.717442	1.95568e-07	1.5839e-05	0.119	2.495
TRINITY_DN129301_c3_g1	4.62607	0.717442	1.95568e-07	1.5839e-05	0.224	4.333
TRINITY_DN128662_c0_g1	4.40568	1.22699	1.99487e-07	1.61477e-05	0.291	4.923
TRINITY_DN92089_c0_g1	5.55716	0.107191	1.99661e-07	1.61532e-05	0.283	10.798
TRINITY_DN166304_c0_g1	6.1933	-0.171329	2.02888e-07	1.6388e-05	0.089	5.54
TRINITY_DN128989_c0_g3	6.1933	-0.171329	2.02888e-07	1.6388e-05	0.022	1.569
TRINITY_DN125006_c1_g2	3.98227	2.65654	2.04966e-07	1.6547e-05	1.185	14.648
TRINITY_DN99855_c0_g1	4.39733	1.21906	2.08609e-07	1.68322e-05	0.455	7.579
TRINITY_DN88856_c0_g1	3.79049	7.18078	2.12463e-07	1.71249e-05	53.445	574.059
TRINITY_DN122122_c2_g3	4.69353	0.52769	2.15005e-07	1.73206e-05	2.162	41.918
TRINITY_DN128760_c2_g2	4.03471	2.23894	2.19732e-07	1.7692e-05	1.812	25.473
TRINITY_DN105996_c0_g1	8.83994	-0.568788	2.22885e-07	1.77759e-05	0	1.18
TRINITY_DN134435_c0_g3	8.83994	-0.568788	2.22885e-07	1.77759e-05	0	8.303
TRINITY_DN160512_c0_g1	8.83994	-0.568788	2.22885e-07	1.77759e-05	0	1.033
TRINITY_DN179525_c0_g1	8.83994	-0.568788	2.22885e-07	1.77759e-05	0	1.194
TRINITY_DN91104_c1_g2	8.83994	-0.568788	2.22885e-07	1.77759e-05	0	2.16
TRINITY_DN129129_c0_g1	8.83994	-0.568788	2.22885e-07	1.77759e-05	0	8.491
TRINITY_DN128054_c0_g2	8.83994	-0.568788	2.22885e-07	1.77759e-05	0	4.869
TRINITY_DN20747_c0_g2	8.83994	-0.568788	2.22885e-07	1.77759e-05	0	0.791
TRINITY_DN89388_c0_g1	8.83994	-0.568788	2.22885e-07	1.77759e-05	0	1.623
TRINITY_DN106116_c0_g1	8.83994	-0.568788	2.22885e-07	1.77759e-05	0	3.032
TRINITY_DN103945_c0_g1	8.83994	-0.568788	2.22885e-07	1.77759e-05	0	1.261
TRINITY_DN171260_c0_g1	8.83994	-0.568788	2.22885e-07	1.77759e-05	0	2.025
TRINITY_DN119996_c0_g1	8.83994	-0.568788	2.22885e-07	1.77759e-05	0	5.205
TRINITY_DN121931_c0_g2	8.83994	-0.568788	2.22885e-07	1.77759e-05	0	0.912
TRINITY_DN140772_c0_g1	8.83994	-0.568788	2.22885e-07	1.77759e-05	0	1.972
TRINITY_DN118257_c0_g1	4.46816	0.9711	2.27575e-07	1.81404e-05	2.93	48.585
TRINITY_DN113657_c0_g1	4.59019	0.683366	2.365e-07	1.88321e-05	0.522	9.873
TRINITY_DN121789_c0_g1	4.80369	0.324204	2.3834e-07	1.89587e-05	0.701	15.359
TRINITY_DN82717_c0_g1	4.80369	0.324204	2.3834e-07	1.89587e-05	1.036	22.267
TRINITY_DN162414_c0_g1	3.8593	3.55797	2.3878e-07	1.89789e-05	4.98	56.11
TRINITY_DN113591_c0_g1	4.37196	1.19501	2.38845e-07	1.89789e-05	0.611	9.993
TRINITY_DN59359_c0_g1	4.96765	0.0876121	2.40506e-07	1.90909e-05	0.089	2.2
TRINITY_DN117057_c1_g1	4.96765	0.0876121	2.40506e-07	1.90909e-05	0.134	3.286
TRINITY_DN132525_c2_g2	4.10047	1.99501	2.42913e-07	1.92719e-05	0.358	4.869
TRINITY_DN126020_c0_g1	3.83744	3.93194	2.46285e-07	1.95292e-05	2.236	25.07
TRINITY_DN118484_c0_g1	4.57802	0.671828	2.52169e-07	1.99853e-05	0.283	5.446
TRINITY_DN116851_c0_g2	8.81143	-0.596083	2.57175e-07	2.00467e-05	0	9.054
TRINITY_DN126298_c1_g1	8.81143	-0.596083	2.57175e-07	2.00467e-05	0	3.85
TRINITY_DN104597_c0_g1	8.81143	-0.596083	2.57175e-07	2.00467e-05	0	1.811
TRINITY_DN155373_c0_g1	8.81143	-0.596083	2.57175e-07	2.00467e-05	0	2.294
TRINITY_DN59870_c0_g1	8.81143	-0.596083	2.57175e-07	2.00467e-05	0	11.201
TRINITY_DN45777_c0_g1	8.81143	-0.596083	2.57175e-07	2.00467e-05	0	1.838
TRINITY_DN129038_c0_g1	8.81143	-0.596083	2.57175e-07	2.00467e-05	0	4.816
TRINITY_DN100447_c0_g2	8.81143	-0.596083	2.57175e-07	2.00467e-05	0	1.865
TRINITY_DN122106_c0_g1	8.81143	-0.596083	2.57175e-07	2.00467e-05	0	2.723
TRINITY_DN124913_c0_g3	8.81143	-0.596083	2.57175e-07	2.00467e-05	0	4.735
TRINITY_DN95455_c0_g2	8.81143	-0.596083	2.57175e-07	2.00467e-05	0	0.791
TRINITY_DN95775_c1_g1	8.81143	-0.596083	2.57175e-07	2.00467e-05	0	5.875
TRINITY_DN94546_c0_g1	8.81143	-0.596083	2.57175e-07	2.00467e-05	0	2.736
TRINITY_DN172149_c0_g1	8.81143	-0.596083	2.57175e-07	2.00467e-05	0	13.239
TRINITY_DN54042_c0_g1	8.81143	-0.596083	2.57175e-07	2.00467e-05	0	3.622
TRINITY_DN170621_c0_g1	8.81143	-0.596083	2.57175e-07	2.00467e-05	0	1.167
TRINITY_DN92281_c0_g1	8.81143	-0.596083	2.57175e-07	2.00467e-05	0	1.865
TRINITY_DN88274_c0_g1	8.81143	-0.596083	2.57175e-07	2.00467e-05	0	10.986
TRINITY_DN109420_c0_g2	8.81143	-0.596083	2.57175e-07	2.00467e-05	0	0.805
TRINITY_DN113883_c0_g1	8.81143	-0.596083	2.57175e-07	2.00467e-05	0	1.395
TRINITY_DN106372_c0_g1	8.81143	-0.596083	2.57175e-07	2.00467e-05	0	6.05
TRINITY_DN124841_c0_g1	8.81143	-0.596083	2.57175e-07	2.00467e-05	0	1.194
TRINITY_DN130271_c0_g1	8.81143	-0.596083	2.57175e-07	2.00467e-05	0	2.388
TRINITY_DN124769_c0_g5	8.81143	-0.596083	2.57175e-07	2.00467e-05	0	24.038
TRINITY_DN115005_c0_g1	8.81143	-0.596083	2.57175e-07	2.00467e-05	0	2.495
TRINITY_DN96984_c0_g1	8.81143	-0.596083	2.57175e-07	2.00467e-05	0	1.382
TRINITY_DN114116_c0_g1	8.81143	-0.596083	2.57175e-07	2.00467e-05	0	3.729
TRINITY_DN119198_c0_g1	4.78811	0.309427	2.58536e-07	2.01321e-05	0.544	8.679
TRINITY_DN128394_c0_g1	4.78811	0.309427	2.58536e-07	2.01321e-05	0.127	2.763
TRINITY_DN86075_c0_g1	3.94631	2.45373	2.60889e-07	2.03049e-05	2.781	33.253
TRINITY_DN111839_c0_g2	4.11454	1.78793	2.65964e-07	2.06892e-05	8.402	104.239
TRINITY_DN113125_c0_g1	4.01383	2.04372	2.66764e-07	2.07409e-05	0.731	9.256
TRINITY_DN111233_c0_g1	4.77236	0.2945	2.80629e-07	2.17853e-05	0.335	7.378
TRINITY_DN86535_c2_g1	3.75042	6.35678	2.82549e-07	2.19231e-05	200.002	1983.94
TRINITY_DN124878_c0_g1	6.12732	-0.234584	2.84279e-07	2.20236e-05	0.03	2.347
TRINITY_DN133220_c21_g1	4.9493	0.0702245	2.90727e-07	2.25116e-05	0.298	6.801
TRINITY_DN113675_c0_g2	3.73973	6.77754	2.92374e-07	2.26276e-05	40.488	420.256
TRINITY_DN128647_c0_g1	4.30293	1.26471	2.94316e-07	2.27233e-05	0.179	2.75
TRINITY_DN125149_c0_g4	8.78235	-0.623891	2.97358e-07	2.27233e-05	0	3.045
TRINITY_DN160832_c0_g1	8.78235	-0.623891	2.97358e-07	2.27233e-05	0	8.209
TRINITY_DN23336_c0_g1	8.78235	-0.623891	2.97358e-07	2.27233e-05	0	2.186
TRINITY_DN129038_c0_g2	8.78235	-0.623891	2.97358e-07	2.27233e-05	0	9.859
TRINITY_DN170242_c0_g11	8.78235	-0.623891	2.97358e-07	2.27233e-05	0	6.479
TRINITY_DN124877_c0_g1	8.78235	-0.623891	2.97358e-07	2.27233e-05	0	3.112
TRINITY_DN133485_c0_g3	8.78235	-0.623891	2.97358e-07	2.27233e-05	0	4.373
TRINITY_DN125677_c0_g1	8.78235	-0.623891	2.97358e-07	2.27233e-05	0	2.897
TRINITY_DN93023_c0_g1	8.78235	-0.623891	2.97358e-07	2.27233e-05	0	3.058
TRINITY_DN84977_c0_g1	8.78235	-0.623891	2.97358e-07	2.27233e-05	0	1.221
TRINITY_DN170242_c0_g6	8.78235	-0.623891	2.97358e-07	2.27233e-05	0	6.801
TRINITY_DN131064_c0_g2	8.78235	-0.623891	2.97358e-07	2.27233e-05	0	2.025
TRINITY_DN44753_c0_g1	8.78235	-0.623891	2.97358e-07	2.27233e-05	0	3.501
TRINITY_DN128358_c4_g1	8.78235	-0.623891	2.97358e-07	2.27233e-05	0	21.945
TRINITY_DN98223_c0_g2	8.78235	-0.623891	2.97358e-07	2.27233e-05	0	7.592
TRINITY_DN118218_c0_g1	8.78235	-0.623891	2.97358e-07	2.27233e-05	0	1.824
TRINITY_DN140504_c0_g1	8.78235	-0.623891	2.97358e-07	2.27233e-05	0	3.192
TRINITY_DN116640_c0_g1	8.78235	-0.623891	2.97358e-07	2.27233e-05	0	3.581
TRINITY_DN115843_c0_g1	8.78235	-0.623891	2.97358e-07	2.27233e-05	0	1.006
TRINITY_DN128789_c6_g1	8.78235	-0.623891	2.97358e-07	2.27233e-05	0	4.44
TRINITY_DN135202_c0_g1	8.78235	-0.623891	2.97358e-07	2.27233e-05	0	0.993
TRINITY_DN119040_c0_g1	8.78235	-0.623891	2.97358e-07	2.27233e-05	0	6.036
TRINITY_DN130085_c0_g1	4.07336	1.89972	2.98283e-07	2.27825e-05	0.313	4.118
TRINITY_DN100669_c0_g1	4.63862	0.475619	3.08156e-07	2.35248e-05	0.924	17.934
TRINITY_DN118074_c0_g1	4.07648	1.82934	3.13161e-07	2.38948e-05	0.91	12.019
TRINITY_DN125055_c0_g2	5.4842	0.0372972	3.20078e-07	2.43735e-05	0.03	1.274
TRINITY_DN136866_c0_g1	5.4842	0.0372972	3.20078e-07	2.43735e-05	0.075	2.777
TRINITY_DN127985_c0_g3	3.82562	3.46609	3.26902e-07	2.48681e-05	5.561	61.328
TRINITY_DN85783_c0_g1	4.74034	0.264181	3.31312e-07	2.51658e-05	0.224	4.735
TRINITY_DN161505_c0_g1	4.62456	0.462306	3.31679e-07	2.51685e-05	0.656	12.676
TRINITY_DN88856_c0_g2	3.70614	8.93722	3.401e-07	2.57816e-05	189.118	1917.12
TRINITY_DN128662_c1_g1	3.74647	4.77681	3.40914e-07	2.58304e-05	3.146	32.233
TRINITY_DN98184_c0_g1	8.75267	-0.652232	3.44558e-07	2.58481e-05	0	1.207
TRINITY_DN121107_c0_g1	8.75267	-0.652232	3.44558e-07	2.58481e-05	0	2.482
TRINITY_DN116851_c0_g1	8.75267	-0.652232	3.44558e-07	2.58481e-05	0	8.357
TRINITY_DN133547_c7_g5	8.75267	-0.652232	3.44558e-07	2.58481e-05	0	1.328
TRINITY_DN115192_c0_g1	8.75267	-0.652232	3.44558e-07	2.58481e-05	0	3.85
TRINITY_DN111775_c0_g1	8.75267	-0.652232	3.44558e-07	2.58481e-05	0	2.991
TRINITY_DN93114_c0_g1	8.75267	-0.652232	3.44558e-07	2.58481e-05	0	0.684
TRINITY_DN119579_c0_g1	8.75267	-0.652232	3.44558e-07	2.58481e-05	0	15.654
TRINITY_DN123024_c0_g6	8.75267	-0.652232	3.44558e-07	2.58481e-05	0	4.158
TRINITY_DN82815_c0_g1	8.75267	-0.652232	3.44558e-07	2.58481e-05	0	1.623
TRINITY_DN120709_c0_g2	8.75267	-0.652232	3.44558e-07	2.58481e-05	0	2.871
TRINITY_DN54747_c0_g1	8.75267	-0.652232	3.44558e-07	2.58481e-05	0	10.248
TRINITY_DN105772_c0_g1	8.75267	-0.652232	3.44558e-07	2.58481e-05	0	11.187
TRINITY_DN118184_c0_g1	8.75267	-0.652232	3.44558e-07	2.58481e-05	0	3.836
TRINITY_DN113633_c0_g1	8.75267	-0.652232	3.44558e-07	2.58481e-05	0	5.406
TRINITY_DN106873_c0_g1	8.75267	-0.652232	3.44558e-07	2.58481e-05	0	2.549
TRINITY_DN122168_c0_g1	8.75267	-0.652232	3.44558e-07	2.58481e-05	0	1.569
TRINITY_DN152904_c0_g1	8.75267	-0.652232	3.44558e-07	2.58481e-05	0	3.367
TRINITY_DN150675_c0_g1	3.73105	5.14736	3.49282e-07	2.61766e-05	4.339	45.178
TRINITY_DN120373_c0_g1	5.46536	0.0192908	3.5272e-07	2.64213e-05	0.142	5.07
TRINITY_DN128875_c0_g1	4.61036	0.448871	3.57192e-07	2.6743e-05	0.432	2.616
TRINITY_DN130445_c0_g1	4.34019	1.01603	3.57453e-07	2.67493e-05	0.075	3.313
TRINITY_DN161172_c0_g1	6.0816	-0.278316	3.58275e-07	2.67976e-05	0.045	2.562
TRINITY_DN124052_c0_g2	3.9552	2.10814	3.65477e-07	2.73094e-05	0.477	5.781
TRINITY_DN92189_c0_g2	3.71759	5.23955	3.70888e-07	2.77e-05	95.439	925.77
TRINITY_DN125627_c0_g1	4.51562	0.612731	3.73847e-07	2.79073e-05	0.194	3.501
TRINITY_DN129213_c20_g8	3.83856	2.70883	3.82611e-07	2.85334e-05	3.28	36.124
TRINITY_DN102562_c0_g1	4.59602	0.435311	3.84878e-07	2.86883e-05	0.619	11.697
TRINITY_DN108425_c0_g1	4.37578	0.883662	3.91578e-07	2.91591e-05	0.186	3.085
TRINITY_DN108059_c0_g1	3.68433	7.28989	3.93602e-07	2.92955e-05	90.727	900.928
TRINITY_DN107623_c0_g1	4.50281	0.600619	3.99812e-07	2.93738e-05	0.149	2.763
TRINITY_DN107175_c0_g1	8.72237	-0.681127	4.00132e-07	2.93738e-05	0	1.449
TRINITY_DN145424_c0_g1	8.72237	-0.681127	4.00132e-07	2.93738e-05	0	2.079
TRINITY_DN102876_c0_g1	8.72237	-0.681127	4.00132e-07	2.93738e-05	0	1.462
TRINITY_DN120851_c0_g1	8.72237	-0.681127	4.00132e-07	2.93738e-05	0	1.1
TRINITY_DN86332_c0_g1	8.72237	-0.681127	4.00132e-07	2.93738e-05	0	1.744
TRINITY_DN110597_c0_g1	8.72237	-0.681127	4.00132e-07	2.93738e-05	0	2.991
TRINITY_DN7183_c0_g1	8.72237	-0.681127	4.00132e-07	2.93738e-05	0	3.93
TRINITY_DN104277_c0_g1	8.72237	-0.681127	4.00132e-07	2.93738e-05	0	3.34
TRINITY_DN44512_c1_g1	8.72237	-0.681127	4.00132e-07	2.93738e-05	0	1.261
TRINITY_DN114782_c0_g2	8.72237	-0.681127	4.00132e-07	2.93738e-05	0	1.221
TRINITY_DN50222_c0_g1	8.72237	-0.681127	4.00132e-07	2.93738e-05	0	3.555
TRINITY_DN98070_c0_g1	8.72237	-0.681127	4.00132e-07	2.93738e-05	0	13.508
TRINITY_DN123562_c1_g1	8.72237	-0.681127	4.00132e-07	2.93738e-05	0	3.407
TRINITY_DN113177_c0_g1	8.72237	-0.681127	4.00132e-07	2.93738e-05	0	2.629
TRINITY_DN178135_c0_g1	8.72237	-0.681127	4.00132e-07	2.93738e-05	0	0.899
TRINITY_DN133588_c0_g1	8.72237	-0.681127	4.00132e-07	2.93738e-05	0	1.006
TRINITY_DN44858_c0_g1	8.72237	-0.681127	4.00132e-07	2.93738e-05	0	3.595
TRINITY_DN124898_c0_g2	8.72237	-0.681127	4.00132e-07	2.93738e-05	0	7.123
TRINITY_DN105889_c0_g1	8.72237	-0.681127	4.00132e-07	2.93738e-05	0	2.361
TRINITY_DN160200_c0_g1	8.72237	-0.681127	4.00132e-07	2.93738e-05	0	6.895
TRINITY_DN101934_c0_g1	4.12917	1.22437	4.00273e-07	2.93738e-05	1.215	16.539
TRINITY_DN111818_c0_g1	3.94514	1.97934	4.06224e-07	2.97817e-05	0.321	3.903
TRINITY_DN122247_c0_g1	4.4201	0.738002	4.08822e-07	2.99577e-05	0.142	2.455
TRINITY_DN117754_c0_g1	4.36514	0.873615	4.14096e-07	3.03148e-05	0.112	2.025
TRINITY_DN118297_c0_g1	4.58154	0.421624	4.14941e-07	3.0362e-05	0.209	4.024
TRINITY_DN114262_c0_g1	5.42695	-0.0173983	4.29559e-07	3.1356e-05	0.097	3.568
TRINITY_DN112431_c0_g1	5.42695	-0.0173983	4.29559e-07	3.1356e-05	0.089	3.072
TRINITY_DN110560_c0_g1	5.42695	-0.0173983	4.29559e-07	3.1356e-05	0.104	3.823
TRINITY_DN172806_c0_g1	4.87346	-0.00146063	4.29559e-07	3.1356e-05	0.097	2.267
TRINITY_DN178365_c0_g1	3.70585	4.72321	4.30703e-07	3.14243e-05	12.316	124.574
TRINITY_DN118218_c0_g2	4.06496	1.48129	4.32094e-07	3.15107e-05	0.224	2.951
TRINITY_DN112562_c0_g1	4.0969	1.30772	4.36159e-07	3.17918e-05	0.164	2.173
TRINITY_DN104230_c0_g1	3.69238	5.29793	4.36445e-07	3.17974e-05	74.423	718.043
TRINITY_DN46225_c0_g1	3.66385	8.30811	4.40403e-07	3.20703e-05	391.878	3765.93
TRINITY_DN118400_c0_g1	4.56691	0.407808	4.47606e-07	3.25636e-05	0.157	2.964
TRINITY_DN132536_c0_g1	3.76848	3.30618	4.52153e-07	3.28786e-05	0.813	7.793
TRINITY_DN111839_c0_g1	4.34363	0.85331	4.63527e-07	3.344e-05	3.422	55.024
TRINITY_DN131779_c0_g1	3.72813	4.01305	4.64913e-07	3.344e-05	3.183	35.506
TRINITY_DN164484_c0_g1	8.69141	-0.710598	4.65727e-07	3.344e-05	0	1.261
TRINITY_DN120756_c1_g1	8.69141	-0.710598	4.65727e-07	3.344e-05	0	6.653
TRINITY_DN127161_c0_g1	8.69141	-0.710598	4.65727e-07	3.344e-05	0	1.288
TRINITY_DN21210_c0_g1	8.69141	-0.710598	4.65727e-07	3.344e-05	0	6.881
TRINITY_DN125072_c1_g1	8.69141	-0.710598	4.65727e-07	3.344e-05	0	2.254
TRINITY_DN108778_c0_g3	8.69141	-0.710598	4.65727e-07	3.344e-05	0	1.569
TRINITY_DN120095_c0_g1	8.69141	-0.710598	4.65727e-07	3.344e-05	0	1.167
TRINITY_DN106474_c0_g1	8.69141	-0.710598	4.65727e-07	3.344e-05	0	5.218
TRINITY_DN70124_c0_g1	8.69141	-0.710598	4.65727e-07	3.344e-05	0	1.65
TRINITY_DN82141_c0_g1	8.69141	-0.710598	4.65727e-07	3.344e-05	0	1.462
TRINITY_DN111629_c0_g1	8.69141	-0.710598	4.65727e-07	3.344e-05	0	1.905
TRINITY_DN89357_c0_g1	8.69141	-0.710598	4.65727e-07	3.344e-05	0	1.717
TRINITY_DN45205_c0_g1	8.69141	-0.710598	4.65727e-07	3.344e-05	0	12.757
TRINITY_DN79148_c0_g1	8.69141	-0.710598	4.65727e-07	3.344e-05	0	3.327
TRINITY_DN116724_c0_g1	8.69141	-0.710598	4.65727e-07	3.344e-05	0	2.629
TRINITY_DN109551_c0_g1	8.69141	-0.710598	4.65727e-07	3.344e-05	0	3.823
TRINITY_DN130366_c0_g1	8.69141	-0.710598	4.65727e-07	3.344e-05	0	1.207
TRINITY_DN178773_c0_g1	8.69141	-0.710598	4.65727e-07	3.344e-05	0	1.368
TRINITY_DN117144_c0_g1	5.40735	-0.0360924	4.74742e-07	3.40315e-05	0.097	3.635
TRINITY_DN118414_c0_g1	4.85386	-0.0199421	4.74742e-07	3.40315e-05	0.119	4.655
TRINITY_DN127985_c0_g1	4.09505	1.19235	4.79222e-07	3.43364e-05	2.55	32.904
TRINITY_DN122766_c0_g1	4.55213	0.393861	4.8312e-07	3.45993e-05	0.216	4.038
TRINITY_DN120072_c0_g1	3.79876	2.95696	4.88786e-07	3.49721e-05	3.228	20.228
TRINITY_DN121663_c0_g1	4.06104	1.37943	4.8943e-07	3.50016e-05	0.559	10.718
TRINITY_DN178548_c0_g1	6.03438	-0.323387	5.12166e-07	3.65586e-05	0.03	1.771
TRINITY_DN112698_c0_g1	6.03438	-0.323387	5.12166e-07	3.65586e-05	0.03	1.878
TRINITY_DN114488_c0_g1	4.03641	1.45452	5.21987e-07	3.72421e-05	3.817	44.225
TRINITY_DN34598_c0_g1	5.38748	-0.0550275	5.25205e-07	3.74189e-05	0.992	32.26
TRINITY_DN109876_c0_g2	5.38748	-0.0550275	5.25205e-07	3.74189e-05	0.037	1.422
TRINITY_DN109209_c0_g2	4.83399	-0.0386589	5.25205e-07	3.74189e-05	0.142	3.233
TRINITY_DN130308_c1_g1	3.99078	1.7489	5.25676e-07	3.74349e-05	0.313	4.145
TRINITY_DN131135_c0_g1	3.87454	2.29401	5.35191e-07	3.80946e-05	0.626	6.814
TRINITY_DN124816_c0_g2	4.05651	1.26985	5.39733e-07	3.83868e-05	0.112	1.462
TRINITY_DN131275_c0_g1	8.65978	-0.740666	5.43348e-07	3.83868e-05	0	5.406
TRINITY_DN113577_c0_g1	8.65978	-0.740666	5.43348e-07	3.83868e-05	0	1.462
TRINITY_DN155263_c0_g1	8.65978	-0.740666	5.43348e-07	3.83868e-05	0	1.18
TRINITY_DN50835_c0_g1	8.65978	-0.740666	5.43348e-07	3.83868e-05	0	1.18
TRINITY_DN181077_c0_g1	8.65978	-0.740666	5.43348e-07	3.83868e-05	0	11.657
TRINITY_DN171568_c0_g1	8.65978	-0.740666	5.43348e-07	3.83868e-05	0	2.683
TRINITY_DN170617_c0_g1	8.65978	-0.740666	5.43348e-07	3.83868e-05	0	1.489
TRINITY_DN142951_c0_g2	8.65978	-0.740666	5.43348e-07	3.83868e-05	0	0.993
TRINITY_DN132749_c0_g6	8.65978	-0.740666	5.43348e-07	3.83868e-05	0	6.063
TRINITY_DN91142_c0_g1	8.65978	-0.740666	5.43348e-07	3.83868e-05	0	15.292
TRINITY_DN162689_c0_g1	8.65978	-0.740666	5.43348e-07	3.83868e-05	0	4.494
TRINITY_DN125102_c0_g2	8.65978	-0.740666	5.43348e-07	3.83868e-05	0	2.857
TRINITY_DN99514_c0_g2	8.65978	-0.740666	5.43348e-07	3.83868e-05	0	11.04
TRINITY_DN78170_c0_g1	8.65978	-0.740666	5.43348e-07	3.83868e-05	0	4.199
TRINITY_DN35932_c0_g2	4.01447	1.5259	5.52747e-07	3.90145e-05	3.809	46.6
TRINITY_DN124445_c0_g3	4.22857	1.05959	5.60297e-07	3.9529e-05	0.119	1.891
TRINITY_DN118830_c0_g2	4.43699	0.538505	5.6319e-07	3.97146e-05	0.306	5.755
TRINITY_DN22159_c0_g1	4.53719	0.379779	5.63816e-07	3.97403e-05	0.089	1.704
TRINITY_DN127259_c10_g5	4.19295	1.16097	5.75621e-07	4.05535e-05	0.708	10.114
TRINITY_DN111656_c0_g1	6.01018	-0.34645	5.78624e-07	4.07083e-05	0.052	2.79
TRINITY_DN108593_c0_g1	5.36733	-0.0742097	5.81628e-07	4.08438e-05	0.157	5.339
TRINITY_DN134153_c4_g2	5.36733	-0.0742097	5.81628e-07	4.08438e-05	0.835	8.974
TRINITY_DN152021_c0_g1	5.36733	-0.0742097	5.81628e-07	4.08438e-05	0.067	2.307
TRINITY_DN112648_c0_g2	5.36733	-0.0742097	5.81628e-07	4.08438e-05	0.089	3.112
TRINITY_DN123061_c0_g1	4.01461	1.43411	5.85675e-07	4.1109e-05	0.686	8.934
TRINITY_DN129908_c0_g4	3.88294	1.85763	5.90291e-07	4.14138e-05	1.58	18.015
TRINITY_DN125945_c0_g1	4.63978	0.169268	6.05924e-07	4.24713e-05	0.067	2.495
TRINITY_DN20808_c0_g1	4.52211	0.36556	6.09633e-07	4.26721e-05	0.298	5.513
TRINITY_DN134322_c3_g6	3.69119	3.58627	6.15492e-07	4.30424e-05	13.904	107.539
TRINITY_DN34843_c0_g1	8.62744	-0.771358	6.35441e-07	4.38709e-05	0	1.476
TRINITY_DN109868_c1_g2	8.62744	-0.771358	6.35441e-07	4.38709e-05	0	0.912
TRINITY_DN405_c0_g1	8.62744	-0.771358	6.35441e-07	4.38709e-05	0	1.569
TRINITY_DN106429_c0_g1	8.62744	-0.771358	6.35441e-07	4.38709e-05	0	3.192
TRINITY_DN114106_c0_g2	8.62744	-0.771358	6.35441e-07	4.38709e-05	0	8.665
TRINITY_DN115453_c1_g3	8.62744	-0.771358	6.35441e-07	4.38709e-05	0	2.964
TRINITY_DN125024_c0_g1	8.62744	-0.771358	6.35441e-07	4.38709e-05	0	1.932
TRINITY_DN22117_c0_g3	8.62744	-0.771358	6.35441e-07	4.38709e-05	0	0.765
TRINITY_DN62041_c0_g1	8.62744	-0.771358	6.35441e-07	4.38709e-05	0	2.562
TRINITY_DN54157_c0_g1	8.62744	-0.771358	6.35441e-07	4.38709e-05	0	1.422
TRINITY_DN107701_c0_g1	8.62744	-0.771358	6.35441e-07	4.38709e-05	0	7.552
TRINITY_DN110592_c0_g1	8.62744	-0.771358	6.35441e-07	4.38709e-05	0	1.395
TRINITY_DN88820_c0_g2	8.62744	-0.771358	6.35441e-07	4.38709e-05	0	13.333
TRINITY_DN121924_c2_g3	8.62744	-0.771358	6.35441e-07	4.38709e-05	0	1.73
TRINITY_DN112960_c0_g1	8.62744	-0.771358	6.35441e-07	4.38709e-05	0	1.744
TRINITY_DN111676_c0_g1	8.62744	-0.771358	6.35441e-07	4.38709e-05	0	1.851
TRINITY_DN134466_c1_g9	8.62744	-0.771358	6.35441e-07	4.38709e-05	0	10.798
TRINITY_DN115457_c0_g2	8.62744	-0.771358	6.35441e-07	4.38709e-05	0	2.039
TRINITY_DN122296_c0_g2	8.62744	-0.771358	6.35441e-07	4.38709e-05	0	2.374
TRINITY_DN108029_c0_g2	8.62744	-0.771358	6.35441e-07	4.38709e-05	0	5.567
TRINITY_DN107931_c0_g1	8.62744	-0.771358	6.35441e-07	4.38709e-05	0	4.99
TRINITY_DN124767_c0_g1	5.3469	-0.0936455	6.44788e-07	4.44959e-05	0.149	5.084
TRINITY_DN129615_c0_g1	3.72515	2.97229	6.48094e-07	4.47038e-05	1.506	11.71
TRINITY_DN151269_c0_g1	4.20002	1.03273	6.50577e-07	4.48342e-05	0.581	8.397
TRINITY_DN108057_c0_g1	5.98556	-0.369879	6.54689e-07	4.49949e-05	0.045	2.414
TRINITY_DN108398_c0_g1	5.98556	-0.369879	6.54689e-07	4.49949e-05	0.075	5.138
TRINITY_DN8593_c0_g1	5.98556	-0.369879	6.54689e-07	4.49949e-05	0.41	21.784
TRINITY_DN106030_c0_g2	5.98556	-0.369879	6.54689e-07	4.49949e-05	0.179	9.725
TRINITY_DN106427_c0_g1	3.7226	2.96992	6.56965e-07	4.51308e-05	2.043	21.073
TRINITY_DN143988_c0_g1	4.62231	0.152834	6.62507e-07	4.5491e-05	0.179	3.541
TRINITY_DN119330_c0_g1	3.8475	2.06368	6.73812e-07	4.62253e-05	2.781	22.347
[truncated: 1,167 more rows]
