# Supplementary material for: RNA-seq data of control and powdery mildew pathogen (Golovinomyces orontii) treated transcriptomes of Helianthus niveus
Source: Data Brief. 2018 Jan 4;17:210–7. doi: 10.1016/j.dib.2017.12.051 (PMC5988023; doi:10.1016/j.dib.2017.12.051)
Supplement: Supplementary file 4 — Supplementary material [file mmc7.xlsx]

## Sheet: H.niveus_count.matrix.H.niveus_
Id	logFC	logCPM	PValue	FDR	TPM in control	TPM in infected
TRINITY_DN95405_c0_g2	-11.2967	5.1753	8.11136e-23	2.01603e-19	326.327	0.094
TRINITY_DN88056_c0_g1	-11.2792	5.15778	9.16437e-23	2.24101e-19	248.579	0.067
TRINITY_DN97586_c4_g28	-13.4946	4.06008	1.63752e-20	2.50776e-17	9.058	0
TRINITY_DN95405_c1_g1	-13.2002	3.76746	1.23317e-19	1.66932e-16	368.94	0
TRINITY_DN85780_c0_g1	-8.31905	5.23651	8.73398e-19	9.19567e-16	260.142	0.617
TRINITY_DN87982_c0_g1	-9.02786	4.39627	1.57773e-18	1.55326e-15	263.929	0.389
TRINITY_DN53234_c0_g1	-7.57262	6.30861	1.1317e-17	9.1266e-15	519.463	2.106
TRINITY_DN56078_c0_g15	-12.3224	2.89751	4.86698e-17	3.32384e-14	42.165	0
TRINITY_DN112633_c1_g1	-7.77019	4.33522	1.03397e-16	6.55908e-14	204.475	0.711
TRINITY_DN100350_c0_g3	-12.1102	2.68798	2.0407e-16	1.21331e-13	18.481	0
TRINITY_DN133224_c0_g1	-11.3166	1.90818	4.18494e-14	1.49997e-11	9.818	0
TRINITY_DN97586_c4_g18	-6.2448	5.96737	5.18152e-14	1.82693e-11	33.726	0.349
TRINITY_DN160185_c0_g1	-6.03377	8.46811	1.07298e-13	3.54414e-11	794.544	9.484
TRINITY_DN111985_c0_g1	-11.0867	1.68377	1.86432e-13	5.91325e-11	24.46	0
TRINITY_DN129452_c3_g3	-8.03594	1.94842	3.43557e-13	1.01733e-10	3.37	0.013
TRINITY_DN102693_c0_g1	-10.9927	1.59218	3.44483e-13	1.01808e-10	7.462	0
TRINITY_DN134719_c0_g1	-5.79033	5.03731	1.2517e-12	3.32351e-10	260.417	3.622
TRINITY_DN126991_c0_g1	-10.7051	1.31284	2.25644e-12	5.73998e-10	2.542	0
TRINITY_DN124057_c0_g1	-5.5869	5.64677	3.35297e-12	8.22573e-10	128.062	2.079
TRINITY_DN107666_c0_g1	-10.5881	1.19965	4.75972e-12	1.12579e-09	2.945	0
TRINITY_DN133977_c0_g1	-10.3048	0.926607	2.87788e-11	5.78675e-09	4.249	0
TRINITY_DN97586_c4_g8	-5.19701	5.81921	3.94247e-11	7.71258e-09	30.014	0.644
TRINITY_DN97161_c0_g2	-7.25759	1.19439	5.27133e-11	1.00276e-08	2.49	0.013
TRINITY_DN118902_c0_g1	-6.81506	1.66693	5.4148e-11	1.02619e-08	10.676	0.067
TRINITY_DN127999_c0_g1	-5.24555	3.9724	7.721e-11	1.41719e-08	32.951	0.671
TRINITY_DN46172_c0_g2	-10.1484	0.77652	8.12454e-11	1.48228e-08	56.665	0
TRINITY_DN92301_c0_g1	-10.1299	0.758828	8.66618e-11	1.56977e-08	3.795	0
TRINITY_DN131778_c5_g3	-10.1205	0.7499	9.2478e-11	1.6632e-08	6.933	0
TRINITY_DN124842_c0_g1	-5.06748	4.92569	1.15543e-10	2.04885e-08	65.164	1.516
TRINITY_DN128310_c3_g1	-9.92004	0.55851	3.22066e-10	5.15074e-08	3.884	0
TRINITY_DN150179_c0_g1	-9.92004	0.55851	3.22066e-10	5.15074e-08	3.288	0
TRINITY_DN125733_c0_g1	-4.80171	6.79513	3.95382e-10	6.21188e-08	233.937	6.854
TRINITY_DN170420_c0_g1	-4.77641	7.26188	4.48511e-10	6.95294e-08	277.765	7.928
TRINITY_DN131317_c4_g1	-5.84387	1.66889	5.35112e-10	8.1292e-08	5.174	0.376
TRINITY_DN126273_c1_g2	-5.53247	1.9291	5.70434e-10	8.6226e-08	12.852	0.215
TRINITY_DN124188_c0_g1	-9.81985	0.463238	5.92055e-10	8.8962e-08	12.137	0
TRINITY_DN125221_c0_g1	-4.74702	6.07117	6.31508e-10	9.44223e-08	73.104	2.16
TRINITY_DN130493_c1_g1	-5.05125	2.84344	7.19164e-10	1.05858e-07	10.325	0.241
TRINITY_DN117146_c0_g1	-4.78205	4.49433	7.68082e-10	1.12404e-07	53.788	1.529
TRINITY_DN120697_c1_g1	-9.77298	0.418762	8.14455e-10	1.17938e-07	1.953	0
TRINITY_DN56078_c0_g8	-9.76102	0.407423	8.83477e-10	1.26245e-07	7.105	0
TRINITY_DN128035_c0_g2	-4.91935	3.232	9.44743e-10	1.34745e-07	24.147	0.791
TRINITY_DN28180_c0_g1	-9.74896	0.395993	9.58988e-10	1.36649e-07	1.141	0
TRINITY_DN113476_c0_g1	-5.35035	1.96879	9.66959e-10	1.37526e-07	4.697	0.094
TRINITY_DN141634_c0_g2	-9.71217	0.361143	1.13224e-09	1.58945e-07	1.886	0
TRINITY_DN122147_c1_g1	-4.79366	3.82761	1.17891e-09	1.65192e-07	17.027	0.483
TRINITY_DN95051_c0_g2	-9.69969	0.349334	1.23156e-09	1.71459e-07	2.893	0
TRINITY_DN128310_c1_g1	-9.69969	0.349334	1.23156e-09	1.71459e-07	1.759	0
TRINITY_DN102802_c1_g2	-4.58906	6.95218	1.52082e-09	2.07912e-07	324.068	10.516
TRINITY_DN113741_c0_g2	-9.6092	0.263811	2.26493e-09	2.95771e-07	2.676	0
TRINITY_DN132801_c4_g8	-9.5958	0.251163	2.4786e-09	3.18733e-07	12.718	0
TRINITY_DN20124_c0_g2	-6.64552	0.610597	2.4864e-09	3.19465e-07	12.554	0.08
TRINITY_DN106376_c0_g1	-9.5409	0.199417	3.26459e-09	4.04371e-07	21.895	0
TRINITY_DN119242_c0_g1	-6.14227	1.02143	3.64786e-09	4.46375e-07	14.5	0.148
TRINITY_DN134582_c10_g5	-4.97265	1.95889	4.22857e-09	5.10026e-07	6.083	0.148
TRINITY_DN104832_c0_g1	-9.49832	0.159333	4.33351e-09	5.18149e-07	1.841	0
TRINITY_DN7244_c0_g1	-9.49832	0.159333	4.33351e-09	5.18149e-07	2.393	0
TRINITY_DN124693_c0_g2	-6.54832	0.51882	4.47069e-09	5.33289e-07	3.481	0.027
TRINITY_DN131562_c0_g1	-4.44954	5.08646	4.68808e-09	5.57904e-07	10.258	0.362
TRINITY_DN133698_c1_g4	-5.19623	1.60821	4.807e-09	5.6893e-07	7.522	0.241
TRINITY_DN50698_c1_g1	-4.42432	5.88709	4.90195e-09	5.79264e-07	58.79	2.146
TRINITY_DN128336_c2_g1	-4.6058	3.31052	5.06854e-09	5.98017e-07	7.008	0.228
TRINITY_DN134133_c8_g1	-6.5258	0.497598	5.20571e-09	6.12295e-07	2.818	0.027
TRINITY_DN132914_c2_g2	-6.51441	0.486867	5.20571e-09	6.12295e-07	5.353	0.04
TRINITY_DN98181_c0_g2	-9.46921	0.131969	5.25811e-09	6.13697e-07	1.715	0
TRINITY_DN118675_c1_g1	-9.45444	0.118087	5.25811e-09	6.13697e-07	1.357	0
TRINITY_DN133583_c0_g1	-4.90809	2.17836	5.61971e-09	6.5439e-07	3.929	0.148
TRINITY_DN108219_c0_g1	-5.06807	1.69983	5.79633e-09	6.73852e-07	2.691	0.067
TRINITY_DN51429_c0_g2	-9.43951	0.104067	5.80018e-09	6.73852e-07	1.141	0
TRINITY_DN106445_c0_g1	-9.43951	0.104067	5.80018e-09	6.73852e-07	8.603	0
TRINITY_DN129869_c0_g1	-6.03724	0.921686	7.07374e-09	8.06907e-07	6.553	0.054
TRINITY_DN130264_c0_g1	-9.40918	0.0756072	7.07851e-09	8.06907e-07	7.015	0
TRINITY_DN129987_c2_g1	-4.5135	3.40113	7.09468e-09	8.08143e-07	4.652	0.161
TRINITY_DN131873_c0_g1	-4.72772	2.34601	8.16601e-09	9.17765e-07	23.811	0.698
TRINITY_DN95271_c0_g3	-4.56434	2.95356	8.18917e-09	9.19686e-07	23.834	0.778
TRINITY_DN130518_c0_g1	-4.85857	1.85071	8.55726e-09	9.58186e-07	8.655	0.255
TRINITY_DN128608_c1_g15	-4.44056	3.59908	9.64141e-09	1.06387e-06	31.818	1.154
TRINITY_DN130836_c0_g2	-4.30019	6.17785	9.97364e-09	1.09828e-06	58.589	2.334
TRINITY_DN93045_c0_g1	-4.29568	5.92474	1.05185e-08	1.15477e-06	67.482	2.696
TRINITY_DN133197_c4_g1	-5.36362	1.21132	1.0548e-08	1.15716e-06	7.694	0.134
TRINITY_DN109180_c0_g1	-5.95089	0.839927	1.19829e-08	1.29214e-06	2.393	0.027
TRINITY_DN130682_c0_g1	-4.31008	4.35895	1.40954e-08	1.50601e-06	28.813	1.14
TRINITY_DN134035_c3_g2	-4.50892	2.56985	1.44747e-08	1.54328e-06	10.027	0.389
TRINITY_DN129076_c1_g1	-4.76316	1.76055	1.55216e-08	1.65142e-06	5.099	0.148
TRINITY_DN130565_c1_g23	-4.51528	2.49942	1.57253e-08	1.67191e-06	11.689	0.402
TRINITY_DN16296_c0_g1	-4.46964	2.74033	1.81108e-08	1.88846e-06	11.742	0.416
TRINITY_DN128336_c0_g1	-4.367	3.21965	1.86322e-08	1.92955e-06	17.877	0.671
TRINITY_DN174245_c0_g1	-9.22991	-0.0920197	2.04348e-08	2.09194e-06	2.647	0
TRINITY_DN107095_c0_g1	-6.29228	0.27846	2.10426e-08	2.1527e-06	3.012	0.027
TRINITY_DN128201_c1_g2	-4.94161	1.36745	2.27333e-08	2.31595e-06	5.681	0.148
TRINITY_DN127372_c2_g2	-9.21245	-0.108288	2.28675e-08	2.31595e-06	6.262	0
TRINITY_DN97256_c0_g3	-9.21245	-0.108288	2.28675e-08	2.31595e-06	3.288	0
TRINITY_DN59636_c0_g2	-9.19478	-0.124745	2.56226e-08	2.56077e-06	3.817	0
TRINITY_DN96420_c0_g1	-9.19478	-0.124745	2.56226e-08	2.56077e-06	1.163	0
TRINITY_DN130807_c0_g2	-9.19478	-0.124745	2.56226e-08	2.56077e-06	6.121	0
TRINITY_DN129452_c3_g1	-4.62229	1.7747	2.61488e-08	2.60992e-06	7.336	0.322
TRINITY_DN122389_c0_g1	-4.28918	3.23	2.72991e-08	2.71937e-06	16.789	0.671
TRINITY_DN133509_c4_g2	-4.66602	1.66908	2.82451e-08	2.80683e-06	7.79	0.738
TRINITY_DN130226_c3_g2	-9.17689	-0.141396	2.87473e-08	2.83568e-06	2.624	0
TRINITY_DN106138_c0_g1	-5.19639	1.05358	2.9756e-08	2.92946e-06	8.991	0.188
TRINITY_DN132635_c1_g2	-9.15877	-0.158245	3.22964e-08	3.16312e-06	3.899	0
TRINITY_DN97726_c0_g2	-9.12184	-0.192555	3.63334e-08	3.51089e-06	0.596	0
TRINITY_DN132208_c0_g2	-4.14318	4.27474	3.72327e-08	3.58864e-06	21.06	0.939
TRINITY_DN120235_c0_g1	-4.23708	3.29814	3.93678e-08	3.7896e-06	21.053	0.872
TRINITY_DN178049_c0_g1	-9.10302	-0.210027	4.09326e-08	3.89816e-06	1.566	0
TRINITY_DN132588_c2_g1	-4.08353	5.31829	4.28095e-08	4.06668e-06	44.939	2.079
TRINITY_DN56078_c0_g10	-9.08395	-0.227717	4.61803e-08	4.37867e-06	4.331	0
TRINITY_DN124378_c0_g1	-5.35552	0.816057	4.76142e-08	4.50617e-06	8.402	0.148
TRINITY_DN179712_c0_g1	-4.07218	4.87146	5.03414e-08	4.75537e-06	58.216	2.71
TRINITY_DN130796_c3_g4	-4.18489	3.09054	5.44026e-08	5.07574e-06	4.324	0.174
TRINITY_DN128310_c0_g1	-5.66659	0.572354	6.55733e-08	6.02892e-06	2.684	0.04
TRINITY_DN53718_c0_g1	-9.02516	-0.282154	6.69157e-08	6.1079e-06	3.109	0
TRINITY_DN123312_c0_g1	-4.01639	5.01941	6.74823e-08	6.15221e-06	64.896	3.139
TRINITY_DN160188_c0_g1	-4.0137	4.68631	7.59174e-08	6.80787e-06	37.961	1.838
TRINITY_DN170330_c0_g10	-9.00502	-0.300776	7.59584e-08	6.80787e-06	3.623	0
TRINITY_DN128186_c0_g1	-5.27099	0.736881	7.84322e-08	7.0235e-06	4.063	0.054
TRINITY_DN132978_c1_g3	-6.06128	0.0635054	7.8568e-08	7.0235e-06	6.754	0.067
TRINITY_DN124301_c1_g2	-8.9846	-0.319645	8.63636e-08	7.62151e-06	2.997	0
TRINITY_DN150385_c0_g1	-4.07211	3.31953	8.77748e-08	7.72806e-06	75.347	3.447
TRINITY_DN129234_c0_g1	-4.14683	2.82859	9.3767e-08	8.24606e-06	7.589	0.349
TRINITY_DN100517_c0_g1	-4.82731	1.01084	9.83885e-08	8.59267e-06	7.977	0.215
TRINITY_DN123369_c0_g1	-4.8112	0.995824	1.0948e-07	9.50654e-06	1.789	0.054
TRINITY_DN116060_c0_g1	-8.94286	-0.358157	1.12212e-07	9.63345e-06	6.941	0
TRINITY_DN127282_c6_g1	-8.92153	-0.377813	1.12212e-07	9.63345e-06	3.027	0
TRINITY_DN128310_c2_g1	-5.56562	0.477966	1.17906e-07	1.00994e-05	2.512	0.04
TRINITY_DN52783_c0_g1	-5.98078	-0.0109353	1.18458e-07	1.01295e-05	26.793	0.282
TRINITY_DN119008_c1_g1	-5.98078	-0.0109353	1.18458e-07	1.01295e-05	3.034	0.04
TRINITY_DN133197_c6_g1	-3.95056	4.05762	1.25642e-07	1.07317e-05	15.894	0.818
TRINITY_DN87624_c0_g1	-8.89988	-0.397747	1.28242e-07	1.08197e-05	0.701	0
TRINITY_DN127999_c0_g3	-4.12375	2.47833	1.37149e-07	1.15519e-05	28.59	0.993
TRINITY_DN88278_c0_g1	-3.91453	4.42274	1.40542e-07	1.18312e-05	54.436	2.817
TRINITY_DN115270_c0_g1	-4.93511	0.809078	1.43588e-07	1.20741e-05	7.067	0.174
TRINITY_DN133125_c1_g3	-8.8779	-0.417966	1.46828e-07	1.22313e-05	2.013	0
TRINITY_DN130323_c3_g2	-3.89628	4.16349	1.65633e-07	1.36925e-05	53.616	8.397
TRINITY_DN88370_c0_g1	-8.85558	-0.438479	1.6842e-07	1.3885e-05	2.945	0
TRINITY_DN116914_c0_g1	-8.85558	-0.438479	1.6842e-07	1.3885e-05	1.342	0
TRINITY_DN133267_c0_g1	-4.11831	2.34463	1.72593e-07	1.42213e-05	13.419	0.671
TRINITY_DN113216_c1_g1	-4.11514	2.34167	1.76308e-07	1.45195e-05	6.135	0.389
TRINITY_DN128559_c1_g3	-5.91299	-0.0734354	1.81762e-07	1.49443e-05	2.14	0.027
TRINITY_DN124305_c0_g1	-8.83291	-0.459294	1.93558e-07	1.56929e-05	1.566	0
TRINITY_DN84658_c0_g1	-5.89553	-0.0895007	2.02888e-07	1.6388e-05	2.281	0.027
TRINITY_DN130305_c0_g1	-4.27039	1.70003	2.09564e-07	1.69002e-05	4.369	0.174
TRINITY_DN46675_c0_g2	-8.80988	-0.48042	2.22885e-07	1.77759e-05	3.385	0
TRINITY_DN150260_c0_g1	-8.80988	-0.48042	2.22885e-07	1.77759e-05	4.488	0
TRINITY_DN107402_c0_g1	-8.80988	-0.48042	2.22885e-07	1.77759e-05	7.671	0
TRINITY_DN109804_c0_g1	-3.83545	4.24799	2.30303e-07	1.83482e-05	17.035	0.939
TRINITY_DN114286_c0_g1	-8.78647	-0.501868	2.57175e-07	2.00467e-05	1.439	0
TRINITY_DN105802_c0_g1	-8.78647	-0.501868	2.57175e-07	2.00467e-05	1.826	0
TRINITY_DN89506_c0_g2	-8.78647	-0.501868	2.57175e-07	2.00467e-05	1.185	0
TRINITY_DN129670_c4_g1	-8.78647	-0.501868	2.57175e-07	2.00467e-05	8.275	0
TRINITY_DN109547_c0_g2	-8.78647	-0.501868	2.57175e-07	2.00467e-05	2.654	0
TRINITY_DN127768_c0_g1	-3.85566	3.66328	2.7249e-07	2.11752e-05	13.158	0.711
TRINITY_DN126176_c1_g1	-3.8678	3.34424	2.78821e-07	2.1656e-05	24.706	1.315
TRINITY_DN130480_c2_g2	-5.84185	-0.13882	2.84279e-07	2.20236e-05	3.571	0.04
TRINITY_DN104226_c0_g1	-5.84185	-0.13882	2.84279e-07	2.20236e-05	4.786	0.054
TRINITY_DN177861_c0_g6	-8.76268	-0.523646	2.97358e-07	2.27233e-05	1.118	0
TRINITY_DN125654_c1_g2	-8.76268	-0.523646	2.97358e-07	2.27233e-05	1.61	0
TRINITY_DN99575_c0_g1	-5.80493	-0.17268	3.18927e-07	2.43225e-05	3.027	0.04
TRINITY_DN128791_c0_g2	-3.85491	3.274	3.19537e-07	2.43568e-05	14.351	0.778
TRINITY_DN126492_c2_g1	-4.63024	0.827768	3.20987e-07	2.44304e-05	43.947	1.301
TRINITY_DN129286_c0_g1	-3.72732	6.10703	3.30721e-07	2.51461e-05	89.601	6.801
TRINITY_DN130159_c6_g1	-3.75254	4.85894	3.31309e-07	2.51658e-05	31.587	2.186
TRINITY_DN107010_c0_g1	-5.01786	0.501376	3.31679e-07	2.51685e-05	6.344	0.121
TRINITY_DN115971_c0_g2	-4.01365	2.03015	3.37228e-07	2.55767e-05	13.516	0.644
TRINITY_DN130520_c1_g4	-8.73849	-0.545766	3.44558e-07	2.58481e-05	4.562	0
TRINITY_DN110766_c0_g1	-8.73849	-0.545766	3.44558e-07	2.58481e-05	1.603	0
TRINITY_DN123520_c0_g1	-3.73644	5.0906	3.47041e-07	2.60216e-05	111.705	6.533
TRINITY_DN46267_c0_g1	-3.78839	3.83117	3.6123e-07	2.70053e-05	17.482	0.993
TRINITY_DN130203_c0_g1	-4.01805	1.95388	3.74988e-07	2.79787e-05	4.667	0.201
TRINITY_DN111042_c0_g1	-3.92089	2.40784	3.88307e-07	2.89297e-05	35.858	1.824
TRINITY_DN116283_c0_g1	-8.71389	-0.568238	4.00132e-07	2.93738e-05	3.213	0
TRINITY_DN119466_c0_g1	-8.68886	-0.591074	4.00132e-07	2.93738e-05	12.226	0
TRINITY_DN117862_c0_g1	-8.68886	-0.591074	4.00132e-07	2.93738e-05	3.549	0
TRINITY_DN132006_c6_g5	-8.68886	-0.591074	4.00132e-07	2.93738e-05	1.7	0
TRINITY_DN140261_c0_g12	-8.68886	-0.591074	4.00132e-07	2.93738e-05	2.154	0
TRINITY_DN119324_c0_g1	-8.68886	-0.591074	4.00132e-07	2.93738e-05	2.602	0
TRINITY_DN132875_c0_g2	-8.68886	-0.591074	4.00132e-07	2.93738e-05	3.683	0
TRINITY_DN124506_c0_g1	-3.75856	4.06799	4.03518e-07	2.95976e-05	37.402	2.16
TRINITY_DN130619_c2_g2	-3.72854	4.53905	4.13833e-07	3.03102e-05	28.784	2.669
TRINITY_DN115753_c0_g1	-3.69109	5.81313	4.21279e-07	3.08109e-05	43.552	2.602
TRINITY_DN128038_c0_g1	-4.14583	1.58455	4.45446e-07	3.24219e-05	6.717	0.201
TRINITY_DN130175_c0_g3	-3.73489	3.96319	4.60607e-07	3.344e-05	24.109	1.422
TRINITY_DN153707_c0_g1	-8.66338	-0.614286	4.65727e-07	3.344e-05	2.818	0
TRINITY_DN133385_c0_g1	-8.66338	-0.614286	4.65727e-07	3.344e-05	7.746	0
TRINITY_DN132268_c0_g2	-8.66338	-0.614286	4.65727e-07	3.344e-05	8.297	0
TRINITY_DN118505_c0_g2	-8.66338	-0.614286	4.65727e-07	3.344e-05	1.372	0
TRINITY_DN111031_c0_g1	-8.66338	-0.614286	4.65727e-07	3.344e-05	1.692	0
TRINITY_DN134563_c4_g3	-4.1807	1.49565	4.65829e-07	3.344e-05	16.319	0.51
TRINITY_DN1199_c0_g1	-5.10388	0.0512863	4.74742e-07	3.40315e-05	2.93	0.067
TRINITY_DN117885_c0_g1	-3.73102	3.7188	4.87691e-07	3.49102e-05	27.218	1.596
TRINITY_DN23835_c0_g1	-3.65054	7.09494	4.99731e-07	3.57215e-05	97.705	6.103
TRINITY_DN133456_c3_g1	-3.67147	5.26105	5.03355e-07	3.59636e-05	26.793	1.704
TRINITY_DN133968_c0_g1	-3.86482	2.35603	5.40041e-07	3.83868e-05	11.682	0.644
TRINITY_DN134629_c0_g3	-3.79549	2.92304	5.50767e-07	3.88928e-05	102.543	5.634
TRINITY_DN97161_c1_g1	-5.70824	-0.261053	5.78624e-07	4.07083e-05	3.325	0.04
TRINITY_DN89054_c0_g1	-5.70824	-0.261053	5.78624e-07	4.07083e-05	2.766	0.04
TRINITY_DN114753_c0_g1	-3.83679	2.38567	5.91024e-07	4.14461e-05	14.12	0.765
TRINITY_DN88548_c0_g1	-4.91018	0.401958	6.09633e-07	4.26721e-05	15.663	0.094
TRINITY_DN123407_c0_g1	-4.91018	0.401958	6.09633e-07	4.26721e-05	7.142	0.174
TRINITY_DN126666_c0_g1	-3.65873	4.50825	6.12125e-07	4.28267e-05	17.974	1.14
TRINITY_DN114935_c0_g1	-3.88352	1.98617	6.33948e-07	4.38709e-05	12.815	0.671
TRINITY_DN96695_c0_g1	-8.61105	-0.661889	6.35441e-07	4.38709e-05	0.954	0
TRINITY_DN112066_c0_g1	-8.61105	-0.661889	6.35441e-07	4.38709e-05	0.649	0
TRINITY_DN55146_c0_g1	-8.61105	-0.661889	6.35441e-07	4.38709e-05	1.588	0
TRINITY_DN19745_c0_g1	-8.61105	-0.661889	6.35441e-07	4.38709e-05	2.52	0
TRINITY_DN131953_c1_g1	-8.61105	-0.661889	6.35441e-07	4.38709e-05	3.325	0
TRINITY_DN104895_c0_g1	-8.61105	-0.661889	6.35441e-07	4.38709e-05	6.501	0
TRINITY_DN133726_c1_g2	-4.20836	1.0807	6.50577e-07	4.48342e-05	7.015	0.161
TRINITY_DN134262_c2_g3	-5.6881	-0.27941	6.54689e-07	4.49949e-05	10.728	0.148
TRINITY_DN106775_c0_g1	-5.6881	-0.27941	6.54689e-07	4.49949e-05	3.109	0.04
TRINITY_DN122512_c1_g3	-8.58415	-0.686307	7.45e-07	5.08788e-05	1.103	0
TRINITY_DN119400_c1_g2	-8.58415	-0.686307	7.45e-07	5.08788e-05	3.295	0
TRINITY_DN56078_c0_g7	-8.58415	-0.686307	7.45e-07	5.08788e-05	3.124	0
TRINITY_DN136394_c0_g1	-5.0045	-0.0393783	7.94989e-07	5.41221e-05	7.641	0.174
TRINITY_DN125673_c0_g1	-3.7128	2.918	8.20952e-07	5.58144e-05	13.069	0.778
TRINITY_DN120233_c0_g1	-4.07916	1.40204	8.33992e-07	5.66756e-05	2.706	0.241
TRINITY_DN106174_c0_g1	-4.85962	0.355441	8.38471e-07	5.69544e-05	7.224	0.188
TRINITY_DN133855_c1_g6	-3.88187	1.82842	8.41184e-07	5.71131e-05	11.943	0.657
TRINITY_DN133676_c0_g1	-3.66204	3.36598	8.65265e-07	5.86956e-05	6.978	1.623
TRINITY_DN98473_c0_g2	-8.55674	-0.711157	8.75702e-07	5.87984e-05	1.685	0
TRINITY_DN90173_c0_g1	-5.62594	-0.335957	9.57264e-07	6.3907e-05	7.768	0.107
TRINITY_DN116702_c0_g1	-5.62594	-0.335957	9.57264e-07	6.3907e-05	6.829	0.067
TRINITY_DN130078_c2_g6	-3.57017	4.82318	9.78977e-07	6.5299e-05	85.591	5.62
TRINITY_DN128650_c0_g1	-3.70219	2.6421	9.99107e-07	6.65234e-05	13.807	0.832
TRINITY_DN107998_c0_g1	-8.5288	-0.736453	1.03208e-06	6.77382e-05	1.484	0
TRINITY_DN111806_c0_g2	-8.5288	-0.736453	1.03208e-06	6.77382e-05	2.937	0
TRINITY_DN116306_c0_g1	-8.5288	-0.736453	1.03208e-06	6.77382e-05	3.452	0
TRINITY_DN102311_c0_g1	-8.5288	-0.736453	1.03208e-06	6.77382e-05	1.26	0
TRINITY_DN91569_c0_g2	-8.5288	-0.736453	1.03208e-06	6.77382e-05	1.715	0
TRINITY_DN107755_c0_g2	-5.58296	-0.374953	1.09006e-06	7.142e-05	1.908	0.027
TRINITY_DN129173_c0_g1	-3.62037	3.32768	1.10232e-06	7.20988e-05	7.798	0.738
TRINITY_DN130774_c1_g2	-3.64857	2.9268	1.10714e-06	7.23239e-05	10.936	1.1
TRINITY_DN133153_c3_g2	-3.50869	7.62529	1.12162e-06	7.32031e-05	121.591	8.853
TRINITY_DN129827_c3_g1	-3.748	2.19096	1.17368e-06	7.63054e-05	4.89	0.295
TRINITY_DN57647_c0_g1	-8.50031	-0.762212	1.21973e-06	7.82256e-05	4.473	0
TRINITY_DN85504_c0_g1	-8.50031	-0.762212	1.21973e-06	7.82256e-05	4.138	0
TRINITY_DN115019_c0_g1	-8.50031	-0.762212	1.21973e-06	7.82256e-05	1.931	0
TRINITY_DN110328_c0_g2	-8.50031	-0.762212	1.21973e-06	7.82256e-05	1.074	0
TRINITY_DN130204_c0_g1	-3.97329	1.42576	1.22271e-06	7.83652e-05	13.24	0.644
TRINITY_DN121645_c2_g1	-4.93423	-0.103214	1.22501e-06	7.83652e-05	5.957	0.121
TRINITY_DN111124_c1_g1	-4.03287	1.08208	1.24116e-06	7.93654e-05	2.117	0.094
TRINITY_DN133580_c0_g1	-5.56098	-0.394862	1.24339e-06	7.94074e-05	5.86	0.04
TRINITY_DN124431_c0_g1	-3.53755	4.45131	1.27333e-06	8.11824e-05	27.613	1.865
TRINITY_DN128970_c0_g3	-4.0787	0.961999	1.34726e-06	8.56441e-05	2.811	0.134
TRINITY_DN128336_c1_g1	-3.73552	2.11948	1.37931e-06	8.76129e-05	11.906	0.698
TRINITY_DN89633_c0_g1	-5.53866	-0.415056	1.42078e-06	8.99346e-05	1.469	0.027
TRINITY_DN134118_c0_g1	-3.46777	7.28251	1.43496e-06	8.99346e-05	74.207	5.258
TRINITY_DN114193_c0_g2	-8.47125	-0.788451	1.4456e-06	8.99346e-05	2.207	0
TRINITY_DN120995_c0_g2	-8.47125	-0.788451	1.4456e-06	8.99346e-05	8.804	0
TRINITY_DN107864_c0_g1	-8.47125	-0.788451	1.4456e-06	8.99346e-05	3.131	0
TRINITY_DN56078_c0_g12	-8.47125	-0.788451	1.4456e-06	8.99346e-05	2.945	0
TRINITY_DN140648_c0_g1	-3.77659	1.96022	1.47912e-06	9.19445e-05	32.705	1.824
TRINITY_DN131154_c0_g2	-3.6711	2.43611	1.49178e-06	9.26934e-05	14.709	1.1
TRINITY_DN130935_c5_g2	-4.35825	0.577805	1.50755e-06	9.35582e-05	4.272	0.121
TRINITY_DN90175_c0_g1	-4.35825	0.577805	1.50755e-06	9.35582e-05	3.668	0.134
TRINITY_DN22088_c0_g1	-5.51599	-0.435544	1.62639e-06	0.000100317	1.976	0.027
TRINITY_DN170262_c0_g1	-3.49138	4.4408	1.6283e-06	0.000100395	25.354	1.771
TRINITY_DN114929_c1_g1	-8.44158	-0.815189	1.71836e-06	0.00010396	2.758	0
TRINITY_DN89184_c0_g1	-8.44158	-0.815189	1.71836e-06	0.00010396	15.096	0
TRINITY_DN164272_c0_g1	-8.4113	-0.842444	1.71836e-06	0.00010396	2.848	0
TRINITY_DN124232_c0_g3	-8.4113	-0.842444	1.71836e-06	0.00010396	0.865	0
TRINITY_DN134418_c7_g6	-8.4113	-0.842444	1.71836e-06	0.00010396	2.639	0
TRINITY_DN174058_c0_g1	-8.4113	-0.842444	1.71836e-06	0.00010396	2.46	0
TRINITY_DN133141_c2_g1	-8.4113	-0.842444	1.71836e-06	0.00010396	6.836	0
TRINITY_DN161879_c0_g2	-8.4113	-0.842444	1.71836e-06	0.00010396	4.697	0
TRINITY_DN132456_c0_g1	-3.48271	4.20635	1.82477e-06	0.000110178	28.128	1.663
TRINITY_DN106382_c0_g1	-3.90447	1.36282	1.82618e-06	0.000110219	6.97	0.362
TRINITY_DN96954_c0_g1	-5.49296	-0.456333	1.86519e-06	0.000112395	5.054	0.08
TRINITY_DN161664_c0_g1	-5.49296	-0.456333	1.86519e-06	0.000112395	1.782	0.027
TRINITY_DN129967_c1_g1	-3.66304	2.1133	1.89242e-06	0.000113855	8.946	0.952
TRINITY_DN116239_c0_g1	-4.84129	-0.187283	1.92464e-06	0.000115701	7.492	0.188
TRINITY_DN178280_c0_g2	-8.38036	-0.870239	2.04881e-06	0.000120875	2.43	0
TRINITY_DN123204_c0_g1	-8.38036	-0.870239	2.04881e-06	0.000120875	1.819	0
TRINITY_DN115971_c0_g1	-4.45757	0.369234	2.15052e-06	0.00012657	8.312	0.282
TRINITY_DN107846_c0_g1	-3.47443	3.58054	2.22454e-06	0.000130673	21.351	1.502
TRINITY_DN105928_c0_g1	-4.15487	0.63902	2.28138e-06	0.000133908	2.609	0.107
TRINITY_DN129898_c0_g1	-3.75431	1.53674	2.30631e-06	0.000135215	1.983	0.121
TRINITY_DN133215_c0_g1	-3.43583	4.07505	2.41754e-06	0.000141052	46.109	3.622
TRINITY_DN119899_c0_g3	-8.34875	-0.898595	2.45054e-06	0.000141052	1.938	0
TRINITY_DN170659_c0_g1	-8.34875	-0.898595	2.45054e-06	0.000141052	2.087	0
TRINITY_DN87486_c0_g1	-8.34875	-0.898595	2.45054e-06	0.000141052	1.513	0
TRINITY_DN123950_c1_g1	-8.34875	-0.898595	2.45054e-06	0.000141052	2.855	0.013
TRINITY_DN57263_c0_g2	-8.34875	-0.898595	2.45054e-06	0.000141052	0.79	0
TRINITY_DN124099_c0_g1	-3.89457	1.23313	2.4968e-06	0.000143388	2.93	0.148
TRINITY_DN119811_c0_g2	-3.53884	2.49287	2.58576e-06	0.000148216	19.286	1.301
TRINITY_DN130354_c0_g1	-3.47326	3.19321	2.62366e-06	0.000150332	7.962	0.563
TRINITY_DN133889_c1_g2	-3.41171	4.20161	2.63374e-06	0.000150795	7.023	0.604
TRINITY_DN131737_c0_g3	-3.48152	3.12493	2.69315e-06	0.00015408	8.148	0.577
TRINITY_DN106833_c0_g1	-3.36389	6.44019	2.73715e-06	0.000156322	85.501	6.519
TRINITY_DN92384_c0_g1	-4.78251	-0.240233	2.73851e-06	0.000156322	22.171	0.563
TRINITY_DN119464_c0_g2	-4.78251	-0.240233	2.73851e-06	0.000156322	9.766	0.255
TRINITY_DN82760_c0_g1	-3.72553	1.51059	2.76825e-06	0.00015796	5.725	0.335
TRINITY_DN50533_c0_g1	-5.42157	-0.520604	2.84614e-06	0.0001621	1.409	0.013
TRINITY_DN110698_c0_g1	-3.37124	5.25222	2.86563e-06	0.000163087	120.525	9.081
TRINITY_DN18213_c0_g2	-8.31643	-0.927534	2.94065e-06	0.000165309	14.694	0
TRINITY_DN60936_c0_g2	-8.31643	-0.927534	2.94065e-06	0.000165309	5.3	0
TRINITY_DN50303_c0_g2	-8.31643	-0.927534	2.94065e-06	0.000165309	1.32	0
TRINITY_DN181007_c0_g2	-8.31643	-0.927534	2.94065e-06	0.000165309	6.449	0
TRINITY_DN50692_c0_g1	-3.42084	3.55045	2.99935e-06	0.000168546	28.299	2.066
TRINITY_DN132588_c1_g1	-4.62244	0.138765	3.05776e-06	0.000171701	21.612	0.402
TRINITY_DN107623_c0_g2	-4.76237	-0.258333	3.08876e-06	0.000172977	1.603	0.04
TRINITY_DN116792_c0_g1	-3.64724	1.61446	3.23681e-06	0.000181084	3.735	0.228
TRINITY_DN114135_c0_g1	-3.99891	0.707025	3.26724e-06	0.00018272	2.356	0.107
TRINITY_DN124573_c0_g1	-5.39697	-0.542696	3.28997e-06	0.00018372	7.969	0.51
TRINITY_DN134283_c0_g1	-4.60719	0.124929	3.35393e-06	0.000187016	2.803	0.08
TRINITY_DN132070_c1_g1	-3.63027	1.82686	3.36806e-06	0.000187665	5.807	0.832
TRINITY_DN134264_c6_g1	-3.46224	2.72335	3.42504e-06	0.000190771	5.069	3.689
TRINITY_DN128162_c0_g1	-3.49726	2.4128	3.44447e-06	0.000191782	10.258	0.711
TRINITY_DN125288_c0_g4	-3.98865	0.697748	3.48186e-06	0.00019366	2.341	0.107
TRINITY_DN131980_c2_g1	-8.28337	-0.957082	3.54078e-06	0.00019366	2.222	0
TRINITY_DN106720_c0_g1	-8.28337	-0.957082	3.54078e-06	0.00019366	3.168	0
TRINITY_DN133427_c1_g5	-8.28337	-0.957082	3.54078e-06	0.00019366	8.051	0
TRINITY_DN118924_c0_g1	-8.28337	-0.957082	3.54078e-06	0.00019366	3.235	0
TRINITY_DN118196_c0_g1	-8.28337	-0.957082	3.54078e-06	0.00019366	1.879	0
TRINITY_DN118761_c4_g1	-3.84149	0.908316	3.54896e-06	0.000193967	4.063	0.215
TRINITY_DN34675_c0_g2	-3.51442	2.29342	3.6794e-06	0.000200807	24.326	1.677
TRINITY_DN131142_c1_g2	-3.89828	0.798238	3.73715e-06	0.000203812	5.122	0.268
TRINITY_DN128344_c0_g1	-3.73781	1.32249	3.74841e-06	0.000204353	4.22	0.241
TRINITY_DN127181_c1_g1	-3.52204	2.25237	3.77004e-06	0.000205458	11.935	0.805
TRINITY_DN124447_c0_g1	-3.53372	2.21336	3.78126e-06	0.000205995	8.819	0.59
TRINITY_DN134145_c1_g3	-5.34646	-0.587946	3.81109e-06	0.000207397	5.748	0.094
TRINITY_DN131694_c3_g2	-5.34646	-0.587946	3.81109e-06	0.000207397	3.437	0.013
TRINITY_DN129643_c1_g2	-4.06683	0.559256	3.93679e-06	0.000213777	4.816	0.215
TRINITY_DN132145_c0_g1	-3.42336	2.72159	4.07514e-06	0.000220792	8.394	0.577
TRINITY_DN115471_c0_g1	-3.60321	1.57464	4.12753e-06	0.000223414	5.069	0.322
TRINITY_DN128956_c0_g3	-4.16899	0.405928	4.2035e-06	0.00022704	4.883	0.201
TRINITY_DN23615_c0_g2	-8.24953	-0.987265	4.27844e-06	0.000230595	1.879	0
TRINITY_DN104177_c0_g2	-8.24953	-0.987265	4.27844e-06	0.000230595	1.394	0
TRINITY_DN131681_c3_g1	-8.24953	-0.987265	4.27844e-06	0.000230595	2.013	0
TRINITY_DN113402_c0_g1	-8.24953	-0.987265	4.27844e-06	0.000230595	4.018	0
TRINITY_DN114150_c0_g1	-8.24953	-0.987265	4.27844e-06	0.000230595	1.7	0
TRINITY_DN129418_c1_g1	-3.6479	1.44028	4.35039e-06	0.000234223	3.713	0.228
TRINITY_DN132567_c0_g2	-5.32053	-0.611129	4.42441e-06	0.000237954	21.195	0.295
TRINITY_DN123623_c0_g2	-3.7042	1.29208	4.43567e-06	0.000238475	2.356	0.148
TRINITY_DN126517_c0_g1	-3.41641	2.81123	4.45981e-06	0.000239603	13.374	0.979
TRINITY_DN134229_c0_g1	-3.32075	3.98351	4.65764e-06	0.000249613	13.59	1.14
TRINITY_DN134629_c0_g1	-3.34805	3.40817	4.84939e-06	0.000259614	140.489	10.53
TRINITY_DN92260_c0_g2	-3.55442	1.61056	4.86061e-06	0.000259939	8.909	0.59
TRINITY_DN133872_c3_g2	-4.02071	0.517632	4.86846e-06	0.000260145	8.551	0.402
TRINITY_DN132943_c1_g1	-3.72742	1.20205	4.9038e-06	0.000261787	16.043	0.858
TRINITY_DN134229_c0_g2	-3.32907	3.69054	4.94575e-06	0.000263934	13.143	0.926
TRINITY_DN46531_c0_g1	-3.3302	3.55831	5.09285e-06	0.000270925	18.623	1.449
TRINITY_DN125703_c0_g1	-5.29413	-0.634699	5.14799e-06	0.000270987	1.424	0.027
TRINITY_DN45500_c0_g1	-5.29413	-0.634699	5.14799e-06	0.000270987	1.498	0.04
TRINITY_DN99242_c0_g1	-5.29413	-0.634699	5.14799e-06	0.000270987	2.721	0.04
TRINITY_DN177780_c0_g1	-3.2911	4.39831	5.16171e-06	0.000270987	14.716	1.18
TRINITY_DN130617_c5_g1	-8.21488	-1.01811	5.18875e-06	0.000270987	5.733	0
TRINITY_DN78401_c0_g2	-8.21488	-1.01811	5.18875e-06	0.000270987	3.683	0
TRINITY_DN135948_c0_g1	-8.21488	-1.01811	5.18875e-06	0.000270987	1.61	0
TRINITY_DN82520_c0_g1	-8.21488	-1.01811	5.18875e-06	0.000270987	2.028	0
TRINITY_DN129626_c0_g2	-3.42308	2.50789	5.20447e-06	0.000271715	9.572	0.698
TRINITY_DN132991_c0_g2	-3.50248	1.9077	5.22276e-06	0.000272576	24.191	1.65
TRINITY_DN106085_c0_g1	-4.29428	0.221243	5.37391e-06	0.000279886	5.778	0.228
TRINITY_DN127873_c2_g1	-3.33803	2.91499	5.86614e-06	0.000304164	9.416	1.771
TRINITY_DN109218_c0_g1	-4.51218	0.0389475	5.9495e-06	0.00030796	3.705	0.121
TRINITY_DN77220_c0_g1	-5.26723	-0.658671	6.00382e-06	0.000310666	1.923	0.04
TRINITY_DN113988_c0_g1	-3.61843	1.31767	6.09841e-06	0.000315345	7.328	0.456
TRINITY_DN126192_c1_g1	-3.39419	2.31968	6.22164e-06	0.00032105	10.564	1.046
TRINITY_DN131953_c2_g3	-3.64166	1.23567	6.26497e-06	0.00032105	4.51	0.268
TRINITY_DN119363_c1_g1	-3.88185	0.601491	6.28936e-06	0.00032105	3.139	0.885
TRINITY_DN124157_c0_g2	-8.17938	-1.04965	6.31674e-06	0.00032105	0.626	0
TRINITY_DN124743_c1_g2	-8.17938	-1.04965	6.31674e-06	0.00032105	2.975	0
TRINITY_DN131134_c0_g2	-8.17938	-1.04965	6.31674e-06	0.00032105	1.193	0
TRINITY_DN109136_c1_g4	-8.17938	-1.04965	6.31674e-06	0.00032105	1.059	0
TRINITY_DN115703_c0_g1	-8.17938	-1.04965	6.31674e-06	0.00032105	2.043	0
TRINITY_DN102755_c0_g1	-8.17938	-1.04965	6.31674e-06	0.00032105	1.797	0
TRINITY_DN112059_c0_g1	-8.17938	-1.04965	6.31674e-06	0.00032105	2.617	0
TRINITY_DN115575_c0_g3	-8.17938	-1.04965	6.31674e-06	0.00032105	1.513	0
TRINITY_DN123070_c0_g1	-4.26517	0.195005	6.40675e-06	0.000325516	2.803	0.107
TRINITY_DN113506_c0_g1	-3.23773	4.89747	6.4311e-06	0.000326644	70.763	5.862
TRINITY_DN114915_c0_g1	-3.57877	1.37797	6.44285e-06	0.000327131	9.639	0.63
TRINITY_DN130520_c1_g2	-3.79884	0.708721	6.48654e-06	0.000329239	9.833	0.55
TRINITY_DN127713_c2_g2	-3.26247	3.99406	6.55196e-06	0.000332448	36.947	4.306
TRINITY_DN123278_c0_g1	-3.22109	5.27335	6.62564e-06	0.000335401	82.184	6.948
TRINITY_DN118445_c0_g1	-3.37116	2.34122	6.6565e-06	0.000336782	19.972	1.502
TRINITY_DN132078_c0_g1	-3.33796	2.64452	6.65958e-06	0.000336782	10.139	0.657
TRINITY_DN130432_c2_g2	-3.56584	1.36635	6.70657e-06	0.000338932	3.563	0.241
TRINITY_DN112866_c0_g1	-3.53693	1.43029	6.77408e-06	0.000342116	13.643	0.912
TRINITY_DN132794_c0_g2	-3.33947	2.61244	6.86811e-06	0.000346634	15.096	1.167
TRINITY_DN89874_c0_g1	-3.96091	0.46383	7.00755e-06	0.000353201	1.759	0.08
TRINITY_DN125143_c0_g1	-3.96091	0.46383	7.00755e-06	0.000353201	6.352	0.309
TRINITY_DN133321_c3_g3	-3.50352	1.71231	7.02663e-06	0.000353692	14.806	1.046
TRINITY_DN127313_c2_g1	-4.46222	-0.0060818	7.25586e-06	0.000364867	1.692	0.054
TRINITY_DN113216_c0_g1	-4.06415	0.311515	7.31836e-06	0.000367766	2.639	0.121
TRINITY_DN111470_c0_g1	-3.33753	2.39197	7.41092e-06	0.000372048	10.623	0.818
TRINITY_DN132978_c1_g2	-3.25884	3.42243	7.44915e-06	0.000373843	9.669	1.194
TRINITY_DN89399_c0_g2	-8.14298	-1.08191	7.72046e-06	0.000379667	3.101	0
TRINITY_DN107036_c0_g1	-8.14298	-1.08191	7.72046e-06	0.000379667	1.409	0
TRINITY_DN125066_c1_g1	-8.14298	-1.08191	7.72046e-06	0.000379667	6.985	0
TRINITY_DN132461_c0_g1	-8.14298	-1.08191	7.72046e-06	0.000379667	1.141	0
TRINITY_DN128559_c1_g4	-8.14298	-1.08191	7.72046e-06	0.000379667	1.797	0
TRINITY_DN95260_c0_g1	-8.14298	-1.08191	7.72046e-06	0.000379667	0.663	0
TRINITY_DN119407_c0_g6	-8.14298	-1.08191	7.72046e-06	0.000379667	5.889	0
TRINITY_DN120670_c0_g1	-8.14298	-1.08191	7.72046e-06	0.000379667	4.108	0
TRINITY_DN107832_c0_g3	-8.14298	-1.08191	7.72046e-06	0.000379667	1.193	0
TRINITY_DN164356_c0_g1	-8.14298	-1.08191	7.72046e-06	0.000379667	2.386	0
TRINITY_DN155381_c0_g2	-8.14298	-1.08191	7.72046e-06	0.000379667	1.722	0
TRINITY_DN132635_c1_g4	-4.0505	0.299259	7.94171e-06	0.000389033	4.89	0.161
TRINITY_DN87673_c1_g1	-4.0505	0.299259	7.94171e-06	0.000389033	12.852	0.577
TRINITY_DN108046_c0_g2	-4.0505	0.299259	7.94171e-06	0.000389033	2.609	0.121
TRINITY_DN132574_c0_g2	-4.44517	-0.0214154	8.02481e-06	0.000392723	1.23	0.04
TRINITY_DN126601_c0_g1	-3.22228	3.95787	8.22186e-06	0.000401371	12.994	1.087
TRINITY_DN171163_c0_g1	-5.21188	-0.707876	8.22534e-06	0.000401371	2.013	0.04
TRINITY_DN127506_c3_g3	-5.21188	-0.707876	8.22534e-06	0.000401371	1.834	0.04
TRINITY_DN129754_c1_g1	-5.21188	-0.707876	8.22534e-06	0.000401371	2.587	0.054
TRINITY_DN130386_c0_g1	-5.21188	-0.707876	8.22534e-06	0.000401371	3.675	0.067
TRINITY_DN105834_c0_g1	-3.6817	0.764749	8.4387e-06	0.000410989	10.869	0.644
TRINITY_DN117663_c1_g2	-4.56723	-0.432609	8.55173e-06	0.000415693	1.275	0.04
TRINITY_DN87116_c0_g1	-4.56723	-0.432609	8.55173e-06	0.000415693	1.595	0.054
TRINITY_DN132351_c1_g1	-3.31625	2.33296	8.72005e-06	0.000423332	5.547	0.483
TRINITY_DN110528_c0_g1	-3.91121	0.419273	8.7754e-06	0.000425746	1.662	0.08
TRINITY_DN130850_c2_g6	-3.81375	0.540449	8.87169e-06	0.000430005	4.316	0.376
TRINITY_DN124523_c0_g1	-3.29326	2.70022	8.96697e-06	0.000434206	5.86	0.469
TRINITY_DN130110_c0_g2	-3.39171	1.86796	8.9738e-06	0.00043426	11.361	0.845
TRINITY_DN132267_c0_g1	-3.36816	2.11357	9.04672e-06	0.000437649	6.15	0.429
TRINITY_DN133968_c0_g2	-3.42121	1.5666	9.1547e-06	0.000442308	10.989	0.724
TRINITY_DN20726_c0_g1	-4.18973	0.127207	9.1922e-06	0.000443979	3.198	0.134
TRINITY_DN46039_c0_g1	-3.20685	3.65786	9.23787e-06	0.000446042	31.087	2.643
TRINITY_DN52596_c0_g2	-8.10564	-1.11494	9.4751e-06	0.000448358	1.573	0
TRINITY_DN102445_c0_g2	-8.10564	-1.11494	9.4751e-06	0.000448358	1.528	0
TRINITY_DN112232_c1_g1	-8.10564	-1.11494	9.4751e-06	0.000448358	2.743	0
TRINITY_DN585_c0_g1	-8.10564	-1.11494	9.4751e-06	0.000448358	8.461	0
TRINITY_DN180103_c0_g2	-8.10564	-1.11494	9.4751e-06	0.000448358	2.274	0
TRINITY_DN180840_c0_g1	-8.10564	-1.11494	9.4751e-06	0.000448358	1.856	0
TRINITY_DN102996_c0_g2	-8.10564	-1.11494	9.4751e-06	0.000448358	2.102	0
TRINITY_DN124721_c1_g3	-8.10564	-1.11494	9.4751e-06	0.000448358	2.244	0
TRINITY_DN108977_c0_g1	-8.10564	-1.11494	9.4751e-06	0.000448358	6.106	0
TRINITY_DN124211_c0_g1	-8.10564	-1.11494	9.4751e-06	0.000448358	4.316	0
TRINITY_DN93253_c0_g2	-8.06731	-1.14876	9.4751e-06	0.000448358	1.26	0
TRINITY_DN121598_c0_g1	-8.06731	-1.14876	9.4751e-06	0.000448358	20.524	0
TRINITY_DN90516_c0_g1	-8.06731	-1.14876	9.4751e-06	0.000448358	2.251	0
TRINITY_DN133482_c2_g4	-3.2698	2.61598	9.49906e-06	0.000449211	15.745	1.288
TRINITY_DN128412_c0_g1	-3.66168	0.746867	9.52672e-06	0.000450379	9.11	0.483
TRINITY_DN124687_c0_g1	-5.18339	-0.733139	9.66399e-06	0.000455873	3.258	0.067
TRINITY_DN132532_c0_g1	-3.22136	3.21357	9.76941e-06	0.000460703	9.252	0.832
TRINITY_DN111009_c0_g1	-4.54382	-0.453372	9.78617e-06	0.000460777	1.409	0.04
TRINITY_DN97217_c2_g1	-4.41046	-0.0525901	9.84581e-06	0.000463441	4.756	0.174
TRINITY_DN131428_c2_g5	-3.23083	3.11467	1.01467e-05	0.000477309	14.925	1.422
TRINITY_DN130078_c2_g2	-3.16299	4.43618	1.04046e-05	0.000488985	44.961	3.93
TRINITY_DN132953_c1_g1	-3.48572	1.29453	1.05395e-05	0.000495018	7.641	0.483
TRINITY_DN124721_c1_g1	-3.20712	3.28131	1.07383e-05	0.000503884	5.748	0.483
TRINITY_DN153297_c0_g1	-4.39279	-0.0684387	1.0923e-05	0.000511917	2.214	0.08
TRINITY_DN133683_c1_g2	-3.23613	2.76762	1.10002e-05	0.000515376	9.557	0.885
TRINITY_DN107642_c0_g1	-3.99454	0.249151	1.10877e-05	0.000519314	2.989	0.148
TRINITY_DN132351_c0_g1	-4.52003	-0.474446	1.12192e-05	0.000524991	2.147	0.067
TRINITY_DN128308_c2_g1	-5.15433	-0.758864	1.13841e-05	0.000532378	1.595	0.027
TRINITY_DN124709_c2_g1	-5.15433	-0.758864	1.13841e-05	0.000532378	1.021	0.027
TRINITY_DN128606_c0_g1	-3.12382	5.44006	1.13977e-05	0.000532846	50.768	4.561
TRINITY_DN126991_c1_g1	-3.22649	2.60917	1.15975e-05	0.000535577	7.224	0.469
TRINITY_DN134507_c2_g1	-3.49967	1.21115	1.16315e-05	0.000535577	12.979	0.952
TRINITY_DN114597_c0_g2	-8.02793	-1.18342	1.16786e-05	0.000535577	1.856	0
TRINITY_DN764_c0_g2	-8.02793	-1.18342	1.16786e-05	0.000535577	1.521	0
TRINITY_DN114975_c1_g1	-8.02793	-1.18342	1.16786e-05	0.000535577	0.969	0
TRINITY_DN97494_c0_g1	-8.02793	-1.18342	1.16786e-05	0.000535577	1.32	0
TRINITY_DN97217_c0_g1	-8.02793	-1.18342	1.16786e-05	0.000535577	2.557	0
TRINITY_DN111406_c0_g1	-8.02793	-1.18342	1.16786e-05	0.000535577	4.741	0
TRINITY_DN111328_c0_g1	-3.38691	1.67611	1.20721e-05	0.00055262	2.855	0.215
TRINITY_DN160794_c0_g1	-4.3749	-0.0844669	1.2131e-05	0.000555146	5.673	0.201
TRINITY_DN126472_c0_g1	-3.11972	4.68343	1.26037e-05	0.000576256	30.14	2.777
TRINITY_DN133171_c3_g4	-3.21258	2.71781	1.27384e-05	0.000581889	4.533	1.073
TRINITY_DN131277_c0_g1	-3.15612	3.53503	1.31414e-05	0.000599034	11.197	0.979
TRINITY_DN26979_c0_g1	-4.1264	0.0705321	1.33653e-05	0.000608329	4.823	0.215
TRINITY_DN115848_c0_g1	-5.12466	-0.785069	1.34468e-05	0.00061039	3.467	0.067
TRINITY_DN106502_c0_g1	-5.09438	-0.811772	1.34468e-05	0.00061039	3.355	0.067
TRINITY_DN44510_c1_g1	-5.09438	-0.811772	1.34468e-05	0.00061039	2.14	0.04
TRINITY_DN57997_c0_g1	-5.09438	-0.811772	1.34468e-05	0.00061039	2.453	0.067
TRINITY_DN128970_c0_g2	-3.5999	0.691834	1.38297e-05	0.000626458	2.706	0.174
TRINITY_DN133252_c1_g2	-3.4628	1.17825	1.3916e-05	0.0006298	6.903	1.033
TRINITY_DN130487_c0_g1	-3.13142	3.76071	1.41441e-05	0.000639552	15.678	0.791
TRINITY_DN110743_c0_g2	-7.98744	-1.21895	1.44592e-05	0.000640057	3.303	0
TRINITY_DN28466_c0_g2	-7.98744	-1.21895	1.44592e-05	0.000640057	3.988	0
TRINITY_DN115942_c2_g1	-7.98744	-1.21895	1.44592e-05	0.000640057	1.148	0
TRINITY_DN134046_c2_g2	-7.98744	-1.21895	1.44592e-05	0.000640057	4.63	0
TRINITY_DN108772_c0_g5	-7.98744	-1.21895	1.44592e-05	0.000640057	1.968	0
TRINITY_DN56078_c0_g16	-7.98744	-1.21895	1.44592e-05	0.000640057	1.998	0
TRINITY_DN115963_c0_g1	-7.98744	-1.21895	1.44592e-05	0.000640057	2.43	0
TRINITY_DN116585_c0_g1	-7.98744	-1.21895	1.44592e-05	0.000640057	1.752	0
TRINITY_DN113227_c0_g1	-7.98744	-1.21895	1.44592e-05	0.000640057	2.691	0
TRINITY_DN110003_c0_g1	-7.98744	-1.21895	1.44592e-05	0.000640057	1.006	0
TRINITY_DN53244_c0_g1	-7.98744	-1.21895	1.44592e-05	0.000640057	2.393	0
TRINITY_DN30654_c0_g1	-7.98744	-1.21895	1.44592e-05	0.000640057	1.826	0
TRINITY_DN119766_c1_g1	-4.11013	0.056002	1.47086e-05	0.000650336	5.017	0.215
TRINITY_DN120054_c0_g1	-4.11013	0.056002	1.47086e-05	0.000650336	2.341	0.121
TRINITY_DN119150_c0_g1	-3.58934	0.682451	1.47359e-05	0.000651163	5.099	0.322
TRINITY_DN77316_c0_g1	-4.47123	-0.517563	1.48295e-05	0.000653396	1.454	0.054
TRINITY_DN67876_c1_g1	-4.47123	-0.517563	1.48295e-05	0.000653396	2.281	0.08
TRINITY_DN132728_c11_g1	-4.47123	-0.517563	1.48295e-05	0.000653396	2.55	0.094
TRINITY_DN134507_c1_g1	-4.4462	-0.539627	1.48295e-05	0.000653396	3.452	0.121
TRINITY_DN111124_c0_g1	-3.34935	1.42696	1.49399e-05	0.000658066	4.794	0.362
TRINITY_DN133144_c1_g1	-3.56407	0.935218	1.50787e-05	0.000663987	19.413	1.247
TRINITY_DN130493_c0_g1	-3.52149	0.766393	1.51798e-05	0.000668245	19.8	1.301
TRINITY_DN131005_c0_g1	-3.05869	6.30323	1.55332e-05	0.00068321	195.783	18.86
TRINITY_DN120890_c0_g1	-5.06344	-0.838993	1.59279e-05	0.00069854	1.156	0.027
TRINITY_DN132117_c0_g1	-3.14516	2.94608	1.59552e-05	0.000699536	6.568	0.577
TRINITY_DN130323_c1_g14	-3.15185	2.90372	1.60632e-05	0.000704069	32.824	3.072
TRINITY_DN114532_c0_g1	-3.13477	3.21666	1.61031e-05	0.000705615	27.315	2.24
TRINITY_DN106805_c0_g2	-4.07701	0.0264867	1.62017e-05	0.00070873	2.229	0.107
TRINITY_DN90605_c0_g1	-4.07701	0.0264867	1.62017e-05	0.00070873	4.011	0.174
TRINITY_DN122675_c0_g1	-3.50882	1.00594	1.62023e-05	0.00070873	10.646	0.818
TRINITY_DN120682_c0_g1	-3.50882	1.00594	1.62023e-05	0.00070873	2.922	0.201
TRINITY_DN132344_c2_g2	-3.25979	2.01669	1.63895e-05	0.000716505	8.133	1.194
TRINITY_DN133872_c6_g4	-3.08879	3.8135	1.67001e-05	0.000729456	36.962	3.394
TRINITY_DN133872_c6_g1	-3.11521	3.13933	1.72833e-05	0.000751681	25.362	2.28
TRINITY_DN119727_c0_g1	-3.15912	2.51722	1.75667e-05	0.000763787	8.417	0.738
TRINITY_DN131297_c2_g1	-3.22711	1.88692	1.79376e-05	0.000767701	4.063	0.335
TRINITY_DN94838_c0_g2	-7.94579	-1.25541	1.79859e-05	0.000767701	1.409	0
TRINITY_DN105030_c0_g1	-7.94579	-1.25541	1.79859e-05	0.000767701	1.849	0
TRINITY_DN126857_c0_g2	-7.94579	-1.25541	1.79859e-05	0.000767701	2.169	0
TRINITY_DN141700_c0_g1	-7.94579	-1.25541	1.79859e-05	0.000767701	1.454	0
TRINITY_DN118280_c0_g1	-7.94579	-1.25541	1.79859e-05	0.000767701	1.364	0
TRINITY_DN131281_c3_g2	-7.94579	-1.25541	1.79859e-05	0.000767701	0.775	0
TRINITY_DN112477_c0_g1	-7.94579	-1.25541	1.79859e-05	0.000767701	1.342	0
TRINITY_DN102051_c0_g2	-7.94579	-1.25541	1.79859e-05	0.000767701	0.663	0
TRINITY_DN122288_c1_g1	-7.94579	-1.25541	1.79859e-05	0.000767701	1.662	0
TRINITY_DN69911_c0_g2	-7.94579	-1.25541	1.79859e-05	0.000767701	3.004	0
TRINITY_DN103287_c0_g2	-7.94579	-1.25541	1.79859e-05	0.000767701	0.857	0
TRINITY_DN167965_c0_g1	-7.94579	-1.25541	1.79859e-05	0.000767701	4.615	0
TRINITY_DN112014_c0_g1	-7.94579	-1.25541	1.79859e-05	0.000767701	5.964	0
TRINITY_DN134361_c3_g4	-3.24302	2.00176	1.81582e-05	0.000774404	5.584	1.677
TRINITY_DN103123_c0_g1	-3.67989	0.421243	1.83172e-05	0.000780524	10.534	0.63
TRINITY_DN132754_c2_g1	-3.60051	0.531878	1.87368e-05	0.000797506	6.091	0.389
TRINITY_DN113636_c0_g1	-5.03183	-0.866751	1.89214e-05	0.00080401	2.341	0.054
TRINITY_DN125638_c2_g1	-3.31896	1.5472	1.91149e-05	0.000811777	6.635	0.523
TRINITY_DN133698_c0_g1	-3.76501	0.289003	1.92961e-05	0.000819015	3.399	0.174
TRINITY_DN130604_c0_g1	-3.25197	1.74333	1.93697e-05	0.00082191	10.899	1.65
TRINITY_DN129340_c2_g5	-3.10752	2.91261	1.95683e-05	0.000829639	9.505	0.858
TRINITY_DN129418_c0_g1	-3.66708	0.409894	1.9752e-05	0.000834851	1.841	0.107
TRINITY_DN118597_c1_g1	-4.3948	-0.58482	1.97573e-05	0.000834851	3.34	0.121
TRINITY_DN121909_c1_g2	-4.3948	-0.58482	1.97573e-05	0.000834851	1.305	0.04
TRINITY_DN134557_c2_g3	-3.4747	0.975587	1.98869e-05	0.000840094	4.622	0.255
TRINITY_DN132445_c0_g1	-3.02907	4.92204	2.02187e-05	0.000853634	25.064	2.414
TRINITY_DN31217_c0_g2	-3.01087	5.93972	2.0521e-05	0.000866154	48.681	4.735
TRINITY_DN125476_c1_g9	-4.26263	-0.184649	2.08449e-05	0.000878605	2.02	0.08
TRINITY_DN120721_c0_g1	-4.26263	-0.184649	2.08449e-05	0.000878605	2.102	0.08
TRINITY_DN130676_c8_g1	-3.57669	0.510799	2.15675e-05	0.000907797	3.586	0.241
TRINITY_DN128417_c0_g1	-2.99122	7.52574	2.17539e-05	0.000915392	115.224	11.375
TRINITY_DN130115_c1_g1	-3.44857	0.952392	2.20669e-05	0.000923238	3.392	0.268
TRINITY_DN125958_c0_g3	-3.32294	1.23946	2.20965e-05	0.000923238	4.294	0.335
TRINITY_DN112649_c0_g1	-3.3782	1.10308	2.21004e-05	0.000923238	12.196	0.899
TRINITY_DN120134_c0_g1	-7.9029	-1.29284	2.24824e-05	0.000923238	1.014	0
TRINITY_DN110850_c0_g1	-7.9029	-1.29284	2.24824e-05	0.000923238	1.931	0
TRINITY_DN129601_c2_g6	-7.9029	-1.29284	2.24824e-05	0.000923238	3.809	0
TRINITY_DN28711_c0_g1	-7.9029	-1.29284	2.24824e-05	0.000923238	1.066	0
TRINITY_DN103880_c1_g1	-7.9029	-1.29284	2.24824e-05	0.000923238	2.825	0
TRINITY_DN126991_c2_g1	-7.9029	-1.29284	2.24824e-05	0.000923238	1.931	0
TRINITY_DN142465_c0_g1	-7.9029	-1.29284	2.24824e-05	0.000923238	2.154	0
TRINITY_DN73697_c0_g2	-7.9029	-1.29284	2.24824e-05	0.000923238	11.123	0
TRINITY_DN123996_c1_g1	-7.9029	-1.29284	2.24824e-05	0.000923238	5.763	0
TRINITY_DN117298_c0_g2	-7.9029	-1.29284	2.24824e-05	0.000923238	0.887	0
TRINITY_DN121807_c0_g3	-4.99951	-0.895069	2.2545e-05	0.000923308	16.065	0.322
TRINITY_DN113900_c0_g2	-4.99951	-0.895069	2.2545e-05	0.000923308	1.491	0.027
TRINITY_DN110408_c0_g1	-4.36839	-0.607973	2.28759e-05	0.000935092	2.833	0.107
TRINITY_DN109530_c0_g1	-4.36839	-0.607973	2.28759e-05	0.000935092	2.289	0.08
TRINITY_DN98133_c0_g2	-4.36839	-0.607973	2.28759e-05	0.000935092	1.752	0.08
TRINITY_DN122194_c1_g2	-3.56463	0.500142	2.31563e-05	0.000946045	4.734	0.161
TRINITY_DN132747_c0_g1	-2.98929	5.88163	2.33603e-05	0.000953094	35.486	3.514
TRINITY_DN50150_c0_g2	-3.01092	4.29201	2.34267e-05	0.000955288	24.139	2.347
TRINITY_DN125786_c1_g1	-2.99905	4.86128	2.37877e-05	0.00096975	29.209	2.871
TRINITY_DN127294_c3_g1	-3.30845	1.22665	2.41004e-05	0.000981705	17.638	0.885
TRINITY_DN109455_c0_g1	-3.84434	0.115541	2.45136e-05	0.000997464	4.644	0.241
